# Supplementary material for: RNA-Seq-Based Profiling of pl Mutant Reveals Transcriptional Regulation of Anthocyanin Biosynthesis in Rice (Oryza sativa L.)
Source: Int J Mol Sci. 2021 Sep 10;22(18):9787. doi: 10.3390/ijms22189787 (PMC8466560; doi:10.3390/ijms22189787)
Supplement: Supplementary file 1 [file ijms-22-09787-s001.zip]

Archive with 10 entries (10 files):
- Supplemental Figure.pptx
- Table S1 & Table S2.pdf
- Table S10- Table S11.pdf
- Table S3 List of Significant DEGs identified in the pl vs. WT.xlsx
- Table S4 List of all DEGs identified in the pl vs. WT.xlsx
- Table S5 List of the genes identified with GO term in the pl vs. WT.xlsx
- Table S6 Number and functions of DEGs are used in GO enrichment analysis.xlsx
- Table S7 List of the gene number with KEGG term used in KEGG barplot analysis.xlsx
- Table S8 List of the genes identified with annotated functions in the pl vs. WT for KEGG scattered plot analyses.xlsx
- Table S9 List of the genes and their annotated function in KOG enrichment analyses of DEGs.xlsx
