# Supplementary material for: RNA-Seq-Based Profiling of pl Mutant Reveals Transcriptional Regulation of Anthocyanin Biosynthesis in Rice (Oryza sativa L.)
Source: Int J Mol Sci. 2021 Sep 10;22(18):9787. doi: 10.3390/ijms22189787 (PMC8466560; doi:10.3390/ijms22189787)
Supplement: Supplementary file 1 [file ijms-22-09787-s001.zip › Table S3 List of Significant DEGs identified in the pl vs. WT.xlsx]

## Sheet: Sheet1
Table S3 List of Significant DEGs identified in the pl vs. WT
Gene id	MeanTPM (pl)	MeanTPM (WT)	log2FoldChange	pValue	qValue	result	GeneName	GeneDescription	GO	KEGG	KOG
Os03g0285300	70.6223	16.3481	2.111	2.74551e-06	0.000260387	up	-	Conserved hypothetical protein. (Os03t0285300-01)	-	-	-
Os05g0182100	12.682	6.03432	1.07152	0.000949793	0.0256401	up	-	Tetratricopeptide-like helical domain containing protein. (Os05t0182100-01)	GO:0005515	-	-
Os03g0580200	83.2179	170.895	-1.03814	0.00115997	0.0296913	down	-	Lipase, GDSL domain containing protein. (Os03t0580200-01)	GO:0016788	-	-
Os08g0508800	98.8532	16.545	2.57889	7.18927e-18	1.12503e-14	up	lipoxygenase Lox2:Os:1, lipoxygenase 9, lipoxygenase 8, herbivore-induced type 2 13-lipoxygenase, RLL2 lipoxygenase	Lipoxygenase, chloroplast precursor (EC 1.13.11.12). (Os08t0508800-01)	GO:0009611;GO:0016702;GO:0051707;GO:0016166;GO:0016165;GO:0031408;GO:0046872;GO:0009507;GO:0009536;GO:0055114;GO:0016491;GO:0051213;GO:0006633;GO:0006629;GO:0006631;GO:0005515	K00454-ko00591 Linoleic acid metabolism;ko00592 alpha-Linolenic acid metabolism	-
Os06g0542300	220.422	48.1583	2.19441	0.00148039	0.0355207	up	-	Heavy metal transport/detoxification protein domain containing protein. (Os06t0542300-01)	GO:0030001;GO:0046914;GO:0046916;GO:0046872;GO:0005737	-	KOG1603-Copper chaperone[P]
Os04g0558700	22.1557	58.3113	-1.3961	1.80867e-06	0.00018187	down	-	Conserved hypothetical protein. (Os04t0558700-01)	-	-	-
Os12g0547600	12.7849	4.80393	1.41215	4.62797e-06	0.000400952	up	Calmodulin-Binding Protein	Calmodulin binding protein-like domain containing protein. (Os12t0547600-01);Hypothetical conserved gene. (Os12t0547600-02)	GO:0006950;GO:0005516	-	-
Os07g0687400	233.526	73.5117	1.66754	4.90162e-08	8.89325e-06	up	VQ motif-containing protein 31	Similar to VQ motif family protein, expressed. (Os07t0687400-00)	GO:0051091	-	-
Os06g0165900	20.8307	41.885	-1.00772	0.000164274	0.00676495	down	-	Conserved hypothetical protein. (Os06t0165900-00)	-	-	-
Os05g0582600	5.48503	0.09575	5.84008	2.35356e-14	2.10459e-11	up	SERINE CARBOXYPEPTIDASE 30	Peptidase S10, serine carboxypeptidase family protein. (Os05t0582600-01)	GO:0006508;GO:0004185;GO:0051603;GO:0016787;GO:0008233;GO:0004180	-	KOG1282-Serine carboxypeptidases (lysosomal cathepsin A)[OE]
Os12g0127200	28.1951	4.71368	2.58052	1.27695e-08	2.55779e-06	up	-	Harpin-induced 1 domain containing protein. (Os12t0127200-01)	GO:0016020;GO:0016021	-	-
Os10g0485800	6.66064	0.950597	2.80876	0.000115496	0.00519174	up	-	Conserved hypothetical protein. (Os10t0485800-01)	-	-	-
Os01g0794100	5.69327	1.10889	2.36014	0.00123457	0.0310041	up	-	Conserved hypothetical protein. (Os01t0794100-01)	-	-	-
Os04g0653700	86.9193	0.350084	7.95583	1.18996e-16	1.56812e-13	up	-	Conserved hypothetical protein. (Os04t0653700-01)	GO:0016020;GO:0016021	-	-
Os01g0869000	21.0036	8.81689	1.2523	0.00151207	0.0359536	up	-	Protein of unknown function DUF639 family protein. (Os01t0869000-01);Hypothetical conserved gene. (Os01t0869000-02);Protein of unknown function DUF639 domain containing protein. (Os01t0869000-03)	GO:0016020;GO:0016021	-	-
Os03g0122300	32.905	1.21046	4.76468	0.000336555	0.0117856	up	flavonol synthase	Similar to Flavanone 3-hydroxylase-like protein. (Os03t0122300-01);Similar to Oxidoreductase, 2OG-Fe oxygenase family protein, expressed. (Os03t0122300-02)	GO:0046872;GO:0055114;GO:0016491;GO:0051213;GO:0031418;GO:0009813;GO:0045486	-	KOG0143-Iron/ascorbate family oxidoreductases[QR]
Os06g0506000	3.46293	7.81992	-1.17516	0.000270552	0.00989586	down	-	Conserved hypothetical protein. (Os06t0506000-01)	GO:0010020	-	-
Os09g0482640	9.06779	3.00314	1.59428	1.44301e-05	0.000981798	up	WALL-ASSOCIATED KINASE GENE 87	Serine/threonine protein kinase-related domain containing protein. (Os09t0482640-01)	GO:0006468;GO:0004674;GO:0004672;GO:0005509;GO:0007166;GO:0016020;GO:0016021;GO:0000166;GO:0005524;GO:0030247;GO:0005886	-	KOG1187-Serine/threonine protein kinase[T]
Os02g0730700	148.044	66.4165	1.15641	0.000122672	0.00537911	up	-	Peptidase A1 domain containing protein. (Os02t0730700-02)	GO:0030163;GO:0006508;GO:0004190;GO:0016787;GO:0008233	-	KOG1339-Aspartyl protease[O]
Os10g0390500	12.2379	3.90051	1.64962	0.00224833	0.0481555	up	ALANINE AMINOTRANSFERASE	Alanine aminotransferase, Starch synthesis in developing seeds (Os10t0390500-01)	GO:0003824;GO:0030170;GO:0009058;GO:0008483;GO:0016740	K00814-ko01200 Carbon metabolism;ko01210 2-Oxocarboxylic acid metabolism;ko01230 Biosynthesis of amino acids;ko00710 Carbon fixation in photosynthetic organisms;ko00250 Alanine, aspartate and glutamate metabolism;ko00220 Arginine biosynthesis	KOG0258-Alanine aminotransferase[E]
Os06g0614100	13.7743	4.4808	1.62016	0.000146737	0.00620609	up	b-ZIP TRANSCRIPTION FACTOR 49	bZIP transcription factor, bZIP-1 domain containing protein. (Os06t0614100-01)	GO:0006355;GO:0005634;GO:0043565;GO:0003700;GO:0006952;GO:0003677;GO:0006351;GO:0005515	K14431-ko04075 Plant hormone signal transduction	-
Os11g0514400	101.497	4.8789	4.37873	7.2624e-23	3.12645e-19	up	-	Similar to BRASSINOSTEROID INSENSITIVE 1-associated receptor kinase 1. (Os11t0514400-00)	GO:0016301;GO:0016310;GO:0005515	-	-
Os12g0639800	16.4057	2.91768	2.49131	0.00111481	0.0289249	up	-	Similar to CDS_VAMP. (Os12t0639800-00)	GO:0016192;GO:0016020;GO:0016021;GO:0000149;GO:0005484;GO:0031201;GO:0006887;GO:0006906	K08515-ko04130 SNARE interactions in vesicular transport	KOG0859-Synaptobrevin/VAMP-like protein[U]
Os07g0550900	5.52742	1.60896	1.78048	0.000400744	0.0133784	up	-	Similar to Receptor-like protein kinase 6. (Os07t0550900-01)	GO:0006468;GO:0004674;GO:0004672;GO:0048544;GO:0016020;GO:0016021;GO:0016740;GO:0000166;GO:0005524;GO:0016301;GO:0016310;GO:0005886	-	KOG1187-Serine/threonine protein kinase[T]
EPlOSAG00000007314	28.4117	0.0468763	9.24341	6.36782e-06	0.000519911	up	-	-	-	-	-
Os04g0307500	9.14738	1.0129	3.17486	1.08438e-15	1.18046e-12	up	WALL-ASSOCIATED KINASE GENE 32	Similar to OSIGBa0113B06.2 protein. (Os04t0307500-01)	GO:0030247;GO:0016020;GO:0016021;GO:0005524;GO:0004672;GO:0006468;GO:0005509;GO:0005886;GO:0004674;GO:0007166	-	-
Os08g0111300	6.85652	0.120154	5.83452	2.02342e-14	1.87639e-11	up	-	Transferase family protein. (Os08t0111300-01)	GO:0016747	-	-
Os03g0760000	12.7341	1.88428	2.7566	1.60953e-05	0.00106051	up	-	Cytochrome P450 family protein. (Os03t0760000-01)	GO:0016705;GO:0016020;GO:0016021;GO:0055114;GO:0005506;GO:0020037	-	KOG0156-Cytochrome P450 CYP2 subfamily[Q]
Os09g0518000	6.66569	0.520238	3.67951	2.80746e-10	9.12898e-08	up	-	Similar to indole-3-acetate beta-glucosyltransferase. (Os09t0518000-00)	GO:0043231;GO:0008152;GO:0016758;GO:0080044;GO:0080043;GO:0016740;GO:0016757	-	KOG1192-UDP-glucuronosyl and UDP-glucosyl transferase[GC]
Os04g0675500	32.8414	11.9159	1.46263	0.00116307	0.0297153	up	oligosaccharyltransferase subunit Stt3a	Similar to Itm1 protein. (Os04t0675500-01);Non-protein coding transcript. (Os04t0675500-02);Similar to Itm1 protein. (Os04t0675500-03)	GO:0006486;GO:0008250;GO:0018279;GO:0004579;GO:0004576;GO:0043687;GO:0016020;GO:0016021;GO:0016740;GO:0016757;GO:0005783;GO:0005789;GO:0005886	K07151-ko00510 N-Glycan biosynthesis;ko00513 Various types of N-glycan biosynthesis;ko04141 Protein processing in endoplasmic reticulum	KOG2292-Oligosaccharyltransferase, STT3 subunit[O]
Os12g0639600	7.39177	2.82098	1.38972	8.41946e-05	0.00403071	up	-	Similar to Hedgehog-interacting-like protein. (Os12t0639600-01);Six-bladed beta-propeller, TolB-like domain containing protein. (Os12t0639600-02)	GO:0003824	-	-
Os12g0580900	7.51548	2.88014	1.38372	6.65917e-06	0.000536117	up	protein phosphatase 2C78, protein phosphatase 2C 78, protein phosphatase 131	Similar to Protein phosphatase 2C-like protein. (Os12t0580900-01)	GO:0003824;GO:0004722;GO:0043169;GO:0004721;GO:0016787;GO:0046872;GO:0006470	-	KOG0700-Protein phosphatase 2C/pyruvate dehydrogenase (lipoamide) phosphatase[T]
Os02g0530100	86.0401	207.494	-1.26999	7.26827e-06	0.000577724	down	COPPER CHAPERONE HOMOLOG	Similar to C4-dicarboxylate transporter/malic acid transport protein. (Os02t0530100-01);Copper chaperone homolog CCH. (Os02t0530100-02)	GO:0030001;GO:0006873;GO:0008308;GO:0005623;GO:0046872;GO:0016021;GO:0015698;GO:0046914;GO:0046916;GO:0005737	-	KOG1603-Copper chaperone[P]
Os01g0956200	36.7803	74.7754	-1.02363	3.66047e-05	0.00211665	down	-	Glycosyltransferase AER61, uncharacterized domain containing protein. (Os01t0956200-01)	GO:0016757;GO:0016020;GO:0016021;GO:0016740	-	KOG4698-Uncharacterized conserved protein[S]
Os12g0236400	5.70453	0.154983	5.20193	9.69885e-07	0.000108411	up	ADENYLATE KINASE A	Adenylate kinase A (EC 2.7.4.3) (ATP-AMP transphosphorylase). (Os12t0236400-01)	GO:0006163;GO:0004017;GO:0006139;GO:0019205;GO:0016776;GO:0016740;GO:0000166;GO:0005524;GO:0016301;GO:0016310;GO:0005737;GO:0046939;GO:0046940	K00939-ko00230 Purine metabolism	KOG3078-Adenylate kinase[F]
Os02g0227100	7.70439	2.0358	1.92008	0.000166109	0.00681778	up	-	Conserved hypothetical protein. (Os02t0227100-01)	-	-	-
Os01g0850550	63.8257	1.87551	5.08878	3.02058e-20	8.40325e-17	up	LACCASE 7	Similar to Laccase-6. (Os01t0850550-00)	GO:0048046;GO:0046274;GO:0052716;GO:0016722;GO:0046872;GO:0055114;GO:0016491;GO:0005507;GO:0005576	-	KOG1263-Multicopper oxidases[Q]
Os10g0535800	34.1983	2.27811	3.90802	1.02736e-05	0.000756266	up	-	Protein of unknown function Cys-rich domain containing protein. (Os10t0535800-01)	-	-	-
Os01g0183950	19.0853	0.781469	4.61013	2.0741e-09	5.04187e-07	up	-	Hypothetical protein. (Os01t0183950-00)	-	-	-
Os10g0476400	67.7808	32.9558	1.04034	0.00212586	0.0461643	up	-	Snf7 family protein. (Os10t0476400-01);Snf7 family protein. (Os10t0476400-02)	GO:0007034	K12192-ko04144 Endocytosis	KOG3230-Vacuolar assembly/sorting protein DID4[U]
Os07g0532800	40.2481	4.05535	3.31102	5.40308e-08	9.66301e-06	up	-	Peptidase A1 domain containing protein. (Os07t0532800-00)	GO:0030163;GO:0006508;GO:0004190;GO:0016787;GO:0008233	-	KOG1339-Aspartyl protease[O]
Os10g0536450	179.882	35.8507	2.32698	4.51212e-05	0.00248296	up	-	Hypothetical protein. (Os10t0536450-00)	-	-	-
Os02g0712700	9.21063	1.02564	3.16677	2.46167e-06	0.000237059	up	-	Concanavalin A-like lectin/glucanase domain containing protein. (Os02t0712700-01)	GO:0006468;GO:0004672;GO:0030246;GO:0016020;GO:0016021;GO:0005524;GO:0016301;GO:0016310	-	KOG1187-Serine/threonine protein kinase[T]
Os11g0226966	37.3494	14.6314	1.35202	6.30777e-06	0.000517816	up	-	Hypothetical conserved gene. (Os11t0226966-00)	-	-	-
Os07g0664900	13.4622	0.681016	4.30508	1.14133e-05	0.000814145	up	-	Similar to Short-chain dehydrogenase/reductase (Fragment). (Os07t0664900-00)	GO:0016491;GO:0055114	-	KOG0725-Reductases with broad range of substrate specificities[R]
Os03g0393700	27.8237	7.78249	1.83801	2.10722e-05	0.00136686	up	SERINE CARBOXYPEPTIDASE 18	Similar to Serine carboxypeptidase family protein, expressed. (Os03t0393700-01);Similar to Serine carboxypeptidase family protein, expressed. (Os03t0393700-02);Similar to Serine carboxypeptidase family protein, expressed. (Os03t0393700-03)	GO:0006508;GO:0004185;GO:0051603;GO:0016787;GO:0008233;GO:0004180	-	KOG1283-Serine carboxypeptidases[O]
Os05g0322900	508.78	66.0211	2.94604	1.52131e-10	5.14738e-08	up	WRKY GENE 45	WRKY transcription factor, Benzothiadiazole (BTH)-inducible blast resistance (Os05t0322900-01);Similar to WRKY transcription factor 45. (Os05t0322900-02);Similar to WRKY transcription factor 45. (Os05t0322900-03)	GO:0006355;GO:0005634;GO:0043565;GO:0003700;GO:0003677;GO:0006351	-	-
Os11g0116300	79.1768	12.1663	2.70219	6.13842e-09	1.31362e-06	up	chalcone isomerase	Chalcone isomerase domain containing protein. (Os11t0116300-01)	GO:0005783;GO:0016872;GO:0045430;GO:0009813;GO:0080167;GO:0016853	K01859-ko00941 Flavonoid biosynthesis	-
Os08g0509100	90.0694	16.5601	2.44332	4.63071e-13	3.50343e-10	up	LIPOXYGENASE 8	Similar to Lipoxygenase, chloroplast precursor (EC 1.13.11.12). (Os08t0509100-01);Similar to Lipoxygenase. (Os08t0509100-02)	GO:0016702;GO:0016165;GO:0031408;GO:0046872;GO:0009507;GO:0009536;GO:0055114;GO:0016491;GO:0051213;GO:0006633;GO:0006629;GO:0006631;GO:0005515	K00454-ko00591 Linoleic acid metabolism;ko00592 alpha-Linolenic acid metabolism	-
Os05g0417300	8.30032	2.02781	2.03324	0.000143193	0.00607671	up	-	Conserved hypothetical protein. (Os05t0417300-01);Conserved hypothetical protein. (Os05t0417300-02)	-	-	-
Os08g0243500	5.41137	0.450723	3.58568	1.32009e-07	1.96366e-05	up	cytochrome P450 reductase 2, NADPH-cytochrome P450 reductase 2	Similar to NADPH-cytochrome P450 oxydoreductase isoform 2. (Os08t0243500-01);Similar to NADPH--cytochrome P450 reductase. (Os08t0243500-02)	GO:0016491;GO:0055114;GO:0010181;GO:0003958;GO:0016020;GO:0005737;GO:0005783;GO:0005789;GO:0050660;GO:0050661	-	KOG1158-NADP/FAD dependent oxidoreductase[C]
Os03g0130100	18.885	1.02876	4.19826	1.21123e-09	3.36963e-07	up	-	Similar to Acyl-activating enzyme 11. (Os03t0130100-01)	GO:0003824;GO:0008152	-	KOG1176-Acyl-CoA synthetase[I]
Os01g0130200	128.195	18.1527	2.82008	1.19152e-06	0.000128592	up	NRR	Hypothetical conserved gene. (Os01t0130200-00)	GO:0005634;GO:0042742;GO:0010112;GO:0006952;GO:0005515	-	-
Os06g0313440	12.5839	0.391302	5.00715	5.57482e-06	0.000469475	up	-	SAM dependent carboxyl methyltransferase domain containing protein. (Os06t0313440-00)	GO:0008168;GO:0032259	-	-
Os05g0294600	11.4142	1.93821	2.55803	0.00188432	0.0421246	up	-	Pentatricopeptide repeat domain containing protein. (Os05t0294600-01);Hypothetical conserved gene. (Os05t0294600-02)	GO:0005515;GO:0004519;GO:0009451;GO:0043231;GO:0090305;GO:0003723	-	-
Os04g0270100	36.4135	15.1497	1.26518	2.68303e-05	0.00166281	up	-	Similar to GTP-binding protein. (Os04t0270100-01);Similar to GTP-binding protein. (Os04t0270100-02);Similar to G1 to S phase transition protein 1 homolog (GTP-binding protein GST1- HS). (Os04t0270100-03)	GO:0003924;GO:0005525;GO:0003747;GO:0018444;GO:0002184;GO:0005829	-	KOG0459-Polypeptide release factor 3[J]
Os01g0559100	16.4293	6.46336	1.34592	0.000180094	0.0072235	up	-	Similar to Seryl-tRNA synthetase (EC 6.1.1.11) (Serine--tRNA ligase) (SerRS) (Fragment). (Os01t0559100-01);Similar to seryl-tRNA synthetase1. (Os01t0559100-02)	GO:0004812;GO:0006418;GO:0004828;GO:0006434;GO:0005524;GO:0005737;GO:0000166	-	KOG2509-Seryl-tRNA synthetase[J]
Os02g0280000	6.80653	0.438604	3.95593	0.000498165	0.0159686	up	-	Hypothetical gene. (Os02t0280000-01)	GO:0016020;GO:0016021	-	-
Os05g0278500	56.9079	3.37243	4.07677	4.10291e-19	8.56072e-16	up	ACYLTRANSFERASE 5	Transferase family protein. (Os05t0278500-01)	GO:0016747;GO:0016410;GO:0016740;GO:0016746	-	-
Os07g0161600	12.8287	4.86236	1.39965	0.000166646	0.00681778	up	CALCIUM-DEPENDENT PROTEIN KINASE 17	Calcium-dependent protein kinase, Cold stress response (Os07t0161600-01)	GO:0006468;GO:0004672;GO:0005509;GO:0005634;GO:0035556;GO:0009738;GO:0005516;GO:0046777;GO:0004683;GO:0018105;GO:0009931;GO:0016020;GO:0016740;GO:0046872;GO:0000166;GO:0005524;GO:0016301;GO:0016310;GO:0004674;GO:0005737	K13412-ko04626 Plant-pathogen interaction;ko05145 Toxoplasmosis	KOG0032-Ca2+/calmodulin-dependent protein kinase, EF-Hand protein superfamily[T]
Os07g0129300	235.159	2.31595	6.66589	5.58995e-06	0.000469475	up	PATHOGEN RESPONSE GENE 1, PATHOGENESIS-RELATED 1a	Similar to PR1a protein. (Os07t0129300-00)	GO:0005576	K13449-ko04016 MAPK signaling pathway - plant;ko04075 Plant hormone signal transduction;ko04626 Plant-pathogen interaction	KOG3017-Defense-related protein containing SCP domain[S]
Os06g0673700	29.588	5.66216	2.38559	1.26528e-12	8.12313e-10	up	-	Hypothetical protein. (Os06t0673700-01)	-	-	-
Os01g0551000	22.0553	6.276	1.81321	0.000252818	0.00939177	up	-	Conserved hypothetical protein. (Os01t0551000-01)	-	-	-
Os12g0169950	5.44332	1.36702	1.99345	0.000120462	0.00532829	up	-	Hypothetical gene. (Os12t0169950-00)	-	-	-
Os01g0584900	33.1598	2.62928	3.6567	3.12757e-06	0.00028896	up	WRKY GENE 77	WRKY transcription factor 28-like (WRKY5) (WRKY transcription factor 77). (Os01t0584900-01)	GO:0006355;GO:0005634;GO:0043565;GO:0003700;GO:0003677;GO:0006351	-	-
Os04g0208450	24.5899	63.1003	-1.35958	7.45524e-06	0.000585703	down	-	Hypothetical gene. (Os04t0208450-01)	-	-	-
Os01g0678800	6.6041	0.073128	6.49679	2.34289e-06	0.000228164	up	-	Heavy metal transport/detoxification protein domain containing protein. (Os01t0678800-01)	GO:0030001;GO:0046914;GO:0046916;GO:0046872;GO:0005737	-	-
Os02g0609900	5.91008	1.11244	2.40945	8.39377e-11	3.09063e-08	up	-	Leucine-rich repeat, N-terminal domain containing protein. (Os02t0609900-00)	GO:0016020;GO:0016021;GO:0016740;GO:0000166;GO:0005524;GO:0016301;GO:0016310;GO:0004672;GO:0004674;GO:0006468;GO:0005515	-	KOG0618-Serine/threonine phosphatase 2C containing leucine-rich repeats, similar to SCN circadian oscillatory protein (SCOP)[T]
Os01g0138400	24.2283	5.34368	2.18079	0.00181369	0.041122	up	-	Serine/threonine protein kinase domain containing protein. (Os01t0138400-01)	GO:0006468;GO:0004672;GO:0030247;GO:0016020;GO:0016021;GO:0005524;GO:0016301;GO:0016310	-	KOG1187-Serine/threonine protein kinase[T]
Os12g0210400	46.3141	21.4981	1.10724	0.000391476	0.013168	up	-	Protein kinase, core domain containing protein. (Os12t0210400-01)	GO:0006468;GO:0004672;GO:0016020;GO:0016021;GO:0005524	-	KOG1187-Serine/threonine protein kinase[T]
Os07g0243150	229.588	461.132	-1.00613	0.000486677	0.0157029	down	-	Hypothetical conserved gene. (Os07t0243150-01)	-	-	-
Os07g0538350	5.54283	0.531431	3.38267	1.36167e-05	0.000939217	up	-	Hypothetical protein. (Os07t0538350-00)	-	-	-
Os07g0482887	6.81735	0.17876	5.25312	1.42956e-06	0.000147906	up	-	Hypothetical protein. (Os07t0482887-00)	-	-	-
Os09g0518500	10.637	4.41433	1.26883	5.61682e-05	0.00297953	up	-	Ankyrin repeat containing protein. (Os09t0518500-01);Similar to protein binding protein. (Os09t0518500-02);Similar to protein binding protein. (Os09t0518500-03)	GO:0016020;GO:0016021;GO:0005515	-	[KOG4177-Ankyrin[M], KOG0509-Ankyrin repeat and DHHC-type Zn-finger domain containing proteins[R]]
Os06g0716700	146.084	64.8892	1.17075	0.000434634	0.0142439	up	RICE 90KDA HEAT SHOCK PROTEIN	Similar to Heat shock protein 90. (Os06t0716700-01);Similar to Heat shock protein 90. (Os06t0716700-02);Similar to Heat shock protein 90. (Os06t0716700-03)	GO:0006950;GO:0005774;GO:0005634;GO:0048046;GO:0051082;GO:0005783;GO:0016887;GO:0006457;GO:0009306;GO:0009651;GO:0010075;GO:0009934;GO:0034976;GO:0009409;GO:0046686;GO:0009414;GO:0009506;GO:0005524;GO:0005739;GO:0005773;GO:0005886;GO:0009507;GO:0016020	K09487-ko04141 Protein processing in endoplasmic reticulum;ko04151 PI3K-Akt signaling pathway;ko04621 NOD-like receptor signaling pathway;ko04915 Estrogen signaling pathway;ko04918 Thyroid hormone synthesis;ko04626 Plant-pathogen interaction;ko05200 Pathways in cancer;ko05215 Prostate cancer	KOG0020-Endoplasmic reticulum glucose-regulated protein (GRP94/endoplasmin), HSP90 family[O]
Os02g0584800	36.1274	8.61055	2.06892	3.65575e-05	0.00211665	up	-	Heavy metal transport/detoxification protein domain containing protein. (Os02t0584800-01)	GO:0030001;GO:0046914;GO:0046916;GO:0046872;GO:0005737	-	-
Os08g0185900	7.61571	1.39685	2.4468	8.16406e-06	0.000625112	up	-	Conserved hypothetical protein. (Os08t0185900-01)	-	-	-
Os07g0502200	83.7711	14.7142	2.50924	2.88642e-05	0.0017584	up	-	Multi antimicrobial extrusion protein MatE family protein. (Os07t0502200-01)	GO:0055085;GO:0006855;GO:0015238;GO:0015297;GO:0016020;GO:0016021	-	KOG1347-Uncharacterized membrane protein, predicted efflux pump[R]
Os12g0626150	5.2343	11.7142	-1.16219	0.000518337	0.0163865	down	-	Conserved hypothetical protein. (Os12t0626150-00)	-	-	-
Os06g0493100	669.879	85.6928	2.96665	4.58829e-06	0.000400285	up	brown planthopper induced008a, Brown planthopper induced 008a, Rapid alkalization factor 22	Conserved hypothetical protein. (Os06t0493100-01)	GO:0016020;GO:0016021	-	-
Os11g0691300	14.7359	0.175839	6.38894	1.86941e-17	2.60036e-14	up	-	Similar to Protein kinase. (Os11t0691300-00)	GO:0006468;GO:0004674;GO:0004672;GO:0005509;GO:0016020;GO:0016021;GO:0000166;GO:0005524;GO:0016301;GO:0016310;GO:0030247;GO:0005886;GO:0007166	-	KOG1187-Serine/threonine protein kinase[T]
Os10g0543500	123.137	8.15506	3.91642	3.23185e-12	1.75911e-09	up	-	Six-bladed beta-propeller, TolB-like domain containing protein. (Os10t0543500-01)	GO:0005783;GO:0016788;GO:0009058;GO:0016844;GO:0016020	-	KOG1520-Predicted alkaloid synthase/Surface mucin Hemomucin[R]
Os07g0142900	76.1721	220.298	-1.53212	1.68087e-07	2.4327e-05	down	-	Aldo/keto reductase family protein. (Os07t0142900-01)	GO:0016491;GO:0055114	-	KOG1575-Voltage-gated shaker-like K+ channel, subunit beta/KCNAB[C]
Os12g0628600	19.7023	0.435595	5.49923	1.18813e-08	2.41857e-06	up	PATHOGENESIS-RELATED GENE 5	Similar to Thaumatin-like pathogenesis-related protein 3 precursor. (Os12t0628600-01)	GO:0005576	-	-
Os03g0717000	2.31663	5.21625	-1.17098	0.000120859	0.00532829	down	TRANSMEMBRANE KINASE	Similar to TMK protein precursor. (Os03t0717000-01);Similar to TMK protein. (Os03t0717000-02)	GO:0006468;GO:0004672;GO:0007166;GO:0004675;GO:0016020;GO:0016021;GO:0016740;GO:0000166;GO:0005524;GO:0016301;GO:0016310;GO:0004674;GO:0005886;GO:0007178	-	KOG1187-Serine/threonine protein kinase[T]
Os07g0585900	8.93089	0.667769	3.74138	4.35718e-05	0.00242055	up	-	Hypothetical conserved gene. (Os07t0585900-00)	GO:0016020;GO:0016021	-	-
Os11g0226933	29.4543	10.1786	1.53294	0.000136114	0.0058591	up	-	NB-ARC domain containing protein. (Os11t0226933-01)	GO:0043531;GO:0006952;GO:0007165;GO:0005886	-	KOG4658-Apoptotic ATPase[T]
Os03g0183800	3.11867	10.4414	-1.74331	0.000370346	0.012685	down	-	Similar to Leucine-rich repeat transmembrane protein kinase 1 (Fragment). (Os03t0183800-01);Similar to Leucine-rich repeat transmembrane protein kinase 1 (Fragment). (Os03t0183800-02)	GO:0006468;GO:0004672;GO:0007166;GO:0004675;GO:0016020;GO:0016021;GO:0000166;GO:0005524;GO:0016301;GO:0016310;GO:0005886;GO:0007178;GO:0005515	-	KOG1187-Serine/threonine protein kinase[T]
Os03g0103200	81.4085	17.1915	2.24348	2.64144e-05	0.0016412	up	hybrid proline- or glycine-rich protein 4	Similar to Physical impedance induced protein. (Os03t0103200-01)	GO:0008233;GO:0006508	-	-
Os01g0660200	58.1682	20.3201	1.51732	0.00142732	0.0345888	up	C10728, OsChib3a	Acidic class III chitinase OsChib3a precursor (Chitinase) (EC 3.2.1.14). (Os01t0660200-01)	GO:0005975;GO:0008061;GO:0004553;GO:0005576;GO:0006032;GO:0004568;GO:0016787;GO:0016798;GO:0008152	K01183-ko00520 Amino sugar and nucleotide sugar metabolism	KOG4701-Chitinase[M]
Os09g0417800	121.648	0.456745	8.05711	5.31911e-56	1.3318e-51	up	WRKY GENE 62	WRKY transcription factor, Transcriptional repressor, Pathogen defense (Os09t0417800-01);Splicing variant of OsWRKY62, Pathogen defense (Os09t0417800-02)	GO:0006355;GO:0043565;GO:0003700;GO:0005634;GO:0006952;GO:0010200;GO:1900425;GO:0009617;GO:0009620;GO:0009751;GO:0003677;GO:0006351;GO:0000166;GO:0005524;GO:0005515	-	-
Os02g0187800	203.354	26.2415	2.95407	1.82844e-09	4.53273e-07	up	GOLD HULL AND INTERNODE 2	Cinnamyl-alcohol dehydrogenase, Lignin biosynthesis, Monolignol biosynthesis (Os02t0187800-01);Similar to Cinnamyl alcohol dehydrogenase 1a. (Os02t0187800-02)	GO:0008270;GO:0045551;GO:0009809;GO:0052747;GO:0046872;GO:0055114;GO:0016491;GO:0009699	K00083-ko00940 Phenylpropanoid biosynthesis	KOG0023-Alcohol dehydrogenase, class V[Q]
Os03g0812400	29.2397	1.67544	4.12532	3.51782e-09	8.15549e-07	up	-	EF-Hand type domain containing protein. (Os03t0812400-01)	GO:0005509;GO:0016020;GO:0016021	-	KOG0027-Calmodulin and related proteins (EF-Hand superfamily)[T]
Os01g0192000	12.7856	4.52343	1.49904	0.00170134	0.0393698	up	DELAY OF THE ONSET OF SENESCENCE	CCCH-type zinc finger protein, Negative regulator for leaf senescence (Os01t0192000-01);Similar to C3H transcription factor. (Os01t0192000-02)	GO:0005634;GO:0008270;GO:0010150;GO:0009867;GO:0046872;GO:0003677	-	KOG1595-CCCH-type Zn-finger protein[R]
Os04g0142400	12.5485	1.50234	3.06223	2.9871e-05	0.001794	up	-	Conserved hypothetical protein. (Os04t0142400-01)	-	-	-
Os03g0584400	12.7498	2.41971	2.39757	0.000259946	0.00959593	up	-	ATPase, AAA-type, core domain containing protein. (Os03t0584400-01)	GO:0000166;GO:0005524	-	KOG0743-AAA+-type ATPase[O]
Os03g0317300	10.3502	2.92524	1.82303	0.00113738	0.0293282	up	-	Peptidase A1 domain containing protein. (Os03t0317300-01)	GO:0030163;GO:0006508;GO:0004190;GO:0016787;GO:0008233	-	KOG1339-Aspartyl protease[O]
Os08g0140300	13.0062	0.103461	6.97397	0.000605728	0.0186088	up	TRYPTOPHAN DECARBOXYLASE 1	Aromatic L-amino acid decarboxylase (AADC), Senescence-induced serotonin biosynthesis (Os08t0140300-01)	GO:0003824;GO:0030170;GO:0016831;GO:0006520;GO:0019752;GO:0016829;GO:0042427	K01593-ko00340 Histidine metabolism;ko00350 Tyrosine metabolism;ko00360 Phenylalanine metabolism;ko00380 Tryptophan metabolism;ko00901 Indole alkaloid biosynthesis;ko00950 Isoquinoline alkaloid biosynthesis;ko00965 Betalain biosynthesis;ko04728 Dopaminergic synapse;ko04726 Serotonergic synapse;ko05030 Cocaine addiction;ko05031 Amphetamine addiction;ko05034 Alcoholism	KOG0628-Aromatic-L-amino-acid/L-histidine decarboxylase[E]
Os05g0461600	4.68765	10.1086	-1.10865	0.00109448	0.0285455	down	-	Similar to SIK1 protein (Nucleolar protein NOP56). (Os05t0461600-01)	-	-	-
Os07g0122100	11.4182	2.49804	2.19247	1.40805e-05	0.000965885	up	-	Protein of unknown function DUF1719, Oryza sativa family protein. (Os07t0122100-01)	-	-	-
Os07g0112700	6.22684	26.5862	-2.09411	4.57727e-12	2.32191e-09	down	EARLY NODULIN LIKE PROTEIN 19	Cupredoxin domain containing protein. (Os07t0112700-01)	GO:0046658;GO:0016020;GO:0016021;GO:0009055;GO:0022900	-	-
Os12g0623900	336.779	119.438	1.49553	3.15009e-05	0.0018779	up	-	Similar to Ethylene-responsive methionine synthase (Fragment). (Os12t0623900-01);Similar to Methionine synthase protein. (Os12t0623900-02);Similar to Methionine synthase 2 enzyme. (Os12t0623900-03)	GO:0008270;GO:0005576;GO:0008652;GO:0003871;GO:0009086;GO:0008705;GO:0050667;GO:0016740;GO:0046872;GO:0005737;GO:0008168;GO:0032259;GO:0005829	K00549-ko01230 Biosynthesis of amino acids;ko00270 Cysteine and methionine metabolism;ko00450 Selenocompound metabolism	KOG2263-Methionine synthase II (cobalamin-independent)[E]
Os04g0599000	12.5381	4.33646	1.53172	5.40636e-05	0.00288624	up	WALL-ASSOCIATED KINASE GENE 53	Similar to WAK53a - OsWAK receptor-like protein kinase. (Os04t0599000-01);Serine/threonine protein kinase-related domain containing protein. (Os04t0599000-02)	GO:0004674;GO:0030247;GO:0016020;GO:0016021;GO:0005524;GO:0016301;GO:0016310;GO:0004672;GO:0006468;GO:0005509;GO:0005886;GO:0007166;GO:0000166	-	KOG1187-Serine/threonine protein kinase[T]
Os01g0267300	25.342	2.21306	3.51741	7.67241e-08	1.28927e-05	up	serpin-Z12	Hypothetical conserved gene. (Os01t0267300-00)	GO:0005615;GO:0030414;GO:0010466;GO:0010951;GO:0004867	-	KOG2392-Serpin[V]
Os11g0621300	6.69382	2.787	1.26412	0.000415766	0.0137698	up	-	Protein of unknown function DUF1399 family protein. (Os11t0621300-00)	-	-	-
Os03g0198400	9.44969	4.21024	1.16636	0.00186239	0.0417836	up	-	Similar to Seryl-tRNA synthetase (EC 6.1.1.11) (Serine--tRNA ligase) (SerRS) (Fragment). (Os03t0198400-01)	GO:0004812;GO:0006418;GO:0004828;GO:0006434;GO:0005524;GO:0005737;GO:0000166	-	KOG2509-Seryl-tRNA synthetase[J]
EPlOSAG00000017144	218.224	625.238	-1.5186	7.48115e-08	1.27424e-05	down	-	-	-	-	-
Os11g0227200	14.356	5.2133	1.46138	0.000718865	0.021076	up	NBS-LRR disease resistance protein	Similar to NBS-LRR disease resistance protein homologue. (Os11t0227200-01)	GO:0043531;GO:0006952;GO:0007165;GO:0005886	-	KOG4658-Apoptotic ATPase[T]
Os01g0307686	13.5077	1.06735	3.66169	0.00103947	0.0273671	up	-	Similar to embryonic abundant protein-like. (Os01t0307686-00)	GO:0008152;GO:0032259;GO:0008168	-	KOG3010-Methyltransferase[R]
Os03g0736900	49.7919	113.44	-1.18795	4.28498e-07	5.36436e-05	down	-	Similar to Sorghum bicolor protein targeted either to mitochondria or chloroplast proteins T50848. (Os03t0736900-01)	-	-	-
Os07g0690900	9.08136	2.28621	1.98995	1.17653e-07	1.78599e-05	up	-	Glycosyl-phosphatidyl inositol-anchored, plant domain containing protein. (Os07t0690900-01)	GO:0031225;GO:0010215;GO:0016020;GO:0016021;GO:0016049	-	-
Os08g0346900	15.4335	0.0001	17.2357	5.31353e-14	4.43467e-11	up	-	Hypothetical conserved gene. (Os08t0346900-00)	-	-	-
Os01g0242600	7.23812	0.664461	3.44536	5.78873e-07	6.86911e-05	up	-	C2 calcium-dependent membrane targeting domain containing protein. (Os01t0242600-01);C2 calcium-dependent membrane targeting domain containing protein. (Os01t0242600-02)	GO:0005783;GO:0016020;GO:0016021;GO:0008289;GO:0006869	-	KOG1011-Neurotransmitter release regulator, UNC-13[TU]
Os03g0150600	392.717	131.347	1.5801	0.000678279	0.0201385	up	PHOSPHATE TRANSPORTER 1	Pi transporter, Pi homeostasis (Os03t0150600-01);Similar to Isoform 2 of Inorganic phosphate transporter 1-1. (Os03t0150600-02)	GO:0005887;GO:0005315;GO:0006817;GO:0022857;GO:0055085;GO:0015293;GO:0016020;GO:0016021	-	KOG0252-Inorganic phosphate transporter[P]
EPlORYSAT000373608	24.2777	0.739074	5.03777	0.0018132	0.041122	up	rrn26	-	-	-	-
Os10g0503800	191.414	396.271	-1.04979	2.22108e-07	3.10678e-05	down	REMORIN 1.2	Similar to Remorin. (Os10t0503800-01);Non-protein coding transcript. (Os10t0503800-02)	-	-	-
Os03g0645250	5.20169	1.44706	1.84586	0.00120904	0.0306707	up	-	Hypothetical protein. (Os03t0645250-00)	-	-	-
Os03g0270000	46.9855	7.38573	2.6694	0.000433321	0.0142195	up	-	Protein of unknown function DUF296 domain containing protein. (Os03t0270000-01)	GO:0005634;GO:0003700;GO:0045824;GO:0003680;GO:0003677;GO:0006351;GO:0006355	-	-
Os07g0663750	9.56497	0.0001	16.5455	4.03233e-05	0.0022842	up	-	Hypothetical protein. (Os07t0663750-00)	-	-	-
Os05g0230900	67.7866	24.8009	1.45061	0.00111608	0.0289279	up	GLYOXALASE I-7	Similar to Glyoxalase I. (Os05t0230900-01)	GO:0004462;GO:0046872;GO:0016829;GO:0005524;GO:0004672;GO:0006468	-	KOG2943-Predicted glyoxalase[G]
Os05g0272400	3.49857	7.84137	-1.16434	0.000763894	0.022035	down	-	Hypothetical protein. (Os05t0272400-01)	-	-	-
Os01g0778800	8.92176	3.31442	1.42857	0.00193141	0.0428112	up	-	Peptidase M16, core domain containing protein. (Os01t0778800-01)	GO:0006508;GO:0003824;GO:0004222;GO:0046872	-	KOG0959-N-arginine dibasic convertase NRD1 and related Zn2+-dependent endopeptidases, insulinase superfamily[O]
Os01g0687400	36.8821	1.99707	4.20696	8.25202e-10	2.43075e-07	up	-	Similar to Chitinase (EC 3.2.1.14). (Os01t0687400-01)	GO:0005975;GO:0008061;GO:0004553;GO:0005576;GO:0006032;GO:0004568;GO:0016787;GO:0016798;GO:0008152	K01183-ko00520 Amino sugar and nucleotide sugar metabolism	KOG4701-Chitinase[M]
Os12g0613700	8.60993	2.6354	1.70798	5.44643e-09	1.21757e-06	up	AUXIN RESPONSE FACTOR 6B	Transcriptional factor B3 family protein. (Os12t0613700-01);Similar to Auxin response factor 25. (Os12t0613700-02)	GO:0006355;GO:0005634;GO:0009725;GO:0009734;GO:0003677;GO:0006351;GO:0005515	-	-
Os05g0128100	127.874	56.9787	1.16623	9.01239e-05	0.00423363	up	-	Hypothetical conserved gene. (Os05t0128100-01);Hypothetical conserved gene. (Os05t0128100-02);Conserved hypothetical protein. (Os05t0128100-03)	GO:0016020;GO:0016021	-	-
Os01g0824800	102.475	27.5447	1.89542	0.000495353	0.0159266	up	-	Conserved hypothetical protein. (Os01t0824800-01)	GO:0016020;GO:0016021	-	-
Os08g0499300	2.39453	7.17166	-1.58256	0.000101854	0.00470521	down	WRKY GENE 30	WRKY transcription factor 30. (Os08t0499300-01);Similar to WRKY transcription factor 42 (Fragment). (Os08t0499300-02)	GO:0006355;GO:0005634;GO:0043565;GO:0003700;GO:0003677;GO:0006351	K18835-ko04626 Plant-pathogen interaction	-
Os08g0269700	2.53016	5.84347	-1.2076	0.000686852	0.0203379	down	-	Conserved hypothetical protein. (Os08t0269700-01)	-	-	-
Os06g0474200	10.3112	4.27837	1.26908	0.00133804	0.0330468	up	SKIP interacting protein 2, SKIPa-interacting protein 2, SKIPa-interacting protein 2	Similar to SKIP interacting protein 2. (Os06t0474200-01)	GO:0005634;GO:0080009;GO:0000381;GO:0010073;GO:0043621;GO:0009506;GO:0001510	-	KOG2991-Splicing regulator[A]
Os07g0176400	4.17864	16.3109	-1.96474	1.6392e-10	5.47232e-08	down	-	Hypothetical protein. (Os07t0176400-00)	-	-	-
Os01g0207400	4.35675	8.97368	-1.04245	5.28673e-05	0.00283446	down	-	Similar to peptide-N4-asparagine amidase A. (Os01t0207400-01)	-	-	-
Os01g0696800	29.4073	3.07888	3.2557	6.09343e-05	0.00315222	up	-	Peptidase A1 domain containing protein. (Os01t0696800-01);Peptidase aspartic, catalytic domain containing protein. (Os01t0696800-02)	GO:0006508;GO:0004190;GO:0016787;GO:0008233;GO:0030163	-	KOG1339-Aspartyl protease[O]
Os05g0410200	161.497	14.295	3.49792	4.94803e-08	8.91287e-06	up	Hsr203j	Alpha/beta hydrolase fold-3 domain containing protein. (Os05t0410200-01)	GO:0008152;GO:0016787;GO:0009056	-	KOG1515-Arylacetamide deacetylase[V]
Os01g0817100	20.7848	7.76198	1.42103	2.17306e-05	0.00139869	up	-	TRAM, LAG1 and CLN8 homology domain containing protein. (Os01t0817100-01)	GO:0016020;GO:0016021	-	KOG4561-Uncharacterized conserved protein, contains TBC domain[TR]
Os04g0288500	108.53	39.6597	1.45235	0.000152086	0.00635716	up	-	Protein kinase, catalytic domain domain containing protein. (Os04t0288500-01)	GO:0006468;GO:0004672;GO:0030246;GO:0016020;GO:0016021;GO:0005524	-	KOG1187-Serine/threonine protein kinase[T]
Os11g0156600	17.0786	1.19648	3.83532	3.62649e-10	1.14937e-07	up	-	Similar to H0622F05.7 protein. (Os11t0156600-00)	GO:0016020;GO:0016021	-	KOG1726-HVA22/DP1 gene product-related proteins[V]
Os07g0127700	18.7317	0.306722	5.93241	1.72796e-07	2.48647e-05	up	pathogenesis-related protein	Similar to Pathogenesis-related protein class 1. (Os07t0127700-01)	GO:0005576	-	KOG3017-Defense-related protein containing SCP domain[S]
Os07g0677500	78.5433	14.5142	2.43602	0.000222938	0.00854813	up	PEROXIDASE 3006	Similar to Peroxidase precursor (EC 1.11.1.7). (Os07t0677500-00)	GO:0006979;GO:0004601;GO:0042744;GO:0005576;GO:0046872;GO:0055114;GO:0016491;GO:0020037;GO:0098869	K00430-ko00940 Phenylpropanoid biosynthesis	-
Os01g0916100	46.7475	11.3783	2.0386	0.000224761	0.00859705	up	-	Similar to loricrin. (Os01t0916100-01)	-	-	-
Os07g0209000	50.6131	23.5818	1.10184	0.000245027	0.0091704	up	dolichyl-diphosphooligosaccharide-protein glycosyltransferase 48kDa subunit, dolichyl-diphosphooligosaccharide-protein glycosyltransferase 1, Glycosyltransferase 48 kDa subunit precursor	Dolichyl-diphosphooligosaccharide-protein glycosyltransferase 48 kDa subunit precursor, N-glycosylation, Root development (Os07t0209000-01);Non-protein coding transcript. (Os07t0209000-02)	GO:0005730;GO:0005774;GO:0005789;GO:0005794;GO:0016757;GO:0009664;GO:0018279;GO:0009826;GO:0009505;GO:0009506;GO:0016020;GO:0016021;GO:0016740;GO:0005783;GO:0006486;GO:0005773	K12670-ko00510 N-Glycan biosynthesis;ko00513 Various types of N-glycan biosynthesis;ko04141 Protein processing in endoplasmic reticulum	KOG2754-Oligosaccharyltransferase, beta subunit[O]
Os07g0683600	42.6872	6.2446	2.77312	0.000580677	0.0179716	up	-	Similar to Osr40c1 protein. (Os07t0683600-00)	-	-	-
Os01g0591300	67.516	30.6014	1.14163	0.00034685	0.0120415	up	-	Similar to Cytosolic aldehyde dehydrogenase RF2D. (Os01t0591300-01);Similar to aldehyde dehydrogenase5. (Os01t0591300-02)	GO:0008152;GO:0016620;GO:0016491;GO:0055114;GO:0004029	K12355-ko00940 Phenylpropanoid biosynthesis	KOG2450-Aldehyde dehydrogenase[C]
Os11g0648400	7.88265	2.56951	1.61719	0.00210074	0.0457709	up	-	Protein of unknown function DUF3615 domain containing protein. (Os11t0648400-01)	-	-	-
Os09g0532900	12.9876	2.06486	2.65301	7.45473e-06	0.000585703	up	myb transcription factor 42/85, transcription factor MYB42/85	Similar to Myb13 protein. (Os09t0532900-01);Hypothetical conserved gene. (Os09t0532900-02);Myb transcription factor domain containing protein. (Os09t0532900-04)	GO:0005634;GO:0043565;GO:0006357;GO:0030154;GO:0000981;GO:0001135;GO:0044212;GO:0003677	-	KOG0048-Transcription factor, Myb superfamily[K]
Os01g0703600	29.4691	12.8195	1.20086	7.48418e-05	0.00371067	up	SPOTTED LEAF 28	Clathrin-associated adaptor protein complex 1 medium subunit mu1 (AP1M1), Regulation of vesicular trafficking, Disease resistance (Os01t0703600-01);Similar to clathrin adaptor complexes medium subunit family protein. (Os01t0703600-02)	GO:0006886;GO:0016192;GO:0030131;GO:0016020;GO:0015031	-	KOG0937-Adaptor complexes medium subunit family[U]
Os04g0623500	40.4914	9.77146	2.05097	0.000815724	0.0231829	up	GLYCOLATE OXIDASE 3	Similar to H0215F08.7 protein. (Os04t0623500-01);Similar to Peroxisomal (S)-2-hydroxy-acid oxidase GLO3. (Os04t0623500-02)	GO:0003824;GO:0005777;GO:0010181;GO:0052854;GO:0008891;GO:0052853;GO:0009854;GO:0052852;GO:0019048;GO:0010109;GO:0009853;GO:0055114;GO:0016491;GO:0003973;GO:0016032	K11517-ko01200 Carbon metabolism;ko00630 Glyoxylate and dicarboxylate metabolism;ko04146 Peroxisome	KOG0538-Glycolate oxidase[C]
Os08g0331800	300.246	7.15473	5.3911	7.496e-12	3.54122e-09	up	-	Conserved hypothetical protein. (Os08t0331800-01)	-	-	-
Os03g0335200	34.0523	2.05379	4.05139	2.97266e-15	3.10122e-12	up	WRKY GENE 79	Similar to WRKY1 (WRKY transcription factor 17). (Os03t0335200-01)	GO:0006355;GO:0005634;GO:0043565;GO:0003700;GO:0003677;GO:0006351	-	-
Os06g0199400	128.721	277.158	-1.10646	0.000880299	0.0243277	down	-	Conserved hypothetical protein. (Os06t0199400-00)	-	-	-
Os04g0310400	7.32285	1.44239	2.34394	2.90487e-06	0.00027038	up	WALL-ASSOCIATED KINASE GENE 36	Similar to H0211A12.15 protein. (Os04t0310400-00)	GO:0030247;GO:0016020;GO:0016021;GO:0005524;GO:0004672;GO:0006468;GO:0005886;GO:0004674;GO:0007166	-	-
Os01g0795000	28.6094	1.2419	4.52587	1.32542e-07	1.96366e-05	up	subtilase, subtilisin-like serine protease 1, Subtilisin 5, SUBTILISIN 5, Subtilisin 6, SUBTILISIN 6	Subtilase. (Os01t0795000-01)	GO:0006508;GO:0016787;GO:0004252;GO:0008233;GO:0008236	-	-
Os01g0585200	22.5786	0.326763	6.11057	1.8672e-11	8.20192e-09	up	-	Similar to cDNA clone:J023088C01, full insert sequence. (Os01t0585200-01)	GO:0016020;GO:0016021	-	-
Os04g0229100	23.8382	2.27925	3.38665	1.75497e-07	2.49758e-05	up	CINNAMYL ALCOHOL DEHYDROGENASE 6	Similar to Sinapyl alcohol dehydrogenase. (Os04t0229100-01)	GO:0008270;GO:0045551;GO:0009809;GO:0052747;GO:0046872;GO:0055114;GO:0016491;GO:0009699	K00083-ko00940 Phenylpropanoid biosynthesis	KOG0023-Alcohol dehydrogenase, class V[Q]
Os11g0665600	79.4708	20.296	1.96923	0.00227425	0.0484619	up	-	Helix-turn-helix, Fis-type domain containing protein. (Os11t0665600-00)	GO:0007166;GO:0004871	-	-
Os06g0225300	9.27368	2.64203	1.81149	7.88045e-06	0.000610869	up	somatic embryogenesis receptor-like kinase 3, somatic embryogenesis receptor kinase 3, SERK-like gene 6, bri1-associated receptor kinase 1 (BAK1) homologue 3, BRASSINOSTEROID INSENSITIVE1-ASSOCIATED RECEPTOR KINASE1	Similar to SERK1 (Fragment). (Os06t0225300-01);Similar to SERK1 (Fragment). (Os06t0225300-02)	GO:0006468;GO:0004672;GO:0007166;GO:0009742;GO:0004675;GO:0016020;GO:0016021;GO:0016740;GO:0000166;GO:0005524;GO:0016301;GO:0016310;GO:0004674;GO:0005886;GO:0007178;GO:0005515;GO:0006355;GO:0003690	-	KOG1187-Serine/threonine protein kinase[T]
Os11g0168600	15.2991	5.90908	1.37244	0.000339918	0.0118701	up	RECEPTOR-LIKE CYTOPLASMIC KINASE 311	Protein kinase, core domain containing protein. (Os11t0168600-01)	GO:0006468;GO:0004672;GO:0000166;GO:0005524;GO:0016301;GO:0016310;GO:0004674	-	KOG1187-Serine/threonine protein kinase[T]
Os05g0378900	16.3735	3.49519	2.22792	3.74792e-05	0.00215725	up	-	Similar to Golgi transport complex protein-related. (Os05t0378900-01);Similar to predicted protein. (Os05t0378900-02);Non-protein coding transcript. (Os05t0378900-03)	GO:0017119;GO:0006891	-	KOG2211-Predicted Golgi transport complex 1 protein[U]
Os03g0759000	7.63114	2.25404	1.75938	0.00107418	0.0281038	up	-	Similar to F16A14.19. (Os03t0759000-01)	-	-	-
Os12g0263200	45.1747	18.2104	1.31075	0.00122498	0.0308872	up	-	Pinoresinol-lariciresinol reductase TH2. (Os12t0263200-01)	-	-	-
Os10g0495300	20.9389	5.20877	2.00717	0.000203287	0.00798938	up	-	Similar to ALG2-interacting protein X. (Os10t0495300-01);Similar to ALG2-interacting protein X. (Os10t0495300-02);Similar to ALG2-interacting protein X. (Os10t0495300-03)	GO:0005515;GO:0043130;GO:0007033;GO:0036257;GO:0005771;GO:0043621;GO:0009506;GO:0005737;GO:0005770;GO:0005829	K12200-ko04144 Endocytosis	KOG2220-Predicted signal transduction protein[R]
Os02g0584700	28.8923	7.65833	1.91558	0.00011287	0.00510116	up	-	Heavy metal transport/detoxification protein domain containing protein. (Os02t0584700-01)	GO:0030001;GO:0046914;GO:0046916;GO:0046872;GO:0005737	-	-
Os02g0230100	8.51699	2.29132	1.89416	0.000363599	0.0124709	up	-	Leucine-rich repeat, SDS22 containing protein. (Os02t0230100-01)	GO:0005515	-	KOG0531-Protein phosphatase 1, regulatory subunit, and related proteins[T]
Os06g0159600	9.14575	3.46439	1.4005	0.00117671	0.0299715	up	plant U-box-containing protein 64, U-box protein 64	Tetratricopeptide-like helical domain containing protein. (Os06t0159600-01);Hypothetical conserved gene. (Os06t0159600-02)	GO:0005515;GO:0004842;GO:0016567	-	KOG0548-Molecular co-chaperone STI1[O]
Os02g0135800	6.40233	25.9834	-2.02092	2.75037e-05	0.00170034	down	OsWD40-36	Similar to Sec13-like protein (Fragment). (Os02t0135800-01);Similar to Sec13-like protein (Fragment). (Os02t0135800-02);Similar to Sec13p. (Os02t0135800-03)	GO:0000139;GO:0030127;GO:0015031;GO:0005198;GO:0016192;GO:0090114;GO:1904263;GO:0005515	K14004-ko03013 RNA transport;ko04141 Protein processing in endoplasmic reticulum;ko04150 mTOR signaling pathway	KOG1332-Vesicle coat complex COPII, subunit SEC13[U]
Os01g0504500	5.98817	2.26895	1.40009	0.0015412	0.0364386	up	-	Similar to Transparent testa 12 protein. (Os01t0504500-01);Multi antimicrobial extrusion protein MatE family protein. (Os01t0504500-02)	GO:0055085;GO:0006855;GO:0015238;GO:0015297;GO:0016020;GO:0016021	-	KOG1347-Uncharacterized membrane protein, predicted efflux pump[R]
Os03g0405500	103.686	7.68038	3.75489	5.3752e-24	3.36461e-20	up	-	Similar to PDI-like protein. (Os03t0405500-01);Hypothetical conserved gene. (Os03t0405500-02)	GO:0045454;GO:0005623;GO:0004791;GO:0047134;GO:0055114;GO:0016491;GO:0098869;GO:0005737	-	KOG2501-Thioredoxin, nucleoredoxin and related proteins[R]
Os12g0636400	23.8975	1.86702	3.67805	2.47858e-06	0.000237773	up	-	Similar to Epoxide hydrolase 2. (Os12t0636400-01)	GO:0003824;GO:0016787;GO:0005829	-	KOG4178-Soluble epoxide hydrolase[I]
Os01g0879200	13.8191	0.302857	5.51188	1.97119e-08	3.91703e-06	up	Disease-resistance response gene/DRR206	Plant disease resistance response protein domain containing protein. (Os01t0879200-01)	GO:0048046;GO:0005576	-	-
Os03g0718000	22.9876	3.4412	2.73987	1.25997e-07	1.90044e-05	up	ANTHRANILATE SYNTHASE BETA-SUBUNIT 2	Similar to Anthranilate synthase beta chain. (Os03t0718000-01)	GO:0008152;GO:0006541;GO:0004049;GO:0000162;GO:0005950;GO:0016829;GO:0009507;GO:0009536;GO:0008652;GO:0009073	K01658-ko01230 Biosynthesis of amino acids;ko00400 Phenylalanine, tyrosine and tryptophan biosynthesis;ko02024 Quorum sensing	KOG0026-Anthranilate synthase, beta chain[E]
Os01g0289732	5.76824	0.966934	2.57664	1.5197e-05	0.00101733	up	-	Similar to WRKY transcription factor 6-like (WRKY transcription factor 9). (Os01t0289732-01)	-	-	-
Os02g0177600	73.625	6.49509	3.50277	1.93136e-12	1.19363e-09	up	4-COUMARATE:COENZYME A LIGASE 3	4-coumarate:coenzyme A ligase, Lignin biosynthesis, Defense against wounding (Os02t0177600-01)	GO:0003824;GO:0008152;GO:0009698;GO:0016207;GO:0000166;GO:0005524;GO:0016874	K01904-ko00360 Phenylalanine metabolism;ko00130 Ubiquinone and other terpenoid-quinone biosynthesis;ko00940 Phenylpropanoid biosynthesis	KOG1176-Acyl-CoA synthetase[I]
Os02g0570700	65.453	4.3054	3.92624	5.83699e-06	0.000487155	up	P-450 71Z7	Cytochrome P450 family protein. (Os02t0570700-01)	GO:0016709;GO:0016705;GO:0016102;GO:0044550;GO:0016020;GO:0016021;GO:0046872;GO:0055114;GO:0016491;GO:0004497;GO:0005506;GO:0020037	-	KOG0156-Cytochrome P450 CYP2 subfamily[Q]
Os08g0199200	9.69978	20.5077	-1.08014	0.000292797	0.0105524	down	OsSTA206	Conserved hypothetical protein. (Os08t0199200-01)	-	-	-
Os02g0626400	116.811	27.0596	2.10996	4.48343e-05	0.0024726	up	PHENYLALANINE AMMONIA-LYASE	Phenylalanine ammonia-lyase (EC 4.3.1.5). (Os02t0626400-01);Similar to Phenylalanine ammonia-lyase. (Os02t0626400-02);Similar to Phenylalanine ammonia-lyase. (Os02t0626400-03)	GO:0003824;GO:0006559;GO:0016841;GO:0045548;GO:0009800;GO:0016829;GO:0005737;GO:0009698	K10775-ko00360 Phenylalanine metabolism;ko00940 Phenylpropanoid biosynthesis	KOG0222-Phenylalanine and histidine ammonia-lyase[Q]
Os10g0503300	114.157	7.68246	3.89331	1.82641e-09	4.53273e-07	up	-	Similar to 10-deacetylbaccatin III 10-O-acetyltransferase. (Os10t0503300-00)	-	-	-
Os03g0364400	481.479	225.736	1.09284	0.000913625	0.0249507	up	RECEPTOR-LIKE CYTOPLASMIC KINASE 109	Similar to Phytosulfokine receptor-like protein. (Os03t0364400-01);Similar to Phytosulfokine receptor-like protein. (Os03t0364400-02)	GO:0006468;GO:0004672;GO:0007166;GO:0004675;GO:0000166;GO:0005524;GO:0016301;GO:0016310;GO:0004674;GO:0005886;GO:0007178	-	KOG1187-Serine/threonine protein kinase[T]
Os02g0626100	265.971	29.0861	3.19287	1.32114e-09	3.55684e-07	up	PHENYLALANINE AMMONIA-LYASE 1	Similar to Phenylalanine ammonia-lyase. (Os02t0626100-01);Similar to Phenylalanine ammonia-lyase. (Os02t0626100-02);Similar to Phenylalanine ammonia-lyase. (Os02t0626100-03);Non-protein coding transcript. (Os02t0626100-04)	GO:0003824;GO:0006559;GO:0016841;GO:0016829;GO:0005737;GO:0045548;GO:0009800;GO:0009698	K13064-ko00360 Phenylalanine metabolism;ko00940 Phenylpropanoid biosynthesis	KOG0222-Phenylalanine and histidine ammonia-lyase[Q]
Os07g0295800	5.6851	2.36275	1.26672	0.00182221	0.0411849	up	-	Similar to peptidase. (Os07t0295800-01)	GO:0016020;GO:0016021	-	KOG2194-Aminopeptidases of the M20 family[OR]
Os01g0508100	16.38	0.0809457	7.66077	1.16678e-14	1.12361e-11	up	NRR Repressor Homologue 3	Ferritin/ribonucleotide reductase-like family protein. (Os01t0508100-01)	GO:0005634;GO:0006952;GO:0010112;GO:0005515	-	-
Os06g0294600	5.58178	0.139817	5.31911	2.14599e-09	5.16648e-07	up	-	Cytochrome P450 family protein. (Os06t0294600-02)	GO:0016709;GO:0016705;GO:0044550;GO:0016020;GO:0016021;GO:0046872;GO:0055114;GO:0016491;GO:0004497;GO:0005506;GO:0020037	-	KOG0156-Cytochrome P450 CYP2 subfamily[Q]
Os04g0683700	73.8852	11.7626	2.65108	7.91591e-05	0.00387451	up	Acyl-Activating Enzyme 3, adenosine monophosphate binding protein 3	4-coumarate-Co-A ligase (4CL) like protein, Adenosine monophosphate binding protein, Regulation of rice blast resistance, floret development, and lignin biosynthesis (Os04t0683700-01)	GO:0048046;GO:0003824;GO:0008152;GO:0050832;GO:0050203;GO:0033611;GO:0010030;GO:0010214;GO:0046686;GO:0009735;GO:0009570;GO:0009506;GO:0005737;GO:0009507	-	KOG1176-Acyl-CoA synthetase[I]
Os07g0540600	12.9333	3.24279	1.99579	0.000491181	0.0158278	up	-	Gnk2-homologous domain domain containing protein. (Os07t0540600-00)	GO:0005524;GO:0004672;GO:0006468	-	-
Os08g0498400	55.888	8.39229	2.7354	1.1319e-06	0.000123219	up	caffeoyl CoA O-methyltransferase 1, Caffeoyl-CoA O-methyltransferase 2	Similar to Caffeoyl-CoA 3-O-methyltransferase (Fragment). (Os08t0498400-01);Similar to Caffeoyl-CoA O-methyltransferase (Fragment). (Os08t0498400-02)	GO:0008171;GO:0032259;GO:0008757;GO:0016740;GO:0046872;GO:0008168	-	KOG1663-O-methyltransferase[Q]
Os07g0627800	13.7428	4.79863	1.51798	0.00117421	0.0299388	up	-	Similar to DRG-like OBG family GTpase fused to an RNA binding domain TGS domain, Fun11p. (Os07t0627800-01)	GO:0005525	-	KOG1487-GTP-binding protein DRG1 (ODN superfamily)[T]
Os05g0565900	7.21259	3.06163	1.23622	0.00108768	0.0283975	up	WRKY GENE 49	DNA-binding WRKY domain containing protein. (Os05t0565900-00)	GO:0006355;GO:0005634;GO:0043565;GO:0003700;GO:0003677;GO:0006351;GO:0003924;GO:0016151;GO:0006807	-	-
Os03g0255900	8.7884	2.16116	2.02379	0.000874622	0.024263	up	-	Conserved hypothetical protein. (Os03t0255900-01)	GO:0016020;GO:0016021	-	-
Os09g0358000	5.12841	0.0001	15.6462	8.8113e-10	2.56532e-07	up	-	Similar to OsD305. (Os09t0358000-00)	GO:0006468;GO:0004672;GO:0000166;GO:0005524;GO:0004674	-	KOG1187-Serine/threonine protein kinase[T]
Os12g0616500	9.70152	1.37784	2.8158	2.80725e-05	0.00172698	up	-	Similar to cation proton exchanger. (Os12t0616500-00)	GO:0055085;GO:0015299;GO:0006812;GO:0016020;GO:0016021;GO:1902600;GO:0006885;GO:0015672;GO:0012505	-	KOG1650-Predicted K+/H+-antiporter[P]
Os07g0273900	9.70303	4.60168	1.07627	0.000215677	0.00832835	up	-	Disease resistance protein domain containing protein. (Os07t0273900-01)	GO:0043531;GO:0006952;GO:0007165;GO:0005886	-	KOG4658-Apoptotic ATPase[T]
Os08g0428200	27.5978	4.9828	2.46953	8.32416e-05	0.00400039	up	-	Similar to Myb51 protein. (Os08t0428200-01)	-	-	-
Os07g0147900	15.7769	4.19816	1.90999	3.85015e-05	0.00219439	up	-	Similar to Ferredoxin-NADP reductase precursor (Fragment). (Os07t0147900-01);Similar to Ferredoxin--NADP reductase. (Os07t0147900-02)	GO:0004324;GO:0009507;GO:0009536;GO:0055114;GO:0016491;GO:0015979	K02641-ko00195 Photosynthesis	KOG1158-NADP/FAD dependent oxidoreductase[C]
Os03g0667100	29.46	9.23681	1.67329	3.56186e-06	0.000317373	up	NPR1-like gene 3	Similar to NPR1-like protein. (Os03t0667100-01);Ankyrin domain containing protein. (Os03t0667100-02);Similar to BTB/POZ domain containing protein, expressed. (Os03t0667100-03)	GO:0005515;GO:0043161;GO:0042742;GO:0031625;GO:0019005;GO:0030162;GO:0006952;GO:0005737	K14508-ko04075 Plant hormone signal transduction	KOG4177-Ankyrin[M]
Os09g0466400	4.90793	9.97336	-1.02297	9.74542e-06	0.000724238	down	zinc finger homeodomain class homeobox transcription factor 1	Zinc finger homeodomain (ZF-HD) class homeobox transcription factor, Rice morphogenesis, Modulation of leaf rolling (Os09t0466400-01)	GO:0006355;GO:0005634;GO:0003677;GO:0046872;GO:0006351	-	-
Os03g0661600	8.47829	0.406487	4.38249	0.000106356	0.00485937	up	OsPR5, PR5	Similar to Alpha-amylase/trypsin inhibitor (Antifungal protein). (Os03t0661600-01)	GO:0016020;GO:0016021	-	-
Os07g0124100	164.153	39.838	2.04283	0.000295398	0.0106267	up	PHYTOSULFOKINE 4	Similar to Phytosulfokines 4 precursor. (Os07t0124100-01)	GO:0007275;GO:0030154;GO:0005576;GO:0008083;GO:0008283;GO:0010469	-	-
Os06g0228500	6.99599	18.4408	-1.3983	5.04147e-05	0.00273222	down	amino acid transporter-like 12	Amino acid transporter, transmembrane domain containing protein. (Os06t0228500-01)	GO:0003333;GO:0015171;GO:0016020;GO:0016021	-	KOG1303-Amino acid transporters[E]
Os07g0677350	5.14193	11.4188	-1.15103	4.06283e-05	0.00229628	down	-	Hypothetical gene. (Os07t0677350-01)	-	-	-
Os05g0583000	5.66501	0.458284	3.62777	0.000455454	0.0148485	up	WRKY GENE 8	Similar to WRKY8. (Os05t0583000-01)	GO:0006355;GO:0005634;GO:0043565;GO:0003700;GO:0003677;GO:0006351	-	-
Os03g0849600	8.20974	3.06439	1.42174	0.000110058	0.00498805	up	-	COG complex component, COG2 family protein. (Os03t0849600-01)	GO:0008565;GO:0017119;GO:0015031;GO:0006891;GO:0007030;GO:0005773;GO:0016020	-	KOG2307-Low density lipoprotein receptor[U]
Os07g0676900	38.3952	100.83	-1.39293	0.00049914	0.0159686	down	class III peroxidase 109, peroxidase 2	Similar to Peroxidase (EC 1.11.1.7). (Os07t0676900-01)	GO:0006979;GO:0004601;GO:0042744;GO:0005576;GO:0046872;GO:0055114;GO:0016491;GO:0020037;GO:0098869	-	-
Os07g0608300	6.45995	2.26724	1.51058	0.00226695	0.0483887	up	Prolyl Oligopeptidase 16, PROLYL OLIGOPEPTIDASE 16	Alpha/beta hydrolase fold-1 domain containing protein. (Os07t0608300-01);Alpha/beta hydrolase fold-1 domain containing protein. (Os07t0608300-02)	GO:0006508;GO:0048364;GO:0005783;GO:0008236;GO:0019866;GO:0016020;GO:0016021;GO:0005886	-	KOG4391-Predicted alpha/beta hydrolase BEM46[R]
Os12g0631600	17.0025	6.50207	1.38677	6.37778e-06	0.000519911	up	-	Conserved hypothetical protein. (Os12t0631600-01)	GO:0016567;GO:0004842;GO:0031146	-	-
Os08g0502400	0.983543	9.07675	-3.20612	1.94917e-20	6.23316e-17	down	FASCICLIN-LIKE ARABINOGALACTAN PROTEIN 5	FAS1 domain domain containing protein. (Os08t0502400-01)	-	-	-
Os03g0102400	7.14176	3.18268	1.16604	0.00142308	0.0345264	up	-	Similar to 2-phosphoglycerate kinase-related. (Os03t0102400-01)	GO:0016301;GO:0016310	-	-
Os03g0700700	13.3495	2.66905	2.32239	1.4761e-05	0.00100159	up	LIPOXYGENASE 1	Similar to Lipoxygenase (Fragment). (Os03t0700700-01);Similar to Lipoxygenase. (Os03t0700700-02);Similar to Lipoxygenase. (Os03t0700700-03);Similar to Lipoxygenase. (Os03t0700700-04)	GO:0016702;GO:0031408;GO:0046872;GO:0055114;GO:0016491;GO:0051213;GO:0006633;GO:0005515;GO:0006629;GO:0006631	K15718-ko00591 Linoleic acid metabolism	-
Os01g0134700	66.4189	13.0624	2.34618	4.36004e-05	0.00242055	up	-	Calmodulin binding protein-like family protein. (Os01t0134700-01)	GO:0006950;GO:0005516	-	-
Os01g0196300	5.43547	0.111984	5.60103	9.12835e-08	1.4651e-05	up	DITERPENOID PHYTOALEXIN FACTOR, basic helix-loop-helix protein 025	Basic helix-loop-helix (bHLH) transcription factor, Diterpenoid phytoalexin factor, Biosynthesis of diterpenoid phytoalexins, Stress response (Os01t0196300-01)	GO:0005634;GO:0046983	-	-
Os10g0139700	29.1348	3.23011	3.17308	9.62776e-08	1.53541e-05	up	-	Cytochrome P450 family protein. (Os10t0139700-01)	GO:0016709;GO:0016705;GO:0044550;GO:0016020;GO:0016021;GO:0046872;GO:0055114;GO:0016491;GO:0004497;GO:0005506;GO:0020037	-	KOG0156-Cytochrome P450 CYP2 subfamily[Q]
Os12g0592900	15.0965	3.14389	2.26359	0.000330711	0.0116789	up	-	Conserved hypothetical protein. (Os12t0592900-02)	-	-	-
Os03g0737300	14.9969	2.45354	2.61173	1.66902e-06	0.000170567	up	-	HAD-superfamily phosphatase, subfamily IIIC domain containing protein. (Os03t0737300-01)	GO:0016791;GO:0016311	-	KOG4549-Magnesium-dependent phosphatase[R]
Os01g0175700	6.43568	0.328641	4.29151	1.39251e-07	2.05092e-05	up	EFFLUX BORON TRANSPORTER 2	Boron (B) transporter (Os01t0175700-01)	GO:0005452;GO:0006820;GO:0016020;GO:0016021;GO:0015698;GO:0005887;GO:0051453;GO:0098656;GO:0008509	-	KOG1172-Na+-independent Cl/HCO3 exchanger AE1 and related transporters (SLC4 family)[P]
Os04g0493100	19.8588	67.9071	-1.77378	3.49214e-11	1.38788e-08	down	basic helix-loop-helix protein 065	Basic helix-loop-helix dimerisation region bHLH domain containing protein. (Os04t0493100-01);Non-protein coding transcript. (Os04t0493100-02)	GO:0005634;GO:0006366;GO:0001228;GO:0001046;GO:0046983;GO:0045944	-	-
Os04g0611400	46.0501	7.39919	2.63777	4.86094e-08	8.8838e-06	up	-	Similar to Vacuolar sorting receptor 7 precursor (AtVSR7) (Epidermal growth factor receptor-like protein 3) (AtELP3) (BP80-like protein f) (AtBP80f). (Os04t0611400-01)	GO:0005509;GO:0016020;GO:0016021	-	KOG1214-Nidogen and related basement membrane protein proteins[MW]
Os12g0431100	96.4491	3.673	4.71474	5.89125e-18	9.83368e-15	up	-	ATPase, AAA-type, core domain containing protein. (Os12t0431100-01)	GO:0000166;GO:0005524;GO:0051301	-	KOG0743-AAA+-type ATPase[O]
Os05g0310600	4.69797	22.139	-2.23648	2.72869e-10	8.98959e-08	down	-	NC domain containing protein. (Os05t0310600-01)	-	-	-
Os01g0124650	109.295	4.60726	4.56818	0.000468205	0.0151851	up	BOWMAN-BIRK INHIBITOR 2-3	Hypothetical conserved gene. (Os01t0124650-02)	GO:0005576;GO:0004867;GO:0030414;GO:0010466;GO:0010951	-	-
Os06g0496400	2.64079	6.86474	-1.37823	2.63514e-07	3.56641e-05	down	basic helix-loop-helix protein 127	ROOT HAIR DEFECTIVE-SIX LIKE (RSL) class I basic helix-loop-helix protein, bHLH transcription factor, Regulation of root hair development (Os06t0496400-01)	GO:0005634;GO:0006366;GO:0001228;GO:0001046;GO:0046983;GO:0045944	-	-
Os02g0738100	6.44298	0.678378	3.24757	0.000175044	0.00706895	up	-	Conserved hypothetical protein. (Os02t0738100-01)	-	-	-
Os10g0531300	11.618	1.85804	2.64451	2.10286e-05	0.00136686	up	-	Similar to Glutathione transferase (EC 2.5.1.18). (Os10t0531300-01)	-	-	-
Os04g0167800	71.3039	11.1061	2.68263	0.000300698	0.0107864	up	-	Similar to Chalcone reductase homologue (Fragment). (Os04t0167800-01)	GO:0016491;GO:0055114	-	KOG1577-Aldo/keto reductase family proteins[R]
Os10g0531400	393.979	71.3153	2.46584	9.61701e-07	0.000107978	up	TAU GLUTATHIONE S-TRANSFERASE 10	Glutathione S-transferase GST 30 (EC 2.5.1.18). (Os10t0531400-01)	GO:0006749;GO:0004364;GO:0009407;GO:0016740;GO:0005737;GO:0005515	K00799-ko00480 Glutathione metabolism;ko00980 Metabolism of xenobiotics by cytochrome P450;ko00982 Drug metabolism - cytochrome P450;ko05204 Chemical carcinogenesis;ko01524 Platinum drug resistance	KOG0406-Glutathione S-transferase[O]
Os04g0509800	9.70771	21.1573	-1.12396	3.55331e-05	0.00207384	down	-	Conserved hypothetical protein. (Os04t0509800-01)	-	-	-
Os06g0690200	11.3059	3.6481	1.63185	0.000552981	0.0172638	up	RECEPTOR-LIKE CYTOPLASMIC KINASE 215	Serine/threonine protein kinase-related domain containing protein. (Os06t0690200-01)	GO:0006468;GO:0004672;GO:0000166;GO:0005524;GO:0016301;GO:0016310;GO:0004674;GO:0005886	-	KOG1187-Serine/threonine protein kinase[T]
Os04g0434800	46.2781	15.4084	1.58661	0.000659902	0.0197876	up	ASCORBATE PEROXIDASE 7	Similar to Thylakoid-bound ascorbate peroxidase (EC 1.11.1.11) (Fragment). (Os04t0434800-01);Similar to Thylakoid-bound ascorbate peroxidase (EC 1.11.1.11) (Fragment). (Os04t0434800-02)	GO:0006979;GO:0004601;GO:0042744;GO:0004130;GO:0016688;GO:0000302;GO:0034599;GO:0009570;GO:0046872;GO:0009507;GO:0009536;GO:0055114;GO:0016491;GO:0020037;GO:0098869	K00434-ko00053 Ascorbate and aldarate metabolism;ko00480 Glutathione metabolism	-
Os02g0738600	11.254	3.06494	1.8765	0.000464862	0.0151159	up	glycoside hydrolase OsGH9B8	Similar to CEL5=CELLULASE 5 (Fragment). (Os02t0738600-01)	GO:0003824;GO:0005975;GO:0004553;GO:0030245;GO:0008810;GO:0071555;GO:0016787;GO:0005576;GO:0016798;GO:0008152;GO:0000272	-	-
Os04g0682300	22.5039	9.55039	1.23654	4.22286e-05	0.002376	up	phosphomannomutase	Similar to Phosphomannomutase 2 (EC 5.4.2.8) (PMM 2). (Os04t0682300-01);Similar to Phosphomannomutase 2 (EC 5.4.2.8) (PMM 2). (Os04t0682300-02);Similar to cDNA clone:001-002-C04, full insert sequence. (Os04t0682300-03)	GO:0009651;GO:0004615;GO:0006487;GO:0009298;GO:0006013;GO:0045047;GO:0019853;GO:0016853;GO:0005737;GO:0005829	K17497-ko00051 Fructose and mannose metabolism;ko00520 Amino sugar and nucleotide sugar metabolism	KOG3189-Phosphomannomutase[I]
Os08g0562300	6.67942	1.06298	2.65161	2.83411e-05	0.00173922	up	-	Zinc finger, C2H2-type domain containing protein. (Os08t0562300-01)	GO:0003676	-	-
Os07g0475400	18.3059	6.59324	1.47325	0.000953225	0.0256909	up	EXLA3	Similar to Expansin-like protein A (Fragment). (Os07t0475400-01)	GO:0005576	-	-
Os07g0176500	2.36367	5.80836	-1.2971	0.00171099	0.0395567	down	-	Leucine-rich repeat, plant specific containing protein. (Os07t0176500-01)	GO:0016020;GO:0016021;GO:0005524;GO:0004672;GO:0006468;GO:0005515	-	KOG0472-Leucine-rich repeat protein[S]
Os04g0573900	32.4786	10.5223	1.62604	0.00191315	0.0426171	up	P-450 704A3	Similar to cDNA clone:001-036-C03, full insert sequence. (Os04t0573900-01);Similar to cDNA clone:001-036-C03, full insert sequence. (Os04t0573900-02);Similar to cytochrome P450. (Os04t0573900-03)	GO:0016705;GO:0055114;GO:0005506;GO:0020037	-	KOG0157-Cytochrome P450 CYP4/CYP19/CYP26 subfamilies[QI]
Os03g0624300	173.121	19.0421	3.18452	1.05353e-06	0.00011519	up	-	Conserved hypothetical protein. (Os03t0624300-01)	-	-	-
Os03g0725200	0.993054	9.06041	-3.18963	7.18246e-07	8.24928e-05	down	-	Hypothetical protein. (Os03t0725200-01)	-	-	-
Os10g0542200	65.5715	28.8617	1.18391	0.000616255	0.0188398	up	-	Ubiquilin domain containing protein. (Os10t0542200-01);Hypothetical conserved gene. (Os10t0542200-03)	GO:0005515	K04523-ko04141 Protein processing in endoplasmic reticulum	KOG0010-Ubiquitin-like protein[OR]
Os07g0677400	67.9648	163.996	-1.2708	2.45879e-07	3.40128e-05	down	PEROXIDASE 5.1	Peroxidase. (Os07t0677400-00)	GO:0006979;GO:0004601;GO:0042744;GO:0005576;GO:0046872;GO:0055114;GO:0016491;GO:0020037;GO:0098869	K00430-ko00940 Phenylpropanoid biosynthesis	-
Os05g0414300	5.24057	2.08292	1.33111	0.000467746	0.0151851	up	-	NB-ARC domain containing protein. (Os05t0414300-01);NB-ARC domain containing protein. (Os05t0414300-02)	GO:0043531;GO:0006952;GO:0007165;GO:0005886	-	KOG4658-Apoptotic ATPase[T]
Os05g0519200	11.8871	4.50071	1.40117	3.81576e-05	0.00218625	up	-	Similar to protein kinase. (Os05t0519200-01);Serine/threonine protein kinase domain containing protein. (Os05t0519200-02);Similar to protein kinase. (Os05t0519200-03)	GO:0006468;GO:0004672;GO:0005524;GO:0035556;GO:0004871;GO:0005737	-	KOG0192-Tyrosine kinase specific for activated (GTP-bound) p21cdc42Hs[T]
Os05g0550800	17.759	3.23564	2.45643	0.000429563	0.0141147	up	-	Serine/threonine protein kinase domain containing protein. (Os05t0550800-01)	GO:0006468;GO:0004672;GO:0030247;GO:0016020;GO:0016021;GO:0005524;GO:0016301;GO:0016310;GO:0005886;GO:0004674;GO:0007166	-	KOG1187-Serine/threonine protein kinase[T]
Os01g0838350	20.0735	41.4076	-1.0446	0.000271526	0.00989586	down	PHOSPHATE-LIMITATION INDUCIBLE GENE 1	Conserved hypothetical protein. (Os01t0838350-01)	-	-	-
Os07g0178700	37.1865	87.9687	-1.24221	2.15654e-05	0.00139163	down	-	Similar to Low molecular mass early light-inducible protein HV90, chloroplast precursor (ELIP). (Os07t0178700-01)	GO:0055085;GO:0009535	-	-
Os06g0673800	14.2818	3.16327	2.17469	0.000923964	0.0251459	up	-	Conserved hypothetical protein. (Os06t0673800-01)	GO:0016020;GO:0016021	-	-
EPlOSAG00000007300	9.87183	0.0297827	8.3727	0.00158865	0.0373461	up	-	-	-	-	-
Os06g0150400	13.6044	5.19074	1.39006	0.000171944	0.00697953	up	-	Conserved hypothetical protein. (Os06t0150400-01)	GO:0005783;GO:0005886	-	-
Os06g0688200	322.577	17.31	4.21997	0.000905645	0.0248388	up	-	Similar to blight-associated protein p12. (Os06t0688200-00)	GO:0016020;GO:0016021	-	-
Os01g0793900	19.2182	5.41744	1.82679	0.000211942	0.0082273	up	-	Conserved hypothetical protein. (Os01t0793900-01)	-	-	-
Os07g0584500	26.5877	10.3923	1.35525	0.00121194	0.0307132	up	-	Nucleotide-binding, alpha-beta plait domain containing protein. (Os07t0584500-01);Nucleotide-binding, alpha-beta plait domain containing protein. (Os07t0584500-02)	GO:0003676;GO:0003723	K14411-ko03015 mRNA surveillance pathway	KOG4205-RNA-binding protein musashi/mRNA cleavage and polyadenylation factor I complex, subunit HRP1[A]
Os02g0205500	18.8944	7.78232	1.27969	0.00018905	0.00751339	up	-	Similar to Fatty acid elongase 1. (Os02t0205500-01)	GO:0003824;GO:0016747;GO:0008152;GO:0016020;GO:0016021;GO:0016740;GO:0016746;GO:0006633	K15397-ko00062 Fatty acid elongation	-
Os11g0132700	9.71558	4.06808	1.25595	0.000119729	0.00531521	up	-	WD40 repeat-like domain containing protein. (Os11t0132700-01)	GO:0005643;GO:0006913;GO:0005515	K14320-ko03013 RNA transport	KOG2139-WD40 repeat protein[R]
Os09g0442100	12.9362	1.32079	3.29194	4.84482e-07	5.958e-05	up	RECEPTOR-LIKE CYTOPLASMIC KINASE 272	Protein kinase, core domain containing protein. (Os09t0442100-01)	GO:0006468;GO:0004672;GO:0007166;GO:0004675;GO:0005524;GO:0005886;GO:0007178	-	KOG1187-Serine/threonine protein kinase[T]
Os11g0628000	5.19929	0.939254	2.46873	3.3149e-07	4.36834e-05	up	-	Protein kinase, catalytic domain domain containing protein. (Os11t0628000-00)	GO:0006468;GO:0004674;GO:0004672;GO:0016020;GO:0016021;GO:0016740;GO:0000166;GO:0005524;GO:0016301;GO:0016310;GO:0005515	-	KOG1187-Serine/threonine protein kinase[T]
Os10g0409400	0.607275	9.69858	-3.99735	3.65956e-05	0.00211665	down	polygalacturonase isoenzyme 1 beta subunit, BURP domain-containing protein 16, beta subunit of polygalacturonase 1, polygalacturonase 1 beta subunit, non-catalytic PG1beta subunit	beta subunit of polygalacturonase 1, Abiotic stress response (Os10t0409400-01)	-	-	-
Os01g0186600	41.45	3.64224	3.50847	2.25597e-13	1.76516e-10	up	-	Conserved hypothetical protein. (Os01t0186600-01)	GO:0016020;GO:0016021	-	-
Os05g0474800	10.6029	2.5302	2.06714	0.000486357	0.0157029	up	WRKY GENE 70	WRKY transcription factor 70. (Os05t0474800-01)	GO:0006355;GO:0005634;GO:0043565;GO:0003700;GO:0003677;GO:0006351	K13424-ko04016 MAPK signaling pathway - plant;ko04626 Plant-pathogen interaction	-
Os11g0687100	110.776	0.37496	8.2067	2.79238e-29	3.49578e-25	up	-	von Willebrand factor, type A domain containing protein. (Os11t0687100-01)	-	-	KOG2353-L-type voltage-dependent Ca2+ channel, alpha2/delta subunit[PT]
EPlOSAG00000002046	14.4121	0.046334	8.281	5.67405e-07	6.79746e-05	up	-	-	-	-	-
Os11g0546750	5.88525	1.78177	1.72379	0.00171443	0.0395631	up	-	Hypothetical gene. (Os11t0546750-00)	-	-	-
Os01g0641800	5.66023	0.853413	2.72955	2.16898e-07	3.05096e-05	up	-	Similar to Carbonic anhydrase. (Os01t0641800-00)	GO:0005524;GO:0008270;GO:0004089;GO:0015976	-	KOG0743-AAA+-type ATPase[O]
Os08g0556300	11.4932	1.45282	2.98385	0.000380131	0.0128966	up	-	Glycolipid transfer protein domain domain containing protein. (Os08t0556300-01)	GO:0120013;GO:0005737;GO:0120009	-	-
Os07g0220333	10.6452	1.37635	2.95128	1.16932e-08	2.3998e-06	up	-	Hypothetical protein. (Os07t0220333-00)	-	-	-
Os05g0179100	5.66036	14.3686	-1.34395	0.000230691	0.00876487	down	-	DVL family protein. (Os05t0179100-01)	-	-	-
Os04g0464100	15.9053	0.0928417	7.42052	3.72892e-11	1.45882e-08	up	-	Heavy metal transport/detoxification protein domain containing protein. (Os04t0464100-01)	GO:0030001;GO:0046914;GO:0046916;GO:0005737	-	-
Os03g0575200	6.49739	2.44038	1.41276	0.000121088	0.00532829	up	HIGH-AFFINITY POTASSIUM(K+) TRANSPORTER 16	Similar to Potassium transporter 1 (OsHAK1). (Os03t0575200-01)	GO:0015079;GO:0071805;GO:0016020;GO:0016021;GO:0006811;GO:0006813	-	-
EPlOSAG00000031211	7.43288	0.009092	9.67511	0.00177769	0.0407226	up	-	-	-	-	-
Os02g0194700	2.95084	23.0538	-2.96581	2.19412e-11	9.25893e-09	down	LIPOXYGENASE 1	Similar to Lipoxygenase 2.3, chloroplast precursor (EC 1.13.11.12) (LOX2:Hv:3). (Os02t0194700-01);Similar to Lipoxygenase. (Os02t0194700-02)	GO:0016702;GO:0031408;GO:0046872;GO:0055114;GO:0016491;GO:0051213;GO:0006633;GO:0005515	K00454-ko00591 Linoleic acid metabolism;ko00592 alpha-Linolenic acid metabolism	-
Os08g0167000	9.13821	3.72635	1.29415	0.000206304	0.00804585	up	ABC TRANSPORTER G FAMILY MEMBER 18	ABC transporter-like domain containing protein. (Os08t0167000-01)	GO:0042626;GO:0016887;GO:0016020;GO:0016021;GO:0000166;GO:0005524;GO:0055085;GO:0005886;GO:0010222;GO:0010588	-	KOG0061-Transporter, ABC superfamily (Breast cancer resistance protein)[Q]
Os03g0195100	6.8146	0.757318	3.16966	1.28429e-07	1.92552e-05	up	AGD2-LIKE DEFENSE RESPONSE PROTEIN1, ABERRANT GROWTH AND DEATH2 [AGD2]-LIKE DEFENSE1	Putative aminotransferase, Disease resistance response against infection with rice blast fungus (Os03t0195100-01)	GO:0003824;GO:0030170;GO:0042742;GO:0009058;GO:0010150;GO:0008483;GO:0009862;GO:0016740;GO:0006952	K10206-ko01230 Biosynthesis of amino acids;ko00300 Lysine biosynthesis	KOG0257-Kynurenine aminotransferase, glutamine transaminase K[E]
Os03g0319000	265.149	92.9959	1.51157	0.000483479	0.01564	up	VQ motif-containing protein 10	Similar to VQ motif family protein, expressed. (Os03t0319000-01)	-	-	-
Os04g0373400	59.4721	25.5919	1.21653	0.000263155	0.00968951	up	-	Similar to MATE efflux family protein, expressed. (Os04t0373400-01)	GO:0055085;GO:0006855;GO:0015238;GO:0015297;GO:0016020;GO:0016021	-	KOG1347-Uncharacterized membrane protein, predicted efflux pump[R]
Os11g0691400	90.387	23.26	1.95826	2.28148e-06	0.000224014	up	-	Similar to Protein kinase domain containing protein. (Os11t0691400-00)	GO:0030247	-	-
Os04g0487400	5.01607	0.5636	3.15381	8.00878e-07	9.11472e-05	up	-	Zinc finger, RING-type domain containing protein. (Os04t0487400-00)	GO:0061630;GO:0043161;GO:0016020;GO:0016021;GO:0016567	-	KOG4628-Predicted E3 ubiquitin ligase[O]
Os05g0112800	2.75507	7.17789	-1.38147	0.000119568	0.00531521	down	-	Protein of unknown function DUF26 domain containing protein. (Os05t0112800-01)	-	-	-
Os09g0129600	14.4901	0.0001	17.1447	4.18241e-07	5.26227e-05	up	-	Conserved hypothetical protein. (Os09t0129600-01)	GO:0016020;GO:0016021	-	-
Os06g0314501	23.0028	1.70762	3.75175	1.31266e-09	3.55684e-07	up	-	Conserved hypothetical protein. (Os06t0314501-01)	GO:0004871;GO:0007166	-	-
EPlOSAG00000003290	17.4409	0.211887	6.36303	0.00038303	0.0129599	up	-	-	-	-	-
Os05g0142600	15.6562	0.563843	4.79529	3.34367e-05	0.00196523	up	-	Conserved hypothetical protein. (Os05t0142600-00)	-	-	-
Os02g0649800	82.8871	10.5481	2.97416	7.92295e-05	0.00387451	up	-	Similar to Cytochrome B5 homolog (Fragment). (Os02t0649800-01)	GO:0016020;GO:0016021;GO:0046872;GO:0020037	-	KOG0537-Cytochrome b5[C]
Os09g0541100	5.59038	0.973031	2.52239	0.000625147	0.0190188	up	UCLACYANIN-LIKE PROTEIN 32	Cupredoxin domain containing protein. (Os09t0541100-00)	GO:0046658;GO:0016020;GO:0016021;GO:0009055;GO:0022900	-	-
Os05g0576600	71.5296	8.75649	3.03012	0.000496638	0.0159421	up	-	Conserved hypothetical protein. (Os05t0576600-01)	-	-	-
Os05g0562400	7.80532	1.49281	2.38642	0.00096384	0.0258379	up	-	DDT domain containing protein. (Os05t0562400-01);Hypothetical conserved gene. (Os05t0562400-02)	GO:0006355;GO:0003677;GO:0005634;GO:0006351	-	-
Os06g0675600	11.5397	3.08954	1.90113	0.00116095	0.0296913	up	NAC DOMAIN-CONTAINING PROTEIN 11	Similar to GRAB2 protein. (Os06t0675600-01)	GO:0006355;GO:0005634;GO:0003677;GO:0006351	-	-
Os03g0421400	15.2124	3.60824	2.07588	5.99557e-06	0.000497077	up	-	Similar to band 7 family protein. (Os03t0421400-01);Similar to band 7 family protein. (Os03t0421400-02)	GO:0005783;GO:0031625;GO:0030433;GO:0016020;GO:0016021;GO:0005789;GO:0015485;GO:0032933	-	KOG2962-Prohibitin-related membrane protease subunits[R]
Os01g0248500	41.41	14.6045	1.50357	1.07404e-05	0.000777221	up	-	Similar to Pathogen-related protein. (Os01t0248500-01)	-	-	-
Os01g0798800	5.3826	1.6877	1.67324	7.99631e-05	0.0038876	up	-	Protein of unknown function DUF594 family protein. (Os01t0798800-01)	GO:0016020;GO:0016021	-	-
Os06g0113900	53.5801	26.5593	1.01248	0.000967928	0.0259198	up	-	Major facilitator superfamily, general substrate transporter domain containing protein. (Os06t0113900-01);Major facilitator superfamily, general substrate transporter domain containing protein. (Os06t0113900-02);Major facilitator superfamily, general substrate transporter domain containing protein. (Os06t0113900-03);Similar to cDNA clone:J033107D23, full insert sequence. (Os06t0113900-04);Similar…	GO:0016020;GO:0016021	-	-
Os11g0502700	15.7328	3.07172	2.35665	1.68569e-06	0.000171571	up	-	Glycosyl transferase, family 31 domain containing protein. (Os11t0502700-01)	-	-	-
Os03g0306700	6.76949	0.621821	3.44448	1.81422e-07	2.56635e-05	up	b-ZIP TRANSCRIPTION FACTOR 27	Conserved hypothetical protein. (Os03t0306700-01)	-	-	-
Os07g0522500	60.4974	15.5743	1.9577	4.85435e-07	5.958e-05	up	PLEIOTROPIC DRUG RESISTANCE 5	Similar to PDR6 ABC transporter. (Os07t0522500-01)	GO:0016887;GO:0016020;GO:0016021;GO:0000166;GO:0005524	-	KOG0065-Pleiotropic drug resistance proteins (PDR1-15), ABC superfamily[Q]
Os11g0174000	21.55	7.57744	1.50791	0.00118182	0.030017	up	-	Coatomer, beta subunit domain containing protein. (Os11t0174000-01);Similar to Adaptin N terminal region family protein, expressed. (Os11t0174000-02);Coatomer, beta subunit domain containing protein. (Os11t0174000-03);Similar to Adaptin N terminal region family protein, expressed. (Os11t0174000-04)	GO:0000139;GO:0006886;GO:0006888;GO:0005198;GO:0016192;GO:0030126;GO:0006890;GO:0006891;GO:0030117;GO:0016020;GO:0005794;GO:0005737;GO:0015031;GO:0031410;GO:0030663;GO:0005488	-	KOG1058-Vesicle coat complex COPI, beta subunit[U]
Os03g0776400	13.3386	1.05249	3.66372	2.34997e-06	0.000228164	up	-	Conserved hypothetical protein. (Os03t0776400-01)	GO:0004842;GO:0031146;GO:0016567	-	-
Os04g0340100	5.26198	1.18719	2.14806	0.00114952	0.029512	up	-	Hypothetical conserved gene. (Os04t0340100-00)	-	-	-
Os02g0156600	7.36011	2.3432	1.65125	0.000178217	0.00717396	up	-	Hypothetical conserved gene. (Os02t0156600-00)	GO:0016020;GO:0016021;GO:0005515	-	KOG0472-Leucine-rich repeat protein[S]
Os01g0844400	6.486	1.95503	1.73014	0.000133093	0.00575541	up	-	Similar to palmitoyltransferase PFA4. (Os01t0844400-01);Zinc finger, DHHC-type domain containing protein. (Os01t0844400-02)	GO:0019706;GO:0016020;GO:0016021;GO:0016740;GO:0016746	-	KOG1315-Predicted DHHC-type Zn-finger protein[R]
Os12g0498400	31.0831	6.67203	2.21993	4.7295e-12	2.32191e-09	up	-	Septum formation topological specificity factor MinE family protein. (Os12t0498400-01);Septum formation topological specificity factor MinE family protein. (Os12t0498400-02)	GO:0051301;GO:0032955	-	-
Os03g0712300	16.368	6.81949	1.26314	0.00103508	0.0272803	up	-	Similar to CROC-1-like protein (Fragment). (Os03t0712300-01)	GO:0005634;GO:0061630;GO:0031625;GO:0006301;GO:0070534;GO:0003677;GO:0005737	-	KOG0896-Ubiquitin-conjugating enzyme E2[O]
Os08g0140500	10.0071	2.11097	2.24505	0.0023183	0.049108	up	-	Similar to Tryptophan decarboxylase (EC 4.1.1.28). (Os08t0140500-00)	GO:0003824;GO:0030170;GO:0016831;GO:0006520;GO:0019752;GO:0016829	K01593-ko00340 Histidine metabolism;ko00350 Tyrosine metabolism;ko00360 Phenylalanine metabolism;ko00380 Tryptophan metabolism;ko00901 Indole alkaloid biosynthesis;ko00950 Isoquinoline alkaloid biosynthesis;ko00965 Betalain biosynthesis;ko04728 Dopaminergic synapse;ko04726 Serotonergic synapse;ko05030 Cocaine addiction;ko05031 Amphetamine addiction;ko05034 Alcoholism	KOG0628-Aromatic-L-amino-acid/L-histidine decarboxylase[E]
Os03g0407900	16.2885	4.37298	1.89716	0.000742166	0.0215323	up	RECEPTOR-LIKE CYTOPLASMIC KINASE 110	Similar to Serine/threonine protein kinase-like. (Os03t0407900-01)	GO:0006468;GO:0004672;GO:0007166;GO:0004675;GO:0005524;GO:0016301;GO:0016310;GO:0004674;GO:0005886;GO:0007178	-	KOG1187-Serine/threonine protein kinase[T]
Os04g0474800	43.8472	17.4611	1.32834	0.000302804	0.0108309	up	BETA-GLUCOSIDASE 12	Similar to OSIGBa0135C13.7 protein. (Os04t0474800-01);Similar to Isoform 2 of Beta-glucosidase 12. (Os04t0474800-02);Similar to OSIGBa0135C13.7 protein. (Os04t0474800-03)	GO:0005975;GO:0004553	-	KOG0626-Beta-glucosidase, lactase phlorizinhydrolase, and related proteins[G]
Os03g0733800	7.07762	2.39583	1.56274	0.00210227	0.0457709	up	ER membrane-localized sulfhydryl oxidase Ero1, ER membrane-localized sulfhydryl oxidase 1	Endoplasmic reticulum oxidoreductin 1 family protein. (Os03t0733800-00)	GO:0003756;GO:0005789;GO:0005783;GO:0015035;GO:0016671;GO:0006464;GO:0051604;GO:0034975;GO:0016020;GO:0016021;GO:0055114	K10950-ko04141 Protein processing in endoplasmic reticulum;ko05110 Vibrio cholerae infection	KOG2608-Endoplasmic reticulum membrane-associated oxidoreductin involved in disulfide bond formation[OU]
Os10g0490800	231.083	62.5816	1.8846	0.0001596	0.00660505	up	-	Similar to Secretory protein. (Os10t0490800-00)	-	-	-
Os07g0529000	2.24247	17.1524	-2.93525	4.75588e-05	0.00259995	down	isocitrate lyase, endosperm-specific gene 107	Similar to Isocitrate lyase (Fragment). (Os07t0529000-01)	GO:0003824;GO:0008152;GO:0006099;GO:0019752;GO:0006097;GO:0004451;GO:0009514;GO:0016829;GO:0046872;GO:0005777	K01637-ko01200 Carbon metabolism;ko00630 Glyoxylate and dicarboxylate metabolism	KOG1260-Isocitrate lyase[C]
Os01g0232000	26.5335	63.3916	-1.25648	8.80781e-05	0.00415304	down	TONOPLAST INTRINSIC PROTEIN 4;3	Major intrinsic protein family protein. (Os01t0232000-00)	GO:0005887;GO:0055085;GO:0034220;GO:0042807;GO:0015250;GO:0009705;GO:0016020;GO:0016021;GO:0015267;GO:0006833;GO:0005773;GO:0005774	-	KOG0223-Aquaporin (major intrinsic protein family)[G]
Os11g0582000	5.76492	0.423393	3.76723	0.0013128	0.032609	up	-	Hypothetical conserved gene. (Os11t0582000-00)	GO:0016020;GO:0016021	-	-
Os05g0247100	190.437	11.3347	4.0705	0.00159002	0.0373461	up	drought-induced protein 3, Xylanase inhibitor protein 2	Similar to Glycosyl hydrolases family 18. (Os05t0247100-01);Chitinase III protein, Xylanase inhibitor, Regulation of abiotic stress response, Resistance to herbivores (Os05t0247100-02)	GO:0005975;GO:0008061;GO:0005576;GO:0006032;GO:0004568	K01183-ko00520 Amino sugar and nucleotide sugar metabolism	KOG4701-Chitinase[M]
Os03g0337900	7.94069	2.44032	1.70219	9.11748e-08	1.4651e-05	up	-	Similar to predicted protein. (Os03t0337900-01)	GO:0003824;GO:0016829;GO:0006099;GO:0004333;GO:0045239;GO:0006106	K01679-ko01200 Carbon metabolism;ko00020 Citrate cycle (TCA cycle);ko00620 Pyruvate metabolism;ko00720 Carbon fixation pathways in prokaryotes;ko05200 Pathways in cancer;ko05211 Renal cell carcinoma	KOG1317-Fumarase[C]
Os07g0592200	19.2467	5.29725	1.86129	7.97942e-05	0.00388694	up	aspartic protease 65	Aspartic protease, Pollen germination and pollen tube growth (Os07t0592200-02);Similar to predicted protein. (Os07t0592200-03)	GO:0030163;GO:0006508;GO:0004190;GO:0005768;GO:0005802;GO:0016020;GO:0016021;GO:0016787;GO:0008233;GO:0005794	-	KOG1339-Aspartyl protease[O]
Os06g0129100	98.3339	33.5749	1.55031	7.75284e-10	2.3109e-07	up	-	Short-chain dehydrogenase/reductase SDR family protein. (Os06t0129100-01)	GO:0055114;GO:0016491	-	KOG1208-Dehydrogenases with different specificities (related to short-chain alcohol dehydrogenases)[Q]
Os01g0382000	173.662	1.99975	6.44031	1.48265e-16	1.85613e-13	up	PATHOGENESIS-RELATED GENE 1B	Similar to Pathogenesis-related protein PRB1-2 precursor. (Os01t0382000-01)	GO:0005576	K13449-ko04016 MAPK signaling pathway - plant;ko04075 Plant hormone signal transduction;ko04626 Plant-pathogen interaction	KOG3017-Defense-related protein containing SCP domain[S]
Os02g0242900	5.98878	0.584955	3.35586	0.00102842	0.0271907	up	-	Similar to hydroquinone glucosyltransferase. (Os02t0242900-00)	GO:0008152;GO:0016758	-	-
Os02g0523500	43.803	12.8336	1.77111	0.00227167	0.0484482	up	cytoskeleton-associated 120 kDa RNA-binding protein	Similar to 110 kDa 4SNc-Tudor domain protein (Fragment). (Os02t0523500-01);Similar to RNA binding protein Rp120. (Os02t0523500-02)	GO:0005634;GO:0031047;GO:0004518;GO:0006401;GO:0016442;GO:0090305;GO:0005737	-	KOG2039-Transcriptional coactivator p100[K]
Os10g0527800	18.3046	1.49902	3.61012	0.000310671	0.0110648	up	TAU GLUTATHIONE S-TRANSFERASE 12	Similar to Tau class GST protein 3. (Os10t0527800-01)	GO:0006749;GO:0004364;GO:0009407;GO:0016740;GO:0005737;GO:0005515	-	KOG0406-Glutathione S-transferase[O]
Os05g0507300	85.2188	19.4938	2.12815	1.93827e-11	8.36733e-09	up	-	Similar to Calreticulin-3. (Os05t0507300-01)	GO:0005509;GO:0051082;GO:0005783;GO:0006457;GO:0016020;GO:0016021;GO:0005622;GO:0003735;GO:0006412;GO:0005840;GO:0005515	-	KOG0674-Calreticulin[O]
Os06g0548000	14.3562	3.54035	2.01971	9.74791e-06	0.000724238	up	-	Aspartate aminotransferase (EC 2.6.1.1). (Os06t0548000-01)	GO:0003824;GO:0030170;GO:0006520;GO:0009058;GO:0008483;GO:0004069;GO:0016740;GO:0005739	K14455-ko01200 Carbon metabolism;ko01210 2-Oxocarboxylic acid metabolism;ko01230 Biosynthesis of amino acids;ko00710 Carbon fixation in photosynthetic organisms;ko00250 Alanine, aspartate and glutamate metabolism;ko00270 Cysteine and methionine metabolism;ko00220 Arginine biosynthesis;ko00330 Arginine and proline metabolism;ko00350 Tyrosine metabolism;ko00360 Phenylalanine metabolism;ko00400 Phen…	KOG1411-Aspartate aminotransferase/Glutamic oxaloacetic transaminase AAT1/GOT2[E]
Os11g0183900	70.6226	2.57454	4.77774	1.95458e-12	1.19363e-09	up	aspartic protease 2	Similar to Aspartic proteinase Asp1 precursor (EC 3.4.23.-) (OsAsp1) (Nucellin- like protein). (Os11t0183900-01);Similar to Nucellin-like aspartic protease (Fragment). (Os11t0183900-02)	GO:0030163;GO:0006508;GO:0004190;GO:0016787;GO:0008233	-	KOG1339-Aspartyl protease[O]
Os03g0197175	54.9124	10.1098	2.44138	0.000721636	0.0210832	up	-	Hypothetical gene. (Os03t0197175-00)	-	-	-
Os01g0123900	56.4805	123.383	-1.12732	9.95483e-07	0.000110777	down	BOWMAN-BIRK INHIBITOR 2-2	Similar to Bowman-Birk type proteinase inhibitor (EBI). (Os01t0123900-01)	GO:0005576;GO:0004867;GO:0030414;GO:0010466;GO:0010951	-	-
Os02g0571100	53.6915	3.16787	4.08311	4.61459e-06	0.000400952	up	ENT-COPALYL DIPHOSPHATE SYNTHASE 2	Terpenoid synthase domain containing protein. (Os02t0571100-01)	GO:0008152;GO:0010333;GO:0016829;GO:0000287	-	-
Os01g0121500	14.4826	1.59362	3.18394	7.462e-05	0.00370701	up	-	Conserved hypothetical protein. (Os01t0121500-01)	GO:0016020;GO:0016021	-	-
Os02g0718600	46.3454	8.47886	2.45048	0.000502751	0.0160382	up	ARABINOGALACTAN PROTEIN 21	Conserved hypothetical protein. (Os02t0718600-01)	GO:0016020;GO:0016021	-	-
Os02g0187700	6.47666	13.1358	-1.02019	1.03905e-05	0.000760696	down	-	Similar to Myb-related protein B (B-Myb) (Myb-related protein 1) (XMYB1). (Os02t0187700-00)	GO:0005634;GO:0043565;GO:0006357;GO:0030154;GO:0000981;GO:0001135;GO:0044212;GO:0003677	-	KOG0048-Transcription factor, Myb superfamily[K]
Os02g0219400	6.28495	1.8698	1.74902	0.00078374	0.0225238	up	-	Similar to Yarrowia lipolytica chromosome F of strain CLIB99 of Yarrowia lipolytica. (Os02t0219400-01)	GO:0006508;GO:0016255;GO:0008233;GO:0003923;GO:0042765;GO:0010375;GO:0034394;GO:0016020;GO:0016021;GO:0005783	K05290-ko00563 Glycosylphosphatidylinositol(GPI)-anchor biosynthesis	KOG1349-Gpi-anchor transamidase[O]
Os09g0452800	3.42164	7.17975	-1.06924	0.00117789	0.0299715	down	-	Peptidase A1 domain containing protein. (Os09t0452800-01)	GO:0030163;GO:0006508;GO:0004190;GO:0016787;GO:0008233	-	KOG1339-Aspartyl protease[O]
Os10g0469700	8.86813	1.79918	2.30129	3.21172e-05	0.00190839	up	-	Leucine-rich repeat, typical subtype containing protein. (Os10t0469700-01)	GO:0005515	-	KOG0472-Leucine-rich repeat protein[S]
Os10g0502400	57.8929	9.41899	2.61974	9.00002e-07	0.000101965	up	glutamyl-tRNA reductase	Similar to Glutamyl-tRNA reductase 2 (EC 1.2.1.70) (GluTR) (Fragment). (Os10t0502400-01);Similar to Glutamyl-tRNA reductase. (Os10t0502400-02)	GO:0050661;GO:0033014;GO:0008883;GO:0055114;GO:0015995;GO:0006782;GO:0009507;GO:0009536;GO:0016491;GO:0006779	K02492-ko00860 Porphyrin and chlorophyll metabolism	-
Os11g0514500	74.9186	2.2077	5.08471	0.000882629	0.0243384	up	-	Sorghum bicolor leucine-rich repeat-containing extracellular glycoprotein precursor. (Os11t0514500-01)	GO:0016301;GO:0016310;GO:0005886;GO:0007166;GO:0006468;GO:0004675;GO:0007178	-	KOG0532-Leucine-rich repeat (LRR) protein, contains calponin homology domain[Z]
Os04g0529800	10.2565	3.64504	1.49254	0.000617966	0.0188691	up	-	Sugar/inositol transporter domain containing protein. (Os04t0529800-01);Similar to OSIGBa0155K17.6 protein. (Os04t0529800-02)	GO:0022857;GO:0005215;GO:0055085;GO:0046323;GO:0005355;GO:0005351;GO:0016020;GO:0016021;GO:1902600	-	KOG0254-Predicted transporter (major facilitator superfamily)[R]
Os07g0620300	9.71266	3.14062	1.62882	8.30462e-05	0.00399867	up	-	Clathrin adaptor, mu subunit domain containing protein. (Os07t0620300-01);Clathrin adaptor, mu subunit domain containing protein. (Os07t0620300-02);Clathrin adaptor, mu subunit domain containing protein. (Os07t0620300-03)	GO:0006886;GO:0016192;GO:0030131;GO:0030124;GO:0005802;GO:0016020;GO:0015031;GO:0005829	-	KOG0937-Adaptor complexes medium subunit family[U]
Os03g0190800	6.67032	2.39356	1.4786	0.00079696	0.0227789	up	-	Similar to Ubiquitin carboxyl-terminal hydrolase 3 (EC 3.1.2.15) (Ubiquitin- specific processing protease 3) (AtUBP3). (Os03t0190800-01)	GO:0006511;GO:0016579;GO:0036459;GO:0016787;GO:0008233;GO:0006508	-	KOG1864-Ubiquitin-specific protease[O]
Os03g0284900	10.1635	2.68111	1.9225	4.29735e-05	0.00240709	up	-	Annexin repeat, conserved site domain containing protein. (Os03t0284900-01);Annexin repeat, conserved site domain containing protein. (Os03t0284900-02);Hypothetical conserved gene. (Os03t0284900-03);Similar to cDNA clone:001-032-C02, full insert sequence. (Os03t0284900-04)	GO:0005515;GO:0004519;GO:0009451;GO:0043231;GO:0090305;GO:0003723;GO:0003676;GO:0015074	-	-
Os05g0518750	37.4362	0.884912	5.40276	0.000178033	0.00717396	up	-	Hypothetical gene. (Os05t0518750-01)	-	-	-
Os04g0371000	27.8747	1.01376	4.78117	8.79186e-13	6.25698e-10	up	-	Four-helical cytokine family protein. (Os04t0371000-00)	GO:0030247;GO:0016020;GO:0016021;GO:0005524;GO:0004672;GO:0006468;GO:0005509	-	-
Os08g0457400	5.62948	0.217233	4.69568	1.62848e-06	0.000167106	up	RECEPTOR-LIKE CYTOPLASMIC KINASE 255	Similar to Avr9/Cf-9 induced kinase 1. (Os08t0457400-01)	GO:0006468;GO:0004672;GO:0007166;GO:0004675;GO:0005524;GO:0005886;GO:0007178	-	KOG1187-Serine/threonine protein kinase[T]
Os05g0207900	13.9588	2.55197	2.45149	0.00202695	0.0444013	up	-	Peptidase C48, SUMO/Sentrin/Ubl1 domain containing protein. (Os05t0207900-01);Hypothetical conserved gene. (Os05t0207900-02)	GO:0006508;GO:0008234	-	KOG0778-Protease, Ulp1 family[O]
Os07g0140232	3.43372	7.88117	-1.19864	0.00019784	0.00781313	down	-	Similar to Thaumatin-like protein 1. (Os07t0140232-00)	GO:0016740;GO:0006629;GO:0008374	-	-
Os11g0610700	10.3938	4.2386	1.29406	0.000873694	0.024263	up	OsWD40-190	WD40 repeat-like domain containing protein. (Os11t0610700-01)	GO:0005096;GO:0009306;GO:0030176;GO:0003400;GO:0005090;GO:0051020;GO:0016020;GO:0016021;GO:0050790;GO:0043547;GO:0005515	K14003-ko04141 Protein processing in endoplasmic reticulum	KOG0771-Prolactin regulatory element-binding protein/Protein transport protein SEC12p[U]
Os03g0801700	5.86649	2.16338	1.43921	0.000612501	0.0187479	up	RIBF	Rossmann-like alpha/beta/alpha sandwich fold domain containing protein. (Os03t0801700-01)	GO:0009231;GO:0003919;GO:0006747;GO:0016740;GO:0000166;GO:0005524;GO:0009507;GO:0009536;GO:0016779	-	-
Os03g0291500	28.064	3.71735	2.91638	0.000180313	0.0072235	up	ASPARAGINE SYNTHETASE 1	Asparagine synthetase, Biosynthesis of asparagine following the supply of ammonium (Os03t0291500-01)	GO:0042803;GO:0006541;GO:0004066;GO:0006529;GO:0009646;GO:0070981;GO:0000166;GO:0005524;GO:0008652;GO:0016874	K01953-ko00250 Alanine, aspartate and glutamate metabolism	KOG0571-Asparagine synthase (glutamine-hydrolyzing)[E]
Os05g0530400	15.9272	4.49368	1.82553	0.000358238	0.0123208	up	RICE SQUAMOSA PROMOTER-BINDING-LIKE 7	Heat stress transcription factor Spl7 (Heat shock transcription factor) (Heat shock factor RHSF10). (Os05t0530400-01)	GO:0006355;GO:0005634;GO:0043565;GO:0003700;GO:0003677;GO:0006351	-	KOG0627-Heat shock transcription factor[K]
Os04g0518400	15.72	0.482014	5.02738	3.48186e-12	1.85487e-09	up	Phenylalanine ammonia-lyase 07	Similar to Phenylalanine ammonia-lyase (Fragment). (Os04t0518400-01)	GO:0003824;GO:0006559;GO:0016841;GO:0045548;GO:0009800;GO:0016829;GO:0005737;GO:0009698	K10775-ko00360 Phenylalanine metabolism;ko00940 Phenylpropanoid biosynthesis	KOG0222-Phenylalanine and histidine ammonia-lyase[Q]
Os02g0465600	15.6836	1.22267	3.68115	8.95646e-10	2.57761e-07	up	-	Kelch-type beta propeller domain containing protein. (Os02t0465600-01)	GO:0005515	-	-
Os11g0592350	7.0406	0.0339923	7.69435	0.0017664	0.0405009	up	psbK	Photosystem II reaction center protein K. (Os11t0592350-00)	GO:0016020;GO:0016021;GO:0009507;GO:0009536;GO:0015979;GO:0009523;GO:0009535;GO:0009579;GO:0009539	K02712-ko00195 Photosynthesis	-
Os04g0406600	27.9177	5.3409	2.38603	4.43324e-05	0.00245574	up	-	Prephenate dehydratase domain containing protein. (Os04t0406600-01)	GO:0004664;GO:0009094;GO:0047769;GO:0009570;GO:0016829;GO:0009507;GO:0009536;GO:0008652;GO:0009073	K05359-ko01230 Biosynthesis of amino acids;ko00400 Phenylalanine, tyrosine and tryptophan biosynthesis	KOG2797-Prephenate dehydratase[E]
Os05g0201700	0.186365	11.8787	-5.99411	3.67377e-18	7.07568e-15	down	-	Hypothetical conserved gene. (Os05t0201700-00)	-	-	-
Os12g0562400	11.0722	3.63062	1.60866	0.00081976	0.0231923	up	PHOSPHOLIPASE C3	Similar to Phospholipase C (Fragment). (Os12t0562400-00)	GO:0005622;GO:0035556;GO:0007165;GO:0004435;GO:0004871;GO:0016042;GO:0006629;GO:0008081;GO:0016787	K05857-ko00562 Inositol phosphate metabolism;ko04020 Calcium signaling pathway;ko04070 Phosphatidylinositol signaling system;ko04919 Thyroid hormone signaling pathway;ko04933 AGE-RAGE signaling pathway in diabetic complications	KOG0169-Phosphoinositide-specific phospholipase C[T]
Os02g0710900	10.9614	4.06824	1.42996	0.00149193	0.0356781	up	-	Heat shock protein Hsp70 family protein. (Os02t0710900-01)	GO:0000166;GO:0005524	K09486-ko04141 Protein processing in endoplasmic reticulum	KOG0104-Molecular chaperones GRP170/SIL1, HSP70 superfamily[O]
Os01g0613800	7.25922	1.77503	2.03197	1.36924e-05	0.000941843	up	-	Peptidase C1A, papain family protein. (Os01t0613800-01)	GO:0006508;GO:0051603;GO:0005615;GO:0008234;GO:0004197;GO:0005764	-	KOG1543-Cysteine proteinase Cathepsin L[O]
Os01g0623500	5.51116	2.01753	1.44977	2.85075e-05	0.00174516	up	-	ATPase, AAA-type, core domain containing protein. (Os01t0623500-01)	GO:0005634;GO:0051301;GO:0005524;GO:0016887	-	KOG0737-AAA+-type ATPase[O]
Os01g0748600	9.27921	3.29937	1.49181	3.12568e-06	0.00028896	up	-	Similar to Protein kinase family protein. (Os01t0748600-01);Serine/threonine protein kinase-related domain containing protein. (Os01t0748600-02)	GO:0005515;GO:0006468;GO:0004674;GO:0004672;GO:0005622;GO:0035556;GO:0004871;GO:0005524;GO:0016301;GO:0016310	-	[KOG0192-Tyrosine kinase specific for activated (GTP-bound) p21cdc42Hs[T], KOG0506-Glutaminase (contains ankyrin repeat)[E]]
Os07g0409900	15.1457	5.27896	1.52059	2.60414e-05	0.001626	up	CALCIUM-DEPENDENT PROTEIN KINASE 18	Plasma membrane-associated calcium-dependent protein kinase, Direct phosphorylation and activation of MAPK, Negative reguration of rice immunity (Os07t0409900-01);Similar to Calcium-dependent protein kinase. (Os07t0409900-02)	GO:0006468;GO:0004672;GO:0005524;GO:0005509;GO:0005634;GO:0035556;GO:0009738;GO:0005516;GO:0050832;GO:0010857;GO:0046777;GO:0004683;GO:0018105;GO:0009931;GO:0016020;GO:0016740;GO:0046872;GO:0000166;GO:0016301;GO:0016310;GO:0004674;GO:0006952;GO:0005886;GO:0005515;GO:0005737	K13412-ko04626 Plant-pathogen interaction;ko05145 Toxoplasmosis	KOG0032-Ca2+/calmodulin-dependent protein kinase, EF-Hand protein superfamily[T]
Os07g0471300	5.80686	0.544702	3.41422	1.80886e-09	4.53273e-07	up	ARGONAUTE 18	Similar to Protein argonaute 18. (Os07t0471300-01)	GO:0003676;GO:0031047;GO:0005515	-	KOG1041-Translation initiation factor 2C (eIF-2C) and related proteins[J]
Os05g0320700	96.3339	27.1275	1.82829	0.0009564	0.0257202	up	cinnamate 4-hydroxylase 2, C4H-like gene, Cinnamate-4-Hydroxylase like gene	Similar to Cytochrome P450. (Os05t0320700-02)	GO:0016705;GO:0009808;GO:0016710;GO:0044550;GO:0016020;GO:0016021;GO:0046872;GO:0055114;GO:0016491;GO:0004497;GO:0005506;GO:0020037	K00487-ko01220 Degradation of aromatic compounds;ko00360 Phenylalanine metabolism;ko00130 Ubiquinone and other terpenoid-quinone biosynthesis;ko00940 Phenylpropanoid biosynthesis;ko00945 Stilbenoid, diarylheptanoid and gingerol biosynthesis;ko00941 Flavonoid biosynthesis	KOG0156-Cytochrome P450 CYP2 subfamily[Q]
Os06g0665800	5.24662	0.925535	2.50303	3.27435e-06	0.000298121	up	HEAVY METAL ATPASE 9	Similar to heavy metal ATPase. (Os06t0665800-01);P-type heavy-metal ATPase, Metal efflux transport (Os06t0665800-02)	GO:0030001;GO:0019829;GO:0006812;GO:0009636;GO:0016020;GO:0016021;GO:0046872;GO:0016787;GO:0099132;GO:0006811;GO:0005886;GO:0005507;GO:0000166	-	KOG0207-Cation transport ATPase[P]
Os12g0555200	728.596	15.152	5.58754	0.000158191	0.00656847	up	PATHOGENESIS-RELATED GENE 10B	Similar to Probenazole-inducible protein PBZ1. (Os12t0555200-01)	GO:0006952;GO:0009607	-	-
Os01g0833800	19.8992	4.70522	2.08038	6.66164e-11	2.52718e-08	up	-	IQ calmodulin-binding region domain containing protein. (Os01t0833800-01);Similar to cDNA clone:J013168C19, full insert sequence. (Os01t0833800-02)	GO:0005515	-	-
Os01g0793800	5.09083	0.107051	5.57153	8.57022e-06	0.000650246	up	-	Conserved hypothetical protein. (Os01t0793800-01)	-	-	-
Os03g0386500	5.20859	0.216415	4.58902	7.2462e-09	1.52462e-06	up	TREHALOSE-6-PHOSPHATE PHOSHPHATASE 9	Similar to Trehalose-6-phosphate phosphatase. (Os03t0386500-01)	GO:0003824;GO:0005992;GO:0004805;GO:0016787;GO:0016311	-	KOG1050-Trehalose-6-phosphate synthase component TPS1 and related subunits[G]
Os03g0336600	7.95892	2.26517	1.81295	0.000222876	0.00854813	up	-	Reticulon family protein. (Os03t0336600-02)	GO:0005789;GO:0016020;GO:0016021;GO:0005783	-	KOG1792-Reticulon[U]
Os01g0674800	5.47362	1.70909	1.67927	3.21647e-05	0.00190839	up	-	Serine/threonine-specific protein kinase NPK15-like. (Os01t0674800-01)	GO:0006468;GO:0004672;GO:0007166;GO:0004675;GO:0016020;GO:0016021;GO:0005524;GO:0016301;GO:0016310;GO:0005886;GO:0007178	-	KOG1187-Serine/threonine protein kinase[T]
Os11g0687200	7.94416	0.276257	4.84581	3.33845e-07	4.37634e-05	up	-	Hypothetical conserved gene. (Os11t0687200-01);von Willebrand factor, type A domain containing protein. (Os11t0687200-02);Hypothetical conserved gene. (Os11t0687200-03)	-	-	-
Os01g0795200	39.6005	3.69889	3.42035	4.55866e-16	5.43522e-13	up	Subtilisin 8, SUBTILISIN 8	Similar to Subtilase. (Os01t0795200-01)	GO:0006508;GO:0016787;GO:0004252;GO:0008233;GO:0008236	-	KOG1153-Subtilisin-related protease/Vacuolar protease B[O]
Os01g0589200	10.7128	2.5821	2.05272	0.00134509	0.0331479	up	-	Similar to Embryo-abundant protein EMB-like. (Os01t0589200-00)	GO:0008152;GO:0032259;GO:0008168;GO:0005737;GO:0008757	-	KOG3010-Methyltransferase[R]
Os02g0736200	11.1515	3.82374	1.54418	9.15836e-06	0.000686548	up	RNA-DEPENDENT RNA POLYMERASE 1	RNA-dependent RNA polymerase, Regulation of endogenous genes through smRNA-mediated pathways involving DNA methylation (Os02t0736200-01)	GO:0031047;GO:0003968;GO:0016740;GO:0003723;GO:0016779;GO:0003676;GO:0001172;GO:0009615;GO:0009751;GO:0010025;GO:0030422;GO:0060148	-	KOG0988-RNA-directed RNA polymerase QDE-1 required for posttranscriptional gene silencing and RNA interference[A]
Os07g0251200	10.969	1.17169	3.22677	5.82279e-10	1.77794e-07	up	-	Conserved hypothetical protein. (Os07t0251200-01)	-	-	-
Os06g0563250	5.37469	2.20925	1.28262	0.000195195	0.00773307	up	-	Hypothetical gene. (Os06t0563250-01)	-	-	-
Os01g0624000	17.8365	4.608	1.95262	5.8612e-05	0.00306303	up	-	Neutral/alkaline nonlysosomal ceramidase family protein. (Os01t0624000-01);Neutral/alkaline nonlysosomal ceramidase family protein. (Os01t0624000-02);Similar to Neutral ceramidase. (Os01t0624000-03);Similar to Neutral ceramidase. (Os01t0624000-04)	GO:0005794;GO:0005783;GO:0005576;GO:0017040;GO:0102121;GO:0016787	K12349-ko00600 Sphingolipid metabolism;ko04071 Sphingolipid signaling pathway	KOG2232-Ceramidases[T]
Os09g0314200	12.5065	4.58418	1.44794	1.12442e-05	0.000806681	up	-	Disease resistance protein domain containing protein. (Os09t0314200-00)	GO:0043531;GO:0006952;GO:0007165;GO:0005886	-	KOG4658-Apoptotic ATPase[T]
Os02g0582800	12.9295	1.02575	3.65591	6.59285e-07	7.64221e-05	up	-	Conserved hypothetical protein. (Os02t0582800-01)	GO:0030001;GO:0046914;GO:0046916;GO:0005737	-	-
Os09g0129500	74.6601	6.90282	3.43508	2.25928e-09	5.33659e-07	up	-	Conserved hypothetical protein. (Os09t0129500-01)	GO:0016020;GO:0016021	-	-
Os05g0195901	79.5397	191.26	-1.26579	1.119e-07	1.7511e-05	down	-	Hypothetical gene. (Os05t0195901-00)	-	-	-
Os05g0540900	23.0231	50.3465	-1.12881	3.50205e-05	0.0020535	down	-	Conserved hypothetical protein. (Os05t0540900-01)	GO:0016020;GO:0016021	-	-
Os02g0249300	60.619	130.877	-1.11037	2.35662e-06	0.000228164	down	-	Zinc finger, RING/FYVE/PHD-type domain containing protein. (Os02t0249300-00)	GO:0061630;GO:0043161;GO:0016020;GO:0016021;GO:0016567	-	KOG4628-Predicted E3 ubiquitin ligase[O]
Os11g0106083	24.6465	6.78512	1.86094	7.57637e-06	0.000590957	up	-	Hypothetical gene. (Os11t0106083-01)	-	-	-
Os10g0421800	6.19559	1.20138	2.36655	0.00110201	0.0286524	up	-	Pentatricopeptide repeat domain containing protein. (Os10t0421800-01)	GO:0004519;GO:0009451;GO:0043231;GO:0003676;GO:0090305;GO:0003723;GO:0005515	-	-
Os03g0125800	8.93703	4.05955	1.13848	0.000116279	0.00520823	up	cystathionine b-synthase domain containing protein OsCBSDUF3, CBS domain containing protein OsCBSDUF3	Cystathionine beta-synthase, core domain containing protein. (Os03t0125800-01)	GO:0016020;GO:0016021	-	KOG2118-Predicted membrane protein, contains two CBS domains[S]
Os02g0306401	684.532	250.907	1.44797	7.57397e-08	1.28133e-05	up	NICOTINAMINE AMINOTRANSFERASE 1	Similar to Nicotianamine aminotransferase A. (Os02t0306401-00)	GO:0003824;GO:0030170;GO:0006520;GO:0009058;GO:0008483;GO:0016740	-	KOG0259-Tyrosine aminotransferase[E]
Os08g0448000	9.681	0.330795	4.87115	3.98923e-09	9.08022e-07	up	4-COUMARATE:COENZYME A LIGASE 5	4-coumarate:coenzyme A ligase, Lignin biosynthesis, Defense against wounding (Os08t0448000-01)	GO:0003824;GO:0008152;GO:0009698;GO:0016207;GO:0000166;GO:0005524;GO:0016874	K01904-ko00360 Phenylalanine metabolism;ko00130 Ubiquinone and other terpenoid-quinone biosynthesis;ko00940 Phenylpropanoid biosynthesis	KOG1176-Acyl-CoA synthetase[I]
EPlOSAG00000020043	1.50761	9.93327	-2.72001	9.96474e-09	2.06196e-06	down	-	-	-	-	-
Os09g0449650	11.2302	29.0373	-1.37052	5.9735e-09	1.30056e-06	down	-	Conserved hypothetical protein. (Os09t0449650-00)	-	-	-
EPlOSAG00000008505	1.40922	9.88523	-2.81038	1.12716e-07	1.75291e-05	down	-	-	-	-	-
Os06g0600400	5.71792	1.92151	1.57325	0.000109066	0.0049651	up	CYTOCHROME P450 HYDROXYLASE 734A4	Cytochrome P450 family protein. (Os06t0600400-01)	GO:0016705;GO:0010268;GO:0016131;GO:0040008;GO:0016020;GO:0016021;GO:0046872;GO:0055114;GO:0016491;GO:0004497;GO:0005506;GO:0020037	K15639-ko00905 Brassinosteroid biosynthesis	KOG0157-Cytochrome P450 CYP4/CYP19/CYP26 subfamilies[QI]
Os04g0370900	35.8754	2.07901	4.10903	2.90591e-12	1.61685e-09	up	-	Similar to H0607F01.5 protein. (Os04t0370900-01);Similar to cDNA, clone: J013067H13, full insert sequence. (Os04t0370900-02)	GO:0006468;GO:0004672;GO:0005509;GO:0030247;GO:0016020;GO:0016021;GO:0005524;GO:0005886;GO:0004674;GO:0007166	-	KOG1187-Serine/threonine protein kinase[T]
Os03g0716900	9.51477	20.4784	-1.10586	1.05773e-05	0.000772113	down	-	Hypothetical gene. (Os03t0716900-01)	-	-	-
Os07g0539900	15.2608	3.34988	2.18765	0.000150968	0.00633309	up	-	Similar to Beta-1,3-glucanase-like protein. (Os07t0539900-01)	GO:0030247;GO:0005975;GO:0004553;GO:0046658;GO:0016020;GO:0016021;GO:0016787	-	-
Os01g0748800	3.61689	8.82293	-1.28651	0.00200745	0.0440898	down	-	Similar to ZCN12. (Os01t0748800-00)	GO:0008429;GO:0009909;GO:0048573	-	KOG3346-Phosphatidylethanolamine binding protein[R]
Os04g0181100	63.3095	17.4577	1.85856	5.08664e-05	0.00275074	up	-	HR-like lesion-inducer family protein. (Os04t0181100-01)	GO:0016020;GO:0016021	-	-
Os02g0269600	5.27766	0.0211153	7.96546	0.000169177	0.00691003	up	Subtilisin 13, SUBTILISIN 13	Similar to Subtilase. (Os02t0269600-00)	GO:0006508;GO:0016787;GO:0004252;GO:0008233;GO:0008236	-	-
Os05g0555700	79.0196	23.704	1.73708	3.83156e-05	0.00219029	up	-	Conserved hypothetical protein. (Os05t0555700-01)	-	-	-
Os01g0764400	35.1275	11.2356	1.64453	0.00208511	0.0455201	up	chorismate mutase	Similar to Chorismate mutase, chloroplast precursor (EC 5.4.99.5) (CM-1). (Os01t0764400-01)	GO:0009073;GO:0046417;GO:0004106;GO:0016853;GO:0008652;GO:0005737	K01850-ko01230 Biosynthesis of amino acids;ko00400 Phenylalanine, tyrosine and tryptophan biosynthesis	KOG0795-Chorismate mutase[E]
Os04g0450000	12.0919	0.635394	4.25025	5.57472e-06	0.000469475	up	-	Zinc finger, FYVE/PHD-type domain containing protein. (Os04t0450000-01)	-	-	-
Os06g0569500	30.8233	2.51529	3.61522	7.30382e-06	0.000578713	up	ENT-KAURENE OXIDASE 4	Ent-kaurene oxidase, Diterpenoid phytoalexin biosynthesis (Os06t0569500-01)	GO:0005783;GO:0016709;GO:0016705;GO:0009707;GO:0010241;GO:0051502;GO:0009686;GO:0016032;GO:0009740;GO:0016020;GO:0016021;GO:0046872;GO:0055114;GO:0016491;GO:0004497;GO:0005506;GO:0020037;GO:0102596	-	KOG0156-Cytochrome P450 CYP2 subfamily[Q]
Os10g0503250	108.341	3.33315	5.02255	7.64286e-12	3.54374e-09	up	-	Hypothetical protein. (Os10t0503250-00)	-	-	-
Os01g0622600	18.2313	8.41306	1.11571	2.50713e-05	0.00156934	up	CALCIUM-DEPENDENT PROTEIN KINASE 1	Similar to calcium-dependent protein kinase, isoform 2. (Os01t0622600-01)	GO:0006468;GO:0004674;GO:0004672;GO:0005509;GO:0016020;GO:0016740;GO:0046872;GO:0000166;GO:0005524;GO:0016301;GO:0016310	K13412-ko04626 Plant-pathogen interaction;ko05145 Toxoplasmosis	KOG0032-Ca2+/calmodulin-dependent protein kinase, EF-Hand protein superfamily[T]
Os03g0758300	14.2452	36.4365	-1.35491	3.14186e-10	1.00854e-07	down	CYCLIC NUCLEOTIDE GATED CHANNEL 7	Similar to Cyclic nucleotide-gated ion channel 2 (AtCNGC2) (Cyclic nucleotide-and calmodulin-regulated ion channel 2) (DEFENSE NO DEATH 1). (Os03t0758300-01);Similar to Cyclic nucleotide-gated ion channel 2 (Fragment). (Os03t0758300-02)	GO:0005887;GO:0055085;GO:0005622;GO:0006811;GO:0009626;GO:0005249;GO:0005262;GO:0005216;GO:0070509;GO:0007263;GO:0005222;GO:0005242;GO:0042391;GO:0016020;GO:0016021;GO:0098655;GO:0034220;GO:0071805;GO:0070588;GO:0005221	-	KOG0498-K+-channel ERG and related proteins, contain PAS/PAC sensor domain[PT]
Os07g0543100	2.74879	6.05921	-1.14034	6.45924e-05	0.00328712	down	BETA-AMYLASE 1	Similar to Beta-amylase (EC 3.2.1.2). (Os07t0543100-00)	GO:0000272;GO:0016161;GO:0102229;GO:0016787;GO:0005975;GO:0016798;GO:0008152	-	-
Os08g0567000	54.402	23.5075	1.21054	0.000189621	0.00752414	up	-	Conserved hypothetical protein. (Os08t0567000-01)	GO:0005774;GO:0005794;GO:0005783;GO:0016020;GO:0016021	-	-
EPlOSAG00000018225	126.043	0.192417	9.35546	4.64823e-12	2.32191e-09	up	-	-	-	-	-
Os07g0122200	8.05455	3.33626	1.27157	0.000201752	0.00795508	up	-	Protein of unknown function DUF1719, Oryza sativa family protein. (Os07t0122200-01)	-	-	-
Os01g0115800	10.8552	4.68441	1.21245	0.000264908	0.00973974	up	Tak Receptor-Like Kinase 1	Similar to Receptor-like kinase. (Os01t0115800-01)	GO:0005524;GO:0004672;GO:0006468	-	-
Os01g0728300	21.6158	9.58908	1.17262	0.000115763	0.00519438	up	-	Similar to Cytochrome P450 monooxygenase CYP72A5 (Fragment). (Os01t0728300-01)	GO:0016705;GO:0016020;GO:0016021;GO:0055114;GO:0005506;GO:0020037;GO:0004497	-	KOG0157-Cytochrome P450 CYP4/CYP19/CYP26 subfamilies[QI]
Os05g0318100	15.1543	1.41798	3.41782	0.000195625	0.00773786	up	-	Similar to Protein kinase-related protein. (Os05t0318100-00)	GO:0006468;GO:0004672;GO:0030247;GO:0016020;GO:0016021;GO:0000166;GO:0005524;GO:0004674;GO:0005886;GO:0007166	-	KOG1187-Serine/threonine protein kinase[T]
Os09g0370500	32.8501	12.1754	1.43192	0.000215876	0.00832835	up	VQ motif-containing protein 35	VQ domain containing protein. (Os09t0370500-00)	-	-	-
Os07g0274700	72.8746	19.7629	1.88262	0.00168089	0.0390773	up	-	HvB12D protein (B12Dg1 protein). (Os07t0274700-01)	GO:0016020;GO:0016021	-	-
Os01g0615050	200.395	2.64864	6.24145	5.71267e-14	4.614e-11	up	-	Proteinase inhibitor I13, potato inhibitor I family protein. (Os01t0615050-00)	GO:0009611;GO:0004867;GO:0010951	-	-
Os03g0757000	58.7895	13.4967	2.12295	3.45399e-06	0.000312206	up	-	UDP-glucuronosyl/UDP-glucosyltransferase domain containing protein. (Os03t0757000-01)	-	-	-
Os04g0524500	94.4576	44.7861	1.07662	0.00027149	0.00989586	up	YELLOW STRIP-LIKE GENE 13	Oligopeptide transporter OPT superfamily protein. (Os04t0524500-01)	GO:0055085;GO:0016020;GO:0016021;GO:0005886;GO:0022857	-	-
Os08g0256700	75.1477	1.45676	5.68889	1.02079e-15	1.16175e-12	up	-	Conserved hypothetical protein. (Os08t0256700-01)	GO:0004791;GO:0098869;GO:0005737	-	-
Os09g0365900	25.8375	0.403428	6.00101	8.149e-18	1.2002e-14	up	OZONE-RESPONSIVE APOPLASTIC PROTEIN1, OZONE-RESPONSIVE APOPLASTIC PROTEIN 1, ASCORBATE OXIDASE	Apoplastic protein, Induction of cell death in ozone stress (Os09t0365900-01)	GO:0005576;GO:0046872;GO:0055114;GO:0016491;GO:0005507;GO:0052716;GO:0046274;GO:0048046;GO:0016722	-	KOG1263-Multicopper oxidases[Q]
Os05g0585500	17.4159	7.40656	1.23353	1.2221e-06	0.000130937	up	CALCIUM-DEPENDENT PROTEIN KINASE 15	Similar to Calcium-dependent protein kinase. (Os05t0585500-01)	GO:0006468;GO:0004672;GO:0005509;GO:0005634;GO:0035556;GO:0009738;GO:0005516;GO:0046777;GO:0004683;GO:0018105;GO:0009931;GO:0016020;GO:0016740;GO:0046872;GO:0000166;GO:0005524;GO:0016301;GO:0016310;GO:0004674;GO:0005737	-	KOG0032-Ca2+/calmodulin-dependent protein kinase, EF-Hand protein superfamily[T]
Os09g0130700	12.6528	2.47189	2.35577	5.03899e-06	0.000430602	up	-	Conserved hypothetical protein. (Os09t0130700-00)	GO:0016020;GO:0016021	-	-
Os04g0474900	33.7733	10.0363	1.75066	0.00042716	0.0140542	up	BETA-GLUCOSIDASE 13	Similar to Cyanogenic beta-glucosidase precursor (EC 3.2.1.21) (Linamarase) (Fragment). (Os04t0474900-01)	GO:0005975;GO:0004553;GO:0008422;GO:1901657;GO:0102483;GO:0016787;GO:0005576;GO:0016798;GO:0008152;GO:0004565;GO:0004338;GO:0033907;GO:0047701;GO:0080083	-	KOG0626-Beta-glucosidase, lactase phlorizinhydrolase, and related proteins[G]
Os12g0569500	107.769	393.316	-1.86775	4.72271e-11	1.81919e-08	down	-	Thaumatin, pathogenesis-related family protein. (Os12t0569500-01)	-	-	-
Os05g0162200	8.47341	1.21908	2.79715	4.53558e-05	0.00249039	up	-	Conserved hypothetical protein. (Os05t0162200-01);Conserved hypothetical protein. (Os05t0162200-02)	-	-	-
Os01g0831250	9.28182	0.468081	4.30958	7.27588e-08	1.24776e-05	up	-	Hypothetical gene. (Os01t0831250-00)	-	-	-
Os02g0240300	36.9278	109.489	-1.56801	3.94657e-06	0.000347938	down	class III peroxidase 29	Similar to Class III peroxidase GvPx2b (Fragment). (Os02t0240300-01)	GO:0006979;GO:0004601;GO:0042744;GO:0005576;GO:0046872;GO:0055114;GO:0016491;GO:0020037;GO:0098869	K00430-ko00940 Phenylpropanoid biosynthesis	-
Os05g0439000	8.27077	20.9122	-1.33825	0.000503302	0.0160382	down	-	Similar to RING-H2 finger protein ATL1O (RING-H2 finger protein ATL11). (Os05t0439000-01)	GO:0061630;GO:0043161;GO:0016020;GO:0016021;GO:0016567	-	KOG4628-Predicted E3 ubiquitin ligase[O]
Os07g0106200	524.874	199.784	1.39353	1.57598e-05	0.0010439	up	monosaccharide transporter 3	Similar to Hexose transporter. (Os07t0106200-02);Similar to Monosaccharide transporter 3. (Os07t0106200-03)	GO:0022857;GO:0005215;GO:0055085;GO:0046323;GO:0005355;GO:0005351;GO:0016020;GO:0016021;GO:1902600;GO:0008643;GO:0015293	-	KOG0254-Predicted transporter (major facilitator superfamily)[R]
Os09g0355400	45.0135	16.8611	1.41666	5.21401e-07	6.27637e-05	up	-	Protein kinase, core domain containing protein. (Os09t0355400-01);Similar to OsD305. (Os09t0355400-02)	GO:0006468;GO:0004672;GO:0016020;GO:0016021;GO:0005524;GO:0016301;GO:0016310;GO:0005515	-	KOG1187-Serine/threonine protein kinase[T]
Os11g0702400	132.304	0.669417	7.62673	1.72544e-09	4.44372e-07	up	-	Zinc finger, C2H2-type domain containing protein. (Os11t0702400-01)	GO:0005634;GO:0003676	-	-
Os09g0129800	16.248	0.0411467	8.62527	5.68753e-09	1.26022e-06	up	-	Conserved hypothetical protein. (Os09t0129800-00)	GO:0016020;GO:0016021	-	-
Os12g0432600	7.21407	0.71778	3.3292	8.76996e-06	0.000659406	up	-	Zinc finger, RING/FYVE/PHD-type domain containing protein. (Os12t0432600-01)	GO:0061630;GO:0043161;GO:0016020;GO:0016021;GO:0016567	-	KOG4628-Predicted E3 ubiquitin ligase[O]
Os07g0622200	78.5524	16.4092	2.25915	1.59493e-05	0.00105367	up	phospho-2-dehydro-3-deoxyheptonate aldolase, 3-deoxy-D-arabinoheptulosonate 7-phosphate synthase, 3-deoxy-D-arabino-heptulosonate 7-phosphate synthase 2	3-Deoxy-D-arabino-heptulosonate 7-phosphate synthase, Chorismate biosynthesis (Os07t0622200-01)	GO:0003824;GO:0003849;GO:0009073;GO:0009423;GO:0016740;GO:0009507;GO:0009536;GO:0008652	K01626-ko01230 Biosynthesis of amino acids;ko00400 Phenylalanine, tyrosine and tryptophan biosynthesis;ko02024 Quorum sensing	-
Os03g0739700	8.31964	1.16949	2.83064	0.000246101	0.00918313	up	-	Uncharacterised protein family UPF0114 domain containing protein. (Os03t0739700-01)	GO:0016020;GO:0016021	-	-
Os07g0204500	27.497	12.4876	1.13878	0.000228367	0.00868973	up	-	Survival protein SurE family protein. (Os07t0204500-01);Survival protein SurE family protein. (Os07t0204500-02)	GO:0016787;GO:0008252;GO:0016311;GO:0005829	-	-
Os05g0112101	12.8321	2.72451	2.23569	0.0001027	0.00473553	up	-	Epsin-like, N-terminal domain containing protein. (Os05t0112101-01)	GO:0030276;GO:0005545;GO:0030136;GO:0048268;GO:0005543	-	KOG0251-Clathrin assembly protein AP180 and related proteins, contain ENTH domain[TU]
Os03g0693000	8.39105	1.68318	2.31766	1.59027e-07	2.31496e-05	up	-	Similar to predicted protein. (Os03t0693000-01)	-	-	-
Os02g0611800	122.456	23.4927	2.38198	0.000147493	0.00622753	up	HYDROXYCINNAMOYLTRANSFERASE 2	Similar to Hydroxyanthranilate hydroxycinnamoyltransferase 3. (Os02t0611800-01)	GO:0016747;GO:0016740;GO:0016746	K13065-ko00940 Phenylpropanoid biosynthesis;ko00945 Stilbenoid, diarylheptanoid and gingerol biosynthesis;ko00941 Flavonoid biosynthesis	-
Os05g0571200	30.739	1.22452	4.64979	0.000665934	0.0199207	up	WRKY GENE 19	Similar to WRKY transcription factor 19. (Os05t0571200-01)	GO:0006355;GO:0005634;GO:0043565;GO:0003700;GO:0003677;GO:0006351	-	-
Os06g0147800	9.18659	2.17763	2.07677	1.17696e-07	1.78599e-05	up	MITOGEN-ACTIVATED PROTEIN KINASE KINASE 1	Similar to Mitogen-activated protein kinase kinase 2. (Os06t0147800-01)	GO:0006468;GO:0004674;GO:0004672;GO:0032147;GO:0031098;GO:0023014;GO:0007346;GO:0000166;GO:0005524;GO:0016301;GO:0016310;GO:0005737	K20603-ko04016 MAPK signaling pathway - plant	KOG0581-Mitogen-activated protein kinase kinase (MAP2K)[T]
Os09g0540000	8.47233	17.3842	-1.03695	0.00188691	0.0421448	down	-	Hypothetical gene. (Os09t0540000-01)	-	-	-
Os03g0687900	2.23313	6.65215	-1.57475	0.000136193	0.0058591	down	-	Conserved hypothetical protein. (Os03t0687900-01)	GO:0016787;GO:0006952;GO:0030598;GO:0090729;GO:0009405;GO:0017148	-	-
Os05g0128350	5.14979	0.437634	3.55672	0.00148208	0.0355207	up	-	Hypothetical protein. (Os05t0128350-00)	-	-	-
Os08g0441500	24.6864	1.09961	4.48865	2.91997e-14	2.52105e-11	up	cinnamoyl-CoA reductase, cinnamoyl CoA reductase 20	Similar to Cinnamoyl-CoA reductase. (Os08t0441500-01);Similar to cinnamoyl CoA reductase. (Os08t0441500-02)	GO:0003824;GO:0050662	K09753-ko00940 Phenylpropanoid biosynthesis	KOG1502-Flavonol reductase/cinnamoyl-CoA reductase[V]
Os07g0275100	11.2511	25.4785	-1.17922	0.00038619	0.0130316	down	-	Similar to predicted protein. (Os07t0275100-00)	GO:0005509;GO:0009654;GO:0019898;GO:0016020;GO:0016021;GO:0015979;GO:0009523	-	-
Os05g0451300	9.7139	1.17684	3.04513	1.32062e-05	0.00092105	up	-	Conserved hypothetical protein. (Os05t0451300-01)	-	-	-
Os06g0210400	13.1989	2.4578	2.42497	9.83816e-05	0.00457742	up	-	Concanavalin A-like lectin/glucanase, subgroup domain containing protein. (Os06t0210400-01)	GO:0006468;GO:0004672;GO:0030246;GO:0016020;GO:0016021;GO:0005524;GO:0016301;GO:0016310;GO:0006351;GO:0003899	-	KOG1187-Serine/threonine protein kinase[T]
Os10g0570200	3684.46	1283.48	1.52139	0.000213501	0.00827497	up	-	Similar to RIR1b protein precursor. (Os10t0570200-01)	-	-	-
Os09g0467200	1548.59	456.087	1.76357	0.0010214	0.0270622	up	TAU GLUTATHIONE S-TRANSFERASE 17	Similar to Glutathione S-transferase GST 23 (EC 2.5.1.18) (Fragment). (Os09t0467200-01)	GO:0006749;GO:0004364;GO:0009407;GO:0016740;GO:0005737;GO:0005515	K00799-ko00480 Glutathione metabolism;ko00980 Metabolism of xenobiotics by cytochrome P450;ko00982 Drug metabolism - cytochrome P450;ko05204 Chemical carcinogenesis;ko01524 Platinum drug resistance	KOG0406-Glutathione S-transferase[O]
Os01g0225000	22.4034	50.9638	-1.18575	1.52575e-05	0.00101733	down	-	Mitochondrial carrier protein domain containing protein. (Os01t0225000-00)	GO:0055085;GO:0006839;GO:0006561;GO:0006865;GO:0015189;GO:0015181;GO:0006844;GO:0005290;GO:0006972;GO:0000064;GO:0015171;GO:0016020;GO:0016021;GO:0089709;GO:1903352;GO:1903401;GO:1903826;GO:0005739;GO:0005743;GO:0003333	-	KOG0762-Mitochondrial carrier protein[C]
Os06g0157125	4.44416	21.2635	-2.2584	2.87747e-12	1.61685e-09	down	-	Hypothetical protein. (Os06t0157125-00)	-	-	-
Os05g0477900	50.6939	112.055	-1.14432	0.000222743	0.00854813	down	non-specific lipid transfer protein 1.4, lipid transfer protein 1.4, type 1 non-specific lipid transfer protein 4	Similar to nonspecific lipid-transfer protein. (Os05t0477900-01)	GO:0006869;GO:0008289	-	-
Os12g0630100	54.6738	9.80695	2.47897	0.000133088	0.00575541	up	Tolerance Of Nitrogen Deficiency 1, Thaumatin	Thaumatin protein, Tolerance to nitrogen deficiency (Os12t0630100-01)	-	-	-
Os10g0539650	4.39871	11.9296	-1.43939	1.314e-05	0.000918996	down	-	Hypothetical gene. (Os10t0539650-01)	-	-	-
Os07g0680400	10.1216	1.93778	2.38496	8.68396e-06	0.000656885	up	WRKY GENE 47	WRKY transcription factor, Drought tolerance (Os07t0680400-01)	GO:0006355;GO:0005634;GO:0043565;GO:0003700;GO:0003677;GO:0006351	-	-
Os01g0743800	11.1275	23.7348	-1.09287	0.000166503	0.00681778	down	PSEUDO-PHOSPHOTRANSFER PROTEIN 1	Similar to histidine-containing phosphotransfer protein 4. (Os01t0743800-00)	GO:0005622;GO:0004871;GO:0000160;GO:0016020;GO:0016021;GO:0009736;GO:0005737;GO:0005634;GO:0009927;GO:0043424;GO:0016310	K14490-ko04075 Plant hormone signal transduction	KOG4747-Two-component phosphorelay intermediate involved in MAP kinase cascade regulation[T]
Os08g0538100	9.42362	0.570685	4.04552	8.38172e-05	0.00402033	up	-	Hypothetical gene. (Os08t0538100-00)	-	-	-
Os04g0227500	113.432	26.3281	2.10715	2.31485e-05	0.00147479	up	-	DSBA oxidoreductase family protein. (Os04t0227500-01)	-	-	-
Os07g0570300	8.31752	1.48119	2.4894	0.000278768	0.0101303	up	-	Peptidase M16, core domain containing protein. (Os07t0570300-01)	GO:0006508;GO:0003824;GO:0004222;GO:0046872	-	KOG0959-N-arginine dibasic convertase NRD1 and related Zn2+-dependent endopeptidases, insulinase superfamily[O]
Os01g0740650	34.1823	14.2618	1.26109	0.000237749	0.00899208	up	-	Similar to glutamate carboxypeptidase 2. (Os01t0740650-00)	-	-	KOG2195-Transferrin receptor and related proteins containing the protease-associated (PA) domain[OPR]
CAA33999	5.97867	0.11705	5.67463	6.31802e-05	0.00324161	up	ndhJ	NAD(P)H-quinone oxidoreductase subunit J, chloroplastic [Source:UniProtKB/TrEMBL;Acc:Q7G800]	GO:0045333;GO:0006810;GO:0008137;GO:0048038;GO:0009536;GO:0009535;GO:0016020;GO:0009507;GO:0055114;GO:0016491;GO:0009579;GO:0016655;GO:0019684;GO:0016651	K05581-ko00190 Oxidative phosphorylation	KOG1713-NADH-ubiquinone oxidoreductase, NDUFS3/30 kDa subunit[C]
Os01g0949750	159.719	40.8797	1.96608	3.72808e-05	0.00215078	up	TAU GLUTATHIONE S-TRANSFERASE 35	Similar to Glutathione S-transferase GST 28 (Fragment). (Os01t0949750-00)	GO:0016740;GO:0005737;GO:0004364;GO:0006749;GO:0009407;GO:0005515	-	KOG0406-Glutathione S-transferase[O]
Os01g0831300	5.34258	0.317345	4.07341	5.75221e-07	6.85828e-05	up	AMMONIUM TRANSPORTER 2;2	Similar to Ammonium transporter. (Os01t0831300-01)	GO:0008519;GO:0015696;GO:0016020;GO:0016021;GO:0072488	-	KOG0682-Ammonia permease[P]
Os03g0761000	22.0274	53.7161	-1.28606	2.64159e-05	0.0016412	down	-	SWIB/MDM2 domain containing protein. (Os03t0761000-01)	GO:0005515	-	KOG1946-RNA polymerase I transcription factor UAF[K]
Os02g0131000	4.80304	10.8215	-1.17188	1.24859e-05	0.000880628	down	-	Conserved hypothetical protein. (Os02t0131000-01)	-	-	-
Os05g0470000	14.8402	2.98915	2.31171	0.00162817	0.0380637	up	trichome birefringence-like 11	Domain of unknown function DUF231, plant domain containing protein. (Os05t0470000-01)	GO:0016020;GO:0016021;GO:0016740;GO:0005794;GO:0016413;GO:0071554	-	-
Os02g0753700	6.71371	0.524756	3.67739	2.13239e-05	0.00137961	up	VQ motif-containing protein 9	VQ domain containing protein. (Os02t0753700-01)	-	-	-
Os06g0328400	11.6504	0.167379	6.12111	2.14386e-19	4.87981e-16	up	-	Protein kinase, catalytic domain domain containing protein. (Os06t0328400-01)	GO:0006468;GO:0004672;GO:0030246;GO:0016020;GO:0016021;GO:0005524;GO:0016301;GO:0016310	-	KOG1187-Serine/threonine protein kinase[T]
Os03g0772600	56.2178	14.5021	1.95477	1.37092e-06	0.000143021	up	-	Similar to Lectin-like receptor kinase 7;2. (Os03t0772600-01)	GO:0006468;GO:0004672;GO:0030246;GO:0004713;GO:0016020;GO:0016021;GO:0005524;GO:0016301;GO:0016310;GO:0018108	-	KOG1187-Serine/threonine protein kinase[T]
Os11g0199801	5.59622	1.22987	2.18594	0.000795196	0.0227544	up	-	Conserved hypothetical protein. (Os11t0199801-00)	-	-	-
Os01g0124700	128.386	5.20539	4.62434	0.00193184	0.0428112	up	-	Hypothetical protein. (Os01t0124700-01)	-	-	-
Os07g0190900	5.51516	1.21888	2.17785	0.00150622	0.0359155	up	-	Forkhead-associated domain containing protein. (Os07t0190900-01);Hypothetical conserved gene. (Os07t0190900-02)	GO:0031011;GO:0071339;GO:0002151;GO:0005515	-	KOG2293-Daxx-interacting protein MSP58/p78, contains FHA domain[KT]
Os04g0416700	4.55059	10.1602	-1.1588	0.00179908	0.0409877	down	-	Harpin-induced 1 domain containing protein. (Os04t0416700-01)	GO:0006952;GO:0004871;GO:0046658;GO:0009506;GO:0016020;GO:0016021;GO:0007165	-	-
Os07g0539700	9.05911	4.00848	1.17632	6.6962e-05	0.00338023	up	-	Hypothetical conserved gene. (Os07t0539700-01)	GO:0006468;GO:0004672;GO:0016020;GO:0016021;GO:0005524;GO:0016301;GO:0016310;GO:0005886;GO:0004674	-	KOG1187-Serine/threonine protein kinase[T]
Os01g0327100	102.096	5.67189	4.16995	0.000962031	0.0258171	up	class III peroxidase 15	Haem peroxidase family protein. (Os01t0327100-01);Similar to Peroxidase 8. (Os01t0327100-02)	GO:0006979;GO:0004601;GO:0042744;GO:0046872;GO:0055114;GO:0016491;GO:0020037;GO:0098869;GO:0005576;GO:0009664;GO:0009505;GO:0009506	K00430-ko00940 Phenylpropanoid biosynthesis	-
Os01g0337500	5.65967	0.836339	2.75856	1.37916e-06	0.000143283	up	-	Similar to H+-pyrophosphatase (Fragment). (Os01t0337500-00)	GO:0004427;GO:0009678;GO:1902600;GO:0016020;GO:0016021;GO:0055085	K01507-ko00190 Oxidative phosphorylation	-
Os05g0227700	75.3654	34.6743	1.12004	0.000152395	0.00635945	up	EUKARYOTIC INITIATION FACTOR 3L	Similar to Eukaryotic translation initiation factor 3 subunit 6-interacting protein. (Os05t0227700-01);Similar to Eukaryotic translation initiation factor 3 subunit 6-interacting protein. (Os05t0227700-02);Similar to Eukaryotic translation initiation factor 3 subunit 6-interacting protein. (Os05t0227700-03)	GO:0005852;GO:0005737;GO:0003743;GO:0006413;GO:0033290;GO:0016282;GO:0001732;GO:0006412;GO:0002183	-	KOG3677-RNA polymerase I-associated factor - PAF67[JK]
Os02g0227700	11.7963	3.74321	1.65599	5.1167e-05	0.00276103	up	RLK5	Serine/threonine protein kinase-related domain containing protein. (Os02t0227700-01)	GO:0006468;GO:0004672;GO:0016020;GO:0016021;GO:0016740;GO:0000166;GO:0005524;GO:0016301;GO:0016310;GO:0004674;GO:0005515	-	KOG1187-Serine/threonine protein kinase[T]
Os09g0274900	65.715	19.5453	1.7494	0.000568255	0.0176307	up	-	Conserved hypothetical protein. (Os09t0274900-01)	-	-	-
Os12g0629700	37.1221	2.57835	3.84776	1.30108e-06	0.000136876	up	-	Similar to Thaumatin-like protein precursor. (Os12t0629700-01)	-	-	-
Os01g0757200	0.904773	7.16806	-2.98595	0.000128585	0.00560889	down	GIBBERELLIN 2-OXIDASE 3	GA 2-oxidase3, GA metabolism (Os01t0757200-01)	GO:0009416;GO:0052634;GO:0045487;GO:0009685;GO:0046872;GO:0055114;GO:0016491;GO:0051213;GO:0009686;GO:0045543	K04125-ko00904 Diterpenoid biosynthesis	KOG0143-Iron/ascorbate family oxidoreductases[QR]
Os08g0455900	45.6979	108.945	-1.2534	1.48429e-05	0.00100442	down	COPPER TRANSPORTER 6	Putative copper transporter 5.2. (Os08t0455900-00)	GO:0005375;GO:0016020;GO:0016021;GO:0006811;GO:0035434;GO:0006825	-	KOG3386-Copper transporter[P]
Os01g0945700	6.87565	1.15392	2.57495	0.00223428	0.0480188	up	bi-directional amino acid transporter 6	Similar to amino acid transporter. (Os01t0945700-00)	GO:0022857;GO:0055085;GO:0016020;GO:0016021	-	KOG1289-Amino acid transporters[E]
Os07g0222300	41.3842	18.2397	1.18199	0.00084781	0.0236737	up	EUKARYOTIC INITIATION FACTOR 3E	Eukaryotic translation initiation factor 3 subunit E, Organ growth and pollen development (Os07t0222300-01);Similar to Eukaryotic initiation factor 3e. (Os07t0222300-02)	GO:0005634;GO:0005852;GO:0033290;GO:0016282;GO:0071540;GO:0001732;GO:0005737;GO:0006412;GO:0003743;GO:0006413;GO:0002183	K03250-ko03013 RNA transport;ko05160 Hepatitis C	KOG2758-Translation initiation factor 3, subunit e (eIF-3e)[J]
Os07g0108200	6.59246	0.819387	3.0082	3.46965e-06	0.000312493	up	-	Similar to transparent testa 12 protein. (Os07t0108200-00)	GO:0055085;GO:0006855;GO:0015238;GO:0015297;GO:0016020;GO:0016021	-	KOG1347-Uncharacterized membrane protein, predicted efflux pump[R]
Os09g0460000	11.9862	4.46577	1.4244	0.00114215	0.0294209	up	DnaJ domain protein C68	Heat shock protein DnaJ, N-terminal domain containing protein. (Os09t0460000-01)	GO:0046872	-	KOG0719-Molecular chaperone (DnaJ superfamily)[O]
Os02g0249200	34.6543	72.7275	-1.06947	0.00034972	0.0120707	down	-	Similar to RING-H2 finger protein ATL5H. (Os02t0249200-00)	GO:0061630;GO:0043161;GO:0016020;GO:0016021;GO:0016567	-	KOG4628-Predicted E3 ubiquitin ligase[O]
Os05g0100600	24.8988	11.8108	1.07597	0.000267702	0.00982803	up	-	Similar to aminophospholipid ATPase. (Os05t0100600-01);Similar to Potential phospholipid-transporting ATPase 7 (EC 3.6.3.1) (Aminophospholipid flippase 7). (Os05t0100600-02)	GO:0000139;GO:0004012;GO:0048194;GO:0005802;GO:0016020;GO:0016021;GO:0016787;GO:0000166;GO:0005524;GO:0000287;GO:0015914;GO:0045332;GO:0005886	-	KOG0206-P-type ATPase[R]
Os03g0121800	1.70887	5.10363	-1.57848	0.00115218	0.0295275	down	DICER-LIKE 1	Dicer-like protein, miRNA biogenesis, Reguration of development (Os03t0121800-01)	GO:0005634;GO:0016442;GO:0004386;GO:0007275;GO:0006396;GO:0004525;GO:0016891;GO:0035196;GO:0030422;GO:0016787;GO:0046872;GO:0000166;GO:0005524;GO:0003723;GO:0090305;GO:0004518;GO:0004519;GO:0090502;GO:0090501;GO:0031047;GO:0005737;GO:0005515	-	KOG0701-dsRNA-specific nuclease Dicer and related ribonucleases[A]
Os06g0338900	12.5293	4.74713	1.40017	0.000917565	0.0249989	up	-	Bacterial transferase hexapeptide repeat domain containing protein. (Os06t0338900-01)	GO:0016779;GO:0009058;GO:0003743;GO:0006413	K03241-ko03013 RNA transport	KOG1462-Translation initiation factor 2B, gamma subunit (eIF-2Bgamma/GCD1)[J]
Os02g0550800	8.85439	3.51049	1.33472	0.000628863	0.0190784	up	AMMONIUM TRANSPORTER 3;3	Ammonium transporter family protein. (Os02t0550800-01)	GO:0008519;GO:0072488;GO:0015696;GO:0016020;GO:0016021	-	KOG0682-Ammonia permease[P]
Os10g0565150	83.7472	181.171	-1.11324	6.29685e-08	1.09487e-05	down	BETA-AMYLASE 6	Hypothetical gene. (Os10t0565150-01)	-	-	-
Os07g0482900	18.4864	0.31517	5.87419	1.05326e-12	6.93985e-10	up	-	Similar to Cytochrome P450. (Os07t0482900-00)	GO:0016705;GO:0055114;GO:0005506;GO:0020037;GO:0004497;GO:0010268;GO:0007275;GO:0016125;GO:0016132	-	KOG0157-Cytochrome P450 CYP4/CYP19/CYP26 subfamilies[QI]
Os12g0555000	561.558	25.3617	4.46871	0.000595724	0.0183691	up	root-specific Oryza sativa PR10, root specific rice PR10, root-specific OsPR10a	Similar to Probenazole-inducible protein PBZ1. (Os12t0555000-01)	-	-	-
Os04g0462550	57.1382	16.3198	1.80783	0.0019416	0.042983	up	-	Hypothetical gene. (Os04t0462550-00)	-	-	-
Os04g0500700	119.384	22.4846	2.4086	5.10246e-06	0.000434542	up	HYDROXYCINNAMOYLTRANSFERASE 1	Similar to Hydroxyanthranilate hydroxycinnamoyltransferase 3. (Os04t0500700-01);Similar to Hydroxyanthranilate hydroxycinnamoyltransferase 3. (Os04t0500700-02)	GO:0016747;GO:0016740;GO:0016746	K13065-ko00940 Phenylpropanoid biosynthesis;ko00945 Stilbenoid, diarylheptanoid and gingerol biosynthesis;ko00941 Flavonoid biosynthesis	-
Os10g0491000	242.387	54.8901	2.14269	3.25048e-05	0.00191947	up	-	Plant Basic Secretory Protein family protein. (Os10t0491000-01)	-	-	-
Os05g0509500	25.022	6.87223	1.86435	1.97377e-06	0.000196109	up	-	Similar to Signal recognition particle 54 kDa protein 2 (SRP54). (Os05t0509500-01)	GO:0008312;GO:0003924;GO:0005525;GO:0005786;GO:0006614;GO:0048500;GO:0000166;GO:0003723;GO:0005737;GO:0045047	K03106-ko03060 Protein export;ko03070 Bacterial secretion system;ko02024 Quorum sensing	KOG0780-Signal recognition particle, subunit Srp54[U]
Os10g0538200	80.9034	0.590051	7.09922	1.16889e-19	2.92668e-16	up	-	Peptidase aspartic, catalytic domain containing protein. (Os10t0538200-01)	GO:0030163;GO:0006508;GO:0004190;GO:0016787;GO:0008233	-	KOG1339-Aspartyl protease[O]
Os04g0581100	127.439	0.096505	10.3669	1.51429e-10	5.14738e-08	up	SALICYLIC ACID 3 HYDROXYLASE	2OG-Fe(II) oxygenase domain containing protein. (Os04t0581100-01)	GO:0046872;GO:0055114;GO:0016491;GO:0003924;GO:0005525;GO:0006886;GO:0005047;GO:0006614;GO:0005785	-	KOG0143-Iron/ascorbate family oxidoreductases[QR]
Os10g0395500	13.1502	4.04057	1.70245	0.00204951	0.0448563	up	-	Proteasome assembly chaperone 3 domain containing protein. (Os10t0395500-01)	GO:0000502	-	KOG4828-Uncharacterized conserved protein[S]
Os02g0173800	18.3392	6.30477	1.54042	0.000377795	0.0128697	up	-	Protein of unknown function DUF284, transmembrane eukaryotic family protein. (Os02t0173800-01)	GO:0016020;GO:0016021	-	KOG2952-Cell cycle control protein[DKT]
Os01g0548900	6.39822	0.786803	3.02359	0.000642019	0.0193208	up	-	Hypothetical conserved gene. (Os01t0548900-00)	-	-	-
Os07g0497400	10.0087	3.93635	1.34632	3.85626e-05	0.00219439	up	PNG1	Transglutaminase-like domain containing protein. (Os07t0497400-01);Similar to ATPNG1 (ARABIDOPSIS THALIANA PEPTIDE-N-GLYCANASE 1); catalytic/ peptide-N4-(N-acetyl-beta-glucosaminyl)asparagine amidase. (Os07t0497400-02)	GO:0005634;GO:0006516;GO:0006515;GO:0000224;GO:0006517;GO:0016787;GO:0046872;GO:0005737;GO:0005829;GO:0009751;GO:0010188;GO:0010193	-	KOG0909-Peptide:N-glycanase[O]
Os01g0949700	31.9858	6.59053	2.27896	0.000517818	0.0163865	up	TAU GLUTATHIONE S-TRANSFERASE 7	Glutathione S-transferase, C-terminal domain containing protein. (Os01t0949700-01)	GO:0006749;GO:0004364;GO:0009407;GO:0016740;GO:0005737;GO:0005515	K00799-ko00480 Glutathione metabolism;ko00980 Metabolism of xenobiotics by cytochrome P450;ko00982 Drug metabolism - cytochrome P450;ko05204 Chemical carcinogenesis;ko01524 Platinum drug resistance	KOG0406-Glutathione S-transferase[O]
Os08g0122000	20.2783	4.74466	2.09556	0.000696063	0.0205579	up	PROTEIN PHOSPHATASE 2A REGULATORY SUBUNIT B' teta	Similar to Protein phosphatase 2A B' regulatory subunit. (Os08t0122000-01);Similar to Protein phosphatase 2A B' regulatory subunit. (Os08t0122000-02)	GO:0007165;GO:0019888;GO:0000159;GO:0043666;GO:0005488	K11584-ko03015 mRNA surveillance pathway;ko04071 Sphingolipid signaling pathway;ko04151 PI3K-Akt signaling pathway;ko04152 AMPK signaling pathway;ko04113 Meiosis - yeast;ko04114 Oocyte meiosis;ko04261 Adrenergic signaling in cardiomyocytes;ko04728 Dopaminergic synapse	KOG2085-Serine/threonine protein phosphatase 2A, regulatory subunit[T]
Os12g0149900	23.2111	6.05177	1.93938	1.16879e-06	0.000126684	up	-	IQ calmodulin-binding region domain containing protein. (Os12t0149900-01);IQ calmodulin-binding region domain containing protein. (Os12t0149900-02)	GO:0005515	-	-
Os09g0453400	25.4222	9.31818	1.44797	0.0022179	0.0477515	up	Type I Signal Peptidase 6, TYPE I SIGNAL PEPTIDASE 6	Peptidase S26A, signal peptidase I family protein. (Os09t0453400-01)	GO:0006508;GO:0008236;GO:0016020;GO:0016021	K03100-ko03060 Protein export;ko02024 Quorum sensing	KOG0171-Mitochondrial inner membrane protease, subunit IMP1[O]
Os03g0802500	125.397	18.3257	2.77456	1.56292e-07	2.28845e-05	up	-	ATPase, AAA-type, core domain containing protein. (Os03t0802500-01)	GO:0016020;GO:0016021;GO:0000166;GO:0005524	-	KOG0743-AAA+-type ATPase[O]
Os07g0614600	47.5116	15.6337	1.60362	7.37639e-05	0.00367177	up	-	Transmembrane receptor, eukaryota domain containing protein. (Os07t0614600-01)	GO:0016020;GO:0016021	-	KOG2568-Predicted membrane protein[S]
Os09g0518200	13.491	0.423344	4.99402	5.14012e-07	6.21731e-05	up	salicylic acid glucosyltransferase, SA-glucosyltransferase	UDP-glucuronosyl/UDP-glucosyltransferase family protein. (Os09t0518200-01)	GO:0043231;GO:0008152;GO:0016758;GO:0080044;GO:0080043;GO:0016740;GO:0016757	-	KOG1192-UDP-glucuronosyl and UDP-glucosyl transferase[GC]
Os07g0605400	1204.24	243.006	2.30906	2.77074e-05	0.00170871	up	-	Similar to EGG APPARATUS-1 protein (ZmEA1). (Os07t0605400-01);Similar to EGG APPARATUS-1 protein (ZmEA1). (Os07t0605400-02)	GO:0016020;GO:0016021	-	-
Os01g0609900	5.6625	0.353348	4.00228	7.18739e-10	2.16817e-07	up	PLEIOTROPIC DRUG RESISTANCE 8	Similar to Pleiotropic drug resistance protein 4. (Os01t0609900-01);Similar to PDR-like ABC transporter (PDR4 ABC transporter). (Os01t0609900-02)	GO:0016887;GO:0016020;GO:0016021;GO:0000166;GO:0005524;GO:0055085;GO:0005886;GO:0042626	-	KOG0065-Pleiotropic drug resistance proteins (PDR1-15), ABC superfamily[Q]
Os06g0202300	48.5681	17.5981	1.46459	0.000136831	0.00587645	up	-	Conserved hypothetical protein. (Os06t0202300-01)	GO:0016020;GO:0016021	-	-
Os03g0401300	13.1576	2.62936	2.32312	0.000243431	0.00912827	up	SUCROSE SYNTHASE 1	Sucrose synthase 2 (EC 2.4.1.13) (Sucrose-UDP glucosyltransferase 2). (Os03t0401300-01);Similar to Sucrose synthase 1. (Os03t0401300-02);Similar to Sucrose synthase metabolism (Fragment). (Os03t0401300-03)	GO:0005985;GO:0016157;GO:0010037;GO:0016740;GO:0016757	K00695-ko00500 Starch and sucrose metabolism	KOG0853-Glycosyltransferase[M]
Os11g0541600	10.867	0.925125	3.55417	2.83472e-07	3.77531e-05	up	-	Protein of unknown function DUF247, plant domain containing protein. (Os11t0541600-00)	GO:0016020;GO:0016021;GO:0005524;GO:0009058;GO:0016874	-	-
Os06g0641200	78.4527	28.6196	1.45482	0.000292911	0.0105524	up	-	Similar to Cytochrome P450 CYP71Y10. (Os06t0641200-00)	GO:0016709;GO:0016705;GO:0044550;GO:0046872;GO:0055114;GO:0016491;GO:0004497;GO:0005506;GO:0020037;GO:0016020	-	KOG0156-Cytochrome P450 CYP2 subfamily[Q]
Os01g0178000	28.217	10.2693	1.45823	0.000878905	0.0243161	up	-	Pyridoxal phosphate-dependent transferase, major region, subdomain 1 domain containing protein. (Os01t0178000-01);Similar to Transaminase/ transferase, transferring nitrogenous groups. (Os01t0178000-02)	GO:0003824;GO:0030170;GO:0009058;GO:0008483;GO:0016740;GO:0010326;GO:0006555;GO:0006558;GO:0006568;GO:0006569;GO:0006570;GO:0009072;GO:0009641;GO:0009698;GO:0009851;GO:0010252;GO:0010366;GO:1901997;GO:0005737;GO:0005829	-	KOG0257-Kynurenine aminotransferase, glutamine transaminase K[E]
Os02g0738300	12.1457	1.84779	2.71658	1.49761e-05	0.00100799	up	-	Conserved hypothetical protein. (Os02t0738300-01)	-	-	-
Os01g0909400	8.9626	21.2998	-1.24885	3.87969e-09	8.9119e-07	down	-	Protein of unknown function DUF868, plant family protein. (Os01t0909400-01)	-	-	-
Os09g0417600	185.18	4.15786	5.47694	7.49209e-23	3.12645e-19	up	WRKY GENE 76	WRKY transcription factor, Transcriptional repressor, Pathogen defense (Os09t0417600-01);WRKY transcription factor 76. (Os09t0417600-02);Splicing variant of OsWRKY76, Pathogen defense (Os09t0417600-03);Splicing variant of OsWRKY76, Pathogen defense (Os09t0417600-04)	GO:0006355;GO:0043565;GO:0003700;GO:0005634;GO:0010200;GO:0009617;GO:0009620;GO:0009751;GO:0003677;GO:0006351	-	-
Os12g0268000	33.7334	2.90455	3.53779	5.44715e-08	9.67276e-06	up	SEKIGUCHI LESION	Similar to Cytochrome P450 71A1 (EC 1.14.-.-) (CYPLXXIA1) (ARP-2). (Os12t0268000-01)	GO:0016705;GO:0016020;GO:0016021;GO:0046872;GO:0006952;GO:0055114;GO:0016491;GO:0004497;GO:0005506;GO:0020037;GO:0005783;GO:0005789;GO:0016709;GO:0044550;GO:0042427	-	KOG0156-Cytochrome P450 CYP2 subfamily[Q]
Os09g0448200	45.0416	12.2094	1.88326	4.06452e-12	2.12015e-09	up	HIGH-AFFINITY POTASSIUM(K+) TRANSPORTER 17	Similar to High-affinity potassium transporter. (Os09t0448200-01);Similar to High-affinity potassium transporter. (Os09t0448200-02)	GO:0015079;GO:0071805;GO:0016020;GO:0016021;GO:0006811;GO:0006813	-	-
Os12g0105700	11.3569	5.0039	1.18245	0.000687191	0.0203379	up	-	Bacterial surface antigen (D15) family protein. (Os12t0105700-01)	GO:0019867	-	KOG2602-Predicted cell surface protein homologous to bacterial outer membrane proteins[R]
Os02g0435000	15.3975	5.75406	1.42004	0.00219926	0.0475108	up	NONSELECTIVE CATION CHANNEL 2	Translocation protein Sec62 family protein. (Os02t0435000-01);Translocation protein Sec62 family protein. (Os02t0435000-02)	GO:0015031;GO:0030176;GO:0016020;GO:0016021;GO:0005886	K12275-ko03060 Protein export;ko04141 Protein processing in endoplasmic reticulum	KOG2927-Membrane component of ER protein translocation complex[U]
Os05g0333000	4.38539	9.0922	-1.05192	0.00175799	0.0404384	down	-	Conserved hypothetical protein. (Os05t0333000-01)	-	-	KOG2613-NMD protein affecting ribosome stability and mRNA decay[J]
Os03g0412400	35.3564	10.2969	1.77977	0.00224055	0.04803	up	-	Conserved hypothetical protein. (Os03t0412400-01)	-	-	-
Os02g0779500	7.57782	2.09575	1.85432	0.000722864	0.0210945	up	-	Conserved hypothetical protein. (Os02t0779500-01)	-	-	-
Os02g0781800	32.4306	10.1716	1.67281	8.16212e-08	1.3445e-05	up	-	Conserved hypothetical protein. (Os02t0781800-01);Quinonprotein alcohol dehydrogenase-like domain containing protein. (Os02t0781800-02)	GO:0005515	-	-
Os01g0269100	6.99279	2.73234	1.35573	0.00104493	0.027474	up	-	Similar to Rab proteins geranylgeranyltransferase component A 2 (Rab escort protein 2) (REP-2) (Choroideraemia-like protein). (Os01t0269100-01)	GO:0005622;GO:0007264;GO:0005092;GO:0050790;GO:0017137;GO:2000541;GO:0005737;GO:0005829;GO:0005968	-	KOG4405-GDP dissociation inhibitor[TU]
Os04g0468600	446.812	30.9764	3.85043	1.08638e-09	3.05627e-07	up	-	Hypothetical conserved gene. (Os04t0468600-01);Heavy metal transport/detoxification protein domain containing protein. (Os04t0468600-02);Heavy metal transport/detoxification protein domain containing protein. (Os04t0468600-03);Similar to cDNA clone:006-303-A07, full insert sequence. (Os04t0468600-05);Similar to cDNA clone:006-303-A07, full insert sequence. (Os04t0468600-06)	GO:0030001;GO:0046914;GO:0046916;GO:0005737	-	-
Os12g0105600	37.6081	8.11425	2.21252	8.39972e-08	1.37459e-05	up	-	Similar to Phosphate starvation regulator protein (Regulatory protein of P- starvation acclimation response Psr1). (Os12t0105600-01)	GO:0006355;GO:0005634;GO:0003677;GO:0006351	-	-
Os04g0634700	22.8339	8.17911	1.48116	8.04517e-05	0.00389623	up	benzothiadiazole-inducible Diacylglycerol Kinase 1, BTH-inducible Diacylglycerol Kinase 1	Similar to Diacylglycerol kinase. (Os04t0634700-01)	GO:0008152;GO:0007165;GO:0016301;GO:0003951;GO:0004143;GO:0007205;GO:0016740;GO:0000166;GO:0005524;GO:0016310	K00901-ko00561 Glycerolipid metabolism;ko00564 Glycerophospholipid metabolism;ko04070 Phosphatidylinositol signaling system;ko04072 Phospholipase D signaling pathway;ko05231 Choline metabolism in cancer	KOG1169-Diacylglycerol kinase[IT]
Os12g0218100	50.5822	5.83412	3.11604	0.000396649	0.0132949	up	-	Similar to cDNA, clone: J065028F04, full insert sequence. (Os12t0218100-01)	-	-	-
Os09g0478100	14.2517	5.20628	1.45281	0.000678725	0.0201385	up	CELLULOSE SYNTHASE LIKE E1	Cellulose synthase family protein. (Os09t0478100-01);Similar to Cellulose synthase-like protein E1. (Os09t0478100-02);Similar to Isoform 2 of Cellulose synthase-like protein E1. (Os09t0478100-03)	GO:0016760;GO:0030244;GO:0016020;GO:0016021;GO:0016740;GO:0016757;GO:0005794;GO:0000139;GO:0016759;GO:0009833;GO:0071555;GO:0005886	-	-
Os07g0628700	7.80346	1.14064	2.77428	0.00225689	0.0482563	up	-	Similar to Receptor protein kinase. (Os07t0628700-01)	GO:0006468;GO:0004674;GO:0004672;GO:0016020;GO:0016021;GO:0005524;GO:0016301;GO:0016310;GO:0005886	-	KOG1187-Serine/threonine protein kinase[T]
Os01g0730700	29.8684	6.69912	2.15658	8.82425e-05	0.00415304	up	WRKY GENE 14	WRKY transcription factor 14 (WRKY14). (Os01t0730700-01)	GO:0006355;GO:0005634;GO:0043565;GO:0003700;GO:0003677;GO:0006351	-	-
Os05g0526700	12.671	3.1106	2.02626	0.00106442	0.0278775	up	-	Harpin-induced 1 domain containing protein. (Os05t0526700-01)	GO:0016020;GO:0016021;GO:0009507;GO:0009536	-	-
Os12g0552800	6.38043	1.49647	2.09209	5.79123e-05	0.00304095	up	-	Conserved hypothetical protein. (Os12t0552800-01)	GO:0016020;GO:0016021	-	-
Os09g0491676	35.0296	7.08629	2.30547	0.00132968	0.0328977	up	-	Conserved hypothetical protein. (Os09t0491676-01);Conserved hypothetical protein. (Os09t0491676-02)	-	-	-
Os05g0560300	39.1313	12.5856	1.63655	0.000678845	0.0201385	up	-	Protein kinase, core domain containing protein. (Os05t0560300-01)	GO:0006468;GO:0004672;GO:0007166;GO:0004675;GO:0016020;GO:0016021;GO:0005524;GO:0005886;GO:0007178	-	KOG1187-Serine/threonine protein kinase[T]
Os02g0255000	10.7219	1.94515	2.4626	0.00158317	0.037255	up	CYCLIC NUCLEOTIDE GATED CHANNEL 2	Similar to Cyclic nucleotide-gated ion channel 1. (Os02t0255000-01);Similar to cyclic nucleotide-gated ion channel 1. (Os02t0255000-02);Similar to Cyclic nucleotide-gated ion channel 1. (Os02t0255000-03)	GO:0016020;GO:0016021;GO:0071805;GO:0005249;GO:0042391;GO:0005887;GO:0055085;GO:0006811;GO:0005216;GO:0034220;GO:0006813	-	KOG0498-K+-channel ERG and related proteins, contain PAS/PAC sensor domain[PT]
Os05g0339200	7.27899	2.14769	1.76095	0.00201181	0.0441469	up	-	Tubby, C-terminal domain containing protein. (Os05t0339200-01)	GO:0005886	-	-
Os12g0170800	55.7998	7.11804	2.97071	0.00037935	0.0128876	up	-	Similar to Citrate binding protein precursor. (Os12t0170800-01)	-	-	-
Os12g0556200	25.7377	7.28739	1.82041	2.62508e-11	1.07243e-08	up	-	Calmodulin binding protein-like family protein. (Os12t0556200-01);Non-protein coding transcript. (Os12t0556200-02)	GO:0006950;GO:0005516	-	-
Os05g0513200	6.26223	2.75534	1.18445	0.00122897	0.0309482	up	-	NLI interacting factor domain containing protein. (Os05t0513200-00)	GO:0015031;GO:0004721;GO:0005744;GO:0030150;GO:0006470;GO:0005743	-	KOG2832-TFIIF-interacting CTD phosphatase, including NLI-interacting factor (involved in RNA polymerase II regulation)[K]
Os05g0553400	56.983	15.4265	1.88512	0.00213281	0.0462348	up	R2R3-MYB Transcription Factor 55, R2R3-MYB Transcription Factor OsMYB55	Similar to Myb-related transcription factor-like protein (MYB transcription factor). (Os05t0553400-01)	GO:0005634;GO:0043565;GO:0006357;GO:0030154;GO:0000981;GO:0001135;GO:0044212;GO:0003677	-	KOG0048-Transcription factor, Myb superfamily[K]
Os06g0125800	49.6956	11.2023	2.14932	7.29048e-07	8.33511e-05	up	BLAST AND BTH INDUCED 1	Zinc finger, RING/FYVE/PHD-type domain containing protein. (Os06t0125800-01)	GO:0061630;GO:0043161;GO:0016874;GO:0016567	-	KOG0804-Cytoplasmic Zn-finger protein BRAP2 (BRCA1 associated protein)[R]
Os07g0442900	140.298	23.3568	2.58659	2.77298e-06	0.000261999	up	-	Uncharacterised protein family UPF0497, trans-membrane plant subgroup domain containing protein. (Os07t0442900-01)	GO:0051536;GO:0016020;GO:0016021;GO:0005886	-	-
Os04g0664600	14.1621	0.0156783	9.81905	2.65558e-11	1.07243e-08	up	AHT1	Similar to H1005F08.3 protein. (Os04t0664600-00)	GO:0016747;GO:0050734;GO:0016740;GO:0016746	-	-
Os04g0662600	23.4338	1.04133	4.49209	0.00137038	0.0335833	up	FLAVANONE 3-HYDROXYLASE 1	Similar to Naringenin,2-oxoglutarate 3-dioxygenase. (Os04t0662600-00)	GO:0046872;GO:0055114;GO:0016491;GO:0051213;GO:0031418;GO:0009813;GO:0009416;GO:0045486	-	KOG0143-Iron/ascorbate family oxidoreductases[QR]
Os07g0686800	22.3281	4.55346	2.29383	2.91561e-05	0.00177187	up	RECEPTOR-LIKE CYTOPLASMIC KINASE 241	Similar to Serine/threonine protein kinase-like. (Os07t0686800-01)	GO:0006468;GO:0004672;GO:0007166;GO:0004675;GO:0005524;GO:0016301;GO:0016310;GO:0005886;GO:0007178	-	KOG1187-Serine/threonine protein kinase[T]
Os06g0638900	30.0595	14.3428	1.0675	0.000906378	0.0248388	up	-	Similar to calcium-binding protein. (Os06t0638900-01)	GO:0009409;GO:0005829;GO:0009506	-	KOG1030-Predicted Ca2+-dependent phospholipid-binding protein[R]
Os02g0485000	3.67635	10.4456	-1.50656	2.06103e-08	4.06332e-06	down	malonyltransferase 3	Transferase domain containing protein. (Os02t0485000-01)	GO:0016747	-	-
Os08g0436500	8.66888	19.016	-1.13329	0.000125475	0.00548279	down	-	Hypothetical conserved gene. (Os08t0436500-00)	-	-	-
Os03g0319050	477.137	103.311	2.20741	8.0649e-06	0.000619414	up	-	Hypothetical gene. (Os03t0319050-00)	-	-	-
Os02g0772100	81.2758	5.30763	3.93669	2.61434e-28	2.18193e-24	up	-	Conserved hypothetical protein. (Os02t0772100-01)	-	-	-
Os10g0490100	11.9261	1.21584	3.2941	1.08771e-05	0.000784845	up	-	Virulence factor, pectin lyase fold family protein. (Os10t0490100-01)	GO:0005576	-	-
Os06g0641066	39.8695	6.84444	2.54228	8.73649e-06	0.000658868	up	-	Hypothetical protein. (Os06t0641066-00)	-	-	-
Os06g0158000	5.82066	0.911035	2.67561	5.76455e-08	1.01643e-05	up	-	Similar to Acyl-CoA synthetase (EC 6.2.1.3). (Os06t0158000-01)	GO:0003824;GO:0008152	-	KOG1256-Long-chain acyl-CoA synthetases (AMP-forming)[I]
Os01g0734800	171.468	78.8873	1.12007	9.2656e-05	0.0043363	up	-	UDP-glucuronosyl/UDP-glucosyltransferase family protein. (Os01t0734800-01);UDP-glucuronosyl/UDP-glucosyltransferase family protein. (Os01t0734800-02)	GO:0043231;GO:0008152;GO:0016758;GO:0080044;GO:0080043;GO:0016740;GO:0016757	-	KOG1192-UDP-glucuronosyl and UDP-glucosyl transferase[GC]
Os03g0603100	11.6129	28.3307	-1.28664	3.06144e-08	5.85132e-06	down	-	Similar to Phytochrome P450. (Os03t0603100-00)	GO:0016705;GO:0046872;GO:0055114;GO:0016491;GO:0004497;GO:0005506;GO:0020037;GO:0016709;GO:0016020;GO:0044550	-	KOG0156-Cytochrome P450 CYP2 subfamily[Q]
Os08g0157500	444.657	49.328	3.17221	3.26538e-08	6.14726e-06	up	O-METHYLTRANSFERASE 9	Caffeic acid O-methyltransferase, Flavonoid 3'-O-methyltransferase, Melatonin biosynthesis, Tricin biosynthesis (Os08t0157500-01);Similar to Quercetin 3-O-methyltransferase 1. (Os08t0157500-02)	GO:0008168;GO:0008171;GO:0016740;GO:0046983;GO:0032259;GO:0102822;GO:0047763;GO:0030744;GO:0051555;GO:0017096;GO:0009809;GO:0030187;GO:0005737	-	KOG3178-Hydroxyindole-O-methyltransferase and related SAM-dependent methyltransferases[R]
Os05g0440250	15.5913	7.3622	1.08253	0.000376425	0.0128405	up	-	Histone deacetylase superfamily protein. (Os05t0440250-01)	GO:0006355;GO:0005634;GO:0032041;GO:0016787;GO:0006351;GO:0006325;GO:0004407;GO:0016575;GO:0070932	-	KOG1343-Histone deacetylase complex, catalytic component HDA1[B]
Os12g0629600	674.827	21.1834	4.99351	2.43544e-12	1.45187e-09	up	-	Thaumatin-like protein. (Os12t0629600-00)	-	-	-
Os02g0193000	36.2544	12.0366	1.59073	0.00022799	0.00868861	up	LysM receptor-like kinase 1, LysM-type receptor-like kinase4, NFR5/NFP ortholog	Protein kinase-like domain containing protein. (Os02t0193000-01)	GO:0006468;GO:0007166;GO:0004675;GO:0005886;GO:0007178	-	-
EPlOSAG00000045565	24.226	0.289408	6.38731	0.000906729	0.0248388	up	-	-	-	-	-
Os05g0499500	8.64831	2.9179	1.56749	1.29964e-06	0.000136876	up	-	Similar to predicted protein. (Os05t0499500-01)	GO:0016020;GO:0016021	-	KOG2860-Uncharacterized conserved protein, contains TraB domain[T]
Os06g0157000	52.965	241.434	-2.18851	1.99158e-20	6.23316e-17	down	GDSL ESTERASE/LIPASE PROTEIN 79	Esterase, SGNH hydrolase-type domain containing protein. (Os06t0157000-01)	GO:0016788	-	-
Os01g0499300	7.89259	3.27505	1.26898	0.00179871	0.0409877	up	-	Mov34/MPN/PAD-1 family protein. (Os01t0499300-01)	GO:0005515	K11866-ko04144 Endocytosis	KOG2880-SMAD6 interacting protein AMSH, contains JAB/MPN/Mov34 domain[T]
Os07g0533800	14.5702	4.15045	1.81168	0.00175882	0.0404384	up	-	Peptidase A1 domain containing protein. (Os07t0533800-01)	GO:0030163;GO:0006508;GO:0004190;GO:0016787;GO:0003677;GO:0008233	-	KOG1339-Aspartyl protease[O]
Os01g0297200	26.6436	0.588936	5.49954	9.39376e-13	6.35678e-10	up	-	ATPase, AAA-type, core domain containing protein. (Os01t0297200-01)	GO:0016020;GO:0016021;GO:0000166;GO:0005524	-	KOG0743-AAA+-type ATPase[O]
Os04g0300600	45.2094	5.87285	2.94449	1.26832e-06	0.00013456	up	basic helix-loop-helix protein 007	Hypothetical conserved gene. (Os04t0300600-00)	GO:0046983;GO:0005634	-	-
Os10g0537800	49.2722	0.35372	7.12202	5.24663e-18	9.38323e-15	up	-	Peptidase aspartic, catalytic domain containing protein. (Os10t0537800-01)	GO:0030163;GO:0006508;GO:0004190;GO:0016787;GO:0008233	-	KOG1339-Aspartyl protease[O]
Os01g0227700	38.6769	15.5158	1.31774	0.0002263	0.00863734	up	-	Cytochrome P450 family protein. (Os01t0227700-01)	GO:0016705;GO:0016020;GO:0016021;GO:0046872;GO:0055114;GO:0016491;GO:0004497;GO:0005506;GO:0020037;GO:0016709;GO:0044550	-	KOG0156-Cytochrome P450 CYP2 subfamily[Q]
Os04g0338950	5.71007	0.590611	3.27323	3.46533e-07	4.51901e-05	up	-	Hypothetical protein. (Os04t0338950-00)	-	-	-
Os05g0202800	2786.89	7845.41	-1.49319	8.99637e-13	6.25698e-10	down	METALLOTHIONEIN 3B	Similar to Metallothionein-like protein 3B. (Os05t0202800-00)	GO:0046872;GO:0005507;GO:0008270	-	-
Os11g0520500	6.80263	3.30752	1.04034	0.000499379	0.0159686	up	-	Conserved hypothetical protein. (Os11t0520500-00)	-	-	-
Os09g0431900	3.31824	8.45425	-1.34926	0.00154644	0.036528	down	-	Zinc finger, C2H2-type domain containing protein. (Os09t0431900-00)	GO:0003676	-	-
Os07g0129200	713.166	38.8564	4.19801	6.12041e-07	7.16088e-05	up	PATHOGENESIS-RELATED GENE 1A	Pathogenesis-related 1a protein, Regulation of abiotic stress responses (Os07t0129200-01)	GO:0005576	K13449-ko04016 MAPK signaling pathway - plant;ko04075 Plant hormone signal transduction;ko04626 Plant-pathogen interaction	KOG3017-Defense-related protein containing SCP domain[S]
Os03g0182800	19.334	3.16341	2.61159	5.79332e-05	0.00304095	up	EREBP TRANSCRIPTION FACTOR	Similar to Ethylene responsive element binding factor3 (OsERF3). (Os03t0182800-01)	GO:0006355;GO:0005634;GO:0003700;GO:0003677;GO:0006351	-	-
Os09g0570100	64.142	18.0756	1.82723	1.75563e-07	2.49758e-05	up	RECEPTOR-LIKE CYTOPLASMIC KINASE 282	Protein kinase, catalytic domain domain containing protein. (Os09t0570100-01);Hypothetical conserved gene. (Os09t0570100-02)	GO:0006468;GO:0004672;GO:0005524	-	KOG1187-Serine/threonine protein kinase[T]
Os09g0323000	7.28199	3.27716	1.15189	1.30367e-05	0.00091432	up	UDP-glucose epimerase 4	Similar to UDP-galactose 4-epimerase-like protein. (Os09t0323000-01);Similar to UDP-D-glucose epimerase 2. (Os09t0323000-02)	GO:0006012;GO:0003978;GO:0016853;GO:0005975	K01784-ko00052 Galactose metabolism;ko00520 Amino sugar and nucleotide sugar metabolism	KOG1371-UDP-glucose 4-epimerase/UDP-sulfoquinovose synthase[M]
Os08g0348300	5.16076	0.12132	5.41069	4.75394e-07	5.89253e-05	up	-	Hypothetical conserved gene. (Os08t0348300-00)	-	-	-
Os03g0265300	9.39871	2.77138	1.76186	0.000218027	0.00839839	up	-	Mitochondrial substrate carrier family protein. (Os03t0265300-01)	GO:0005774;GO:0006839;GO:0005779;GO:0015858;GO:0051724;GO:0044610;GO:0015217;GO:0015228;GO:0080122;GO:0005347;GO:0044375;GO:0015230;GO:0016020;GO:0016021;GO:0015866;GO:0015867;GO:0043132;GO:0005777;GO:0005743;GO:0035352;GO:0015711;GO:0035349;GO:0035350;GO:0080121;GO:1901679	K13354-ko04146 Peroxisome	KOG0769-Predicted mitochondrial carrier protein[C]
Os08g0542000	16.7462	5.52282	1.60036	2.54349e-06	0.000243068	up	-	Similar to Methionine aminopeptidase. (Os08t0542000-01)	GO:0006508;GO:0004177;GO:0070006;GO:0008235;GO:0070084;GO:0016787;GO:0046872;GO:0005737;GO:0008233	-	KOG2775-Metallopeptidase[R]
Os05g0427400	12.7922	1.55655	3.03883	8.68024e-05	0.00410843	up	Phenylalanine ammonia lyase	Similar to Phenylalanine ammonia-lyase. (Os05t0427400-00)	GO:0003824;GO:0006559;GO:0016841;GO:0045548;GO:0009800;GO:0016829;GO:0005737;GO:0009698	K10775-ko00360 Phenylalanine metabolism;ko00940 Phenylpropanoid biosynthesis	KOG0222-Phenylalanine and histidine ammonia-lyase[Q]
Os07g0178800	226.593	629.835	-1.47487	8.1088e-08	1.3445e-05	down	-	Similar to Low molecular mass early light-inducible protein HV90, chloroplast precursor (ELIP). (Os07t0178800-01)	GO:0055085;GO:0009535	-	-
Os03g0815200	98.0771	42.5285	1.20549	0.00027122	0.00989586	up	-	Similar to Methylenetetrahydrofolate reductase (EC 1.5.1.20). (Os03t0815200-01);Similar to Methylenetetrahydrofolate reductase. (Os03t0815200-02);Similar to Methylenetetrahydrofolate reductase. (Os03t0815200-03);Similar to Methylenetetrahydrofolate reductase (Fragment). (Os03t0815200-04)	GO:0035999;GO:0006730;GO:0006555;GO:0004489;GO:0055114;GO:0016491;GO:0005829	K00297-ko01200 Carbon metabolism;ko00720 Carbon fixation pathways in prokaryotes;ko00670 One carbon pool by folate	KOG0564-5,10-methylenetetrahydrofolate reductase[E]
Os05g0494000	66.1443	26.4299	1.32344	0.000182821	0.0073006	up	p-coumaroyl shikimate/quinate 3-hydroxylase 1	Similar to Cytochrome P450 98A1 (EC 1.14.-.-). (Os05t0494000-01)	GO:0016709;GO:0016705;GO:0009809;GO:0016020;GO:0016021;GO:0046872;GO:0055114;GO:0016491;GO:0004497;GO:0005506;GO:0020037	K09754-ko00940 Phenylpropanoid biosynthesis;ko00945 Stilbenoid, diarylheptanoid and gingerol biosynthesis;ko00941 Flavonoid biosynthesis	KOG0156-Cytochrome P450 CYP2 subfamily[Q]
Os07g0559400	17.0011	44.0067	-1.3721	1.44551e-10	5.02674e-08	down	-	Similar to uncharacterized secreted protein. (Os07t0559400-00)	-	-	-
Os04g0581000	97.1871	6.06947	4.00112	4.68469e-15	4.69181e-12	up	-	Similar to Flavanone 3-hydroxylase (Fragment). (Os04t0581000-01)	GO:0046872;GO:0055114;GO:0016491	-	KOG0143-Iron/ascorbate family oxidoreductases[QR]
Os11g0532751	2.47319	30.5221	-3.62541	1.63669e-09	4.31363e-07	down	-	Conserved hypothetical protein. (Os11t0532751-00)	-	-	-
Os01g0559750	82.9338	234.925	-1.50217	3.20248e-06	0.000292641	down	-	Hypothetical gene. (Os01t0559750-01)	GO:0016020;GO:0016021	-	-
Os08g0327400	6.3922	3.16556	1.01385	0.00156229	0.0368331	up	-	Similar to Enoyl-ACP reductase (Fragment). (Os08t0327400-01)	GO:0004318;GO:0009507;GO:0009536;GO:0055114;GO:0016491;GO:0006633;GO:0006629;GO:0006631	K00208-ko01212 Fatty acid metabolism;ko00061 Fatty acid biosynthesis;ko00780 Biotin metabolism	KOG0725-Reductases with broad range of substrate specificities[R]
Os03g0582000	91.5266	197.631	-1.11054	0.00161408	0.0378401	down	-	Similar to Glutamate formiminotransferase. (Os03t0582000-01);Formiminotransferase, N-terminal domain containing protein. (Os03t0582000-02);Similar to Glutamate formiminotransferase. (Os03t0582000-03)	GO:0008152;GO:0005542;GO:0016740	-	-
Os06g0599200	20.4905	2.40354	3.09172	0.000823361	0.0232416	up	CYP76M7	Cytochrome P450 family protein. (Os06t0599200-01)	GO:0006952;GO:0016705;GO:0016102;GO:0036202;GO:0051502;GO:0016020;GO:0016021;GO:0046872;GO:0055114;GO:0016491;GO:0004497;GO:0005506;GO:0020037	K16084-ko00904 Diterpenoid biosynthesis	KOG0156-Cytochrome P450 CYP2 subfamily[Q]
Os03g0183100	11.6216	2.34105	2.31158	0.000316533	0.0112257	up	BINDING PROTEIN 73	SAP-like protein BP-73 (OsBP-73) (Riaa1). (Os03t0183100-01);SAP-like protein BP-73 (OsBP-73) (Riaa1). (Os03t0183100-02)	GO:0006353;GO:0040008;GO:0003677	-	-
Os02g0519950	8.34065	17.9539	-1.10607	0.00166959	0.0388736	down	-	Hypothetical protein. (Os02t0519950-00)	-	-	-
Os02g0570900	10.2149	0.85042	3.58636	4.46893e-05	0.00247005	up	-	Similar to Ent-copalyl diphosphate synthase 2. (Os02t0570900-00)	GO:0008152;GO:0010333;GO:0016829	-	-
EPlOSAG00000019877	0.681601	6.70912	-3.29913	0.000572737	0.0177478	down	-	-	-	-	-
Os10g0491400	11.0797	1.74667	2.66524	0.000426877	0.0140542	up	-	Conserved hypothetical protein. (Os10t0491400-01)	-	-	-
Os07g0243100	14.1581	6.13378	1.20678	0.000507856	0.0161367	up	-	Similar to Mitochondrial import inner membrane translocase subunit Tim10. (Os07t0243100-01)	GO:0008565;GO:0045039;GO:0042721;GO:0046872;GO:0005739;GO:0015031;GO:0005743	-	KOG3480-Mitochondrial import inner membrane translocase, subunits TIM10/TIM12[U]
Os01g0881300	48.1537	140.27	-1.54248	1.32089e-11	5.92706e-09	down	SWEET1A	Non-protein coding transcript. (Os01t0881300-01);MtN3 and saliva related transmembrane protein family protein. (Os01t0881300-02)	GO:0005887;GO:0051119;GO:0008643;GO:0016020;GO:0016021;GO:0005886;GO:0034219	-	KOG1623-Multitransmembrane protein[R]
EPlOSAG00000008567	259.497	8.96667e-05	21.4646	5.13459e-10	1.607e-07	up	-	-	-	-	-
Os01g0880200	3.79657	7.63837	-1.00857	0.000286166	0.0103541	down	-	Glycosyl transferase, family 8 protein. (Os01t0880200-01);Similar to secondary cell wall-related glycosyltransferase family 8. (Os01t0880200-02);Similar to cDNA clone:J013112C08, full insert sequence. (Os01t0880200-03);Similar to cDNA clone:J013112C08, full insert sequence. (Os01t0880200-04)	GO:0016757;GO:0016020;GO:0016021;GO:0016740	-	KOG1950-Glycosyl transferase, family 8 - glycogenin[G]
Os02g0627100	5.44179	0.280673	4.27712	6.00624e-05	0.00312001	up	PHENYLALANINE AMMONIA-LYASE 1	Similar to Phenylalanine ammonia-lyase (EC 4.3.1.5). (Os02t0627100-01)	GO:0003824;GO:0006559;GO:0016841;GO:0045548;GO:0009800;GO:0016829;GO:0005737;GO:0009698	K10775-ko00360 Phenylalanine metabolism;ko00940 Phenylpropanoid biosynthesis	KOG0222-Phenylalanine and histidine ammonia-lyase[Q]
Os04g0654500	5.20381	0.0001	15.6673	1.16342e-10	4.16138e-08	up	-	Conserved hypothetical protein. (Os04t0654500-01)	-	-	-
Os01g0176000	13.7914	3.68312	1.90477	0.000913814	0.0249507	up	-	UDP-glucuronosyl/UDP-glucosyltransferase family protein. (Os01t0176000-01)	GO:0043231;GO:0008152;GO:0016758;GO:0080044;GO:0080043;GO:0016740;GO:0016757	-	KOG1192-UDP-glucuronosyl and UDP-glucosyl transferase[GC]
Os01g0273800	16.2382	5.32444	1.60869	1.41567e-05	0.000968458	up	YUCCA-LIKE GENE 9	FAD-dependent pyridine nucleotide-disulphide oxidoreductase domain containing protein. (Os01t0273800-01)	GO:0050661;GO:0050660;GO:0004499;GO:0055114;GO:0016491;GO:0004497;GO:0071949	K11816-ko00380 Tryptophan metabolism	KOG1399-Flavin-containing monooxygenase[Q]
Os10g0512400	121.758	13.61	3.16128	6.11602e-09	1.31362e-06	up	coniferaldehyde 5-hydroxylase 1, ferulate 5-hydroxylase 1	Coniferaldehyde 5-hydroxylase, Lignin biosynthesis (Os10t0512400-01)	GO:0016709;GO:0016705;GO:0009809;GO:0046872;GO:0055114;GO:0016491;GO:0004497;GO:0005506;GO:0020037;GO:0016020	K09755-ko00940 Phenylpropanoid biosynthesis	KOG0156-Cytochrome P450 CYP2 subfamily[Q]
Os04g0450400	24.1758	7.4646	1.69543	0.00178977	0.0409383	up	-	Similar to H0818E04.19 protein. (Os04t0450400-01)	GO:0016020;GO:0016021;GO:0016567;GO:0061630;GO:0043161	-	KOG4628-Predicted E3 ubiquitin ligase[O]
Os01g0327400	75.4281	9.33426	3.01449	2.88221e-05	0.0017584	up	class III peroxidase 16, Peroxidase 1	Similar to Peroxidase (Fragment). (Os01t0327400-01)	GO:0006979;GO:0004601;GO:0042744;GO:0005576;GO:0009664;GO:0009505;GO:0009506;GO:0046872;GO:0055114;GO:0016491;GO:0020037;GO:0098869	K00430-ko00940 Phenylpropanoid biosynthesis	-
Os05g0142100	45.614	9.7739	2.22247	0.00165584	0.0386023	up	-	Conserved hypothetical protein. (Os05t0142100-01)	-	-	-
Os01g0289600	228.593	49.7024	2.2014	8.88173e-11	3.22291e-08	up	WRKY GENE 9	Similar to WRKY transcription factor 28. (Os01t0289600-00)	GO:0006355;GO:0005634;GO:0043565;GO:0003700;GO:0003677;GO:0006351	-	-
Os10g0536400	173.996	29.0456	2.58266	1.42383e-05	0.000971389	up	FLAVANONE 3-HYDROXYLASE 2	Similar to Oxidoreductase, 2OG-Fe oxygenase family protein, expressed. (Os10t0536400-01)	-	-	KOG0143-Iron/ascorbate family oxidoreductases[QR]
Os02g0738200	10.9474	1.33583	3.03478	7.9228e-06	0.000612257	up	plant U-box-containing protein 40, U-box protein 40	Zinc finger, RING/FYVE/PHD-type domain containing protein. (Os02t0738200-01)	GO:0004842;GO:0016567;GO:0005488	-	KOG4642-Chaperone-dependent E3 ubiquitin protein ligase (contains TPR repeats)[O]
Os09g0509500	6.38844	2.79975	1.19017	0.00148251	0.0355207	up	-	Diacylglycerol acyltransferase domain containing protein. (Os09t0509500-00)	-	-	-
Os05g0440300	5.61698	0.894974	2.64988	4.09283e-05	0.00230803	up	-	Similar to S1 self-incompatibility locus-linked G221 protein (Fragment). (Os05t0440300-01)	GO:0006355;GO:0005634;GO:0032041;GO:0016787;GO:0006351;GO:0006325;GO:0004407;GO:0016575;GO:0070932	-	KOG1343-Histone deacetylase complex, catalytic component HDA1[B]
Os04g0172400	13.5351	1.46178	3.21091	0.000792824	0.0227125	up	ACYLTRANSFERASE 19	Transferase family protein. (Os04t0172400-01)	GO:0016747;GO:0016410;GO:0016740	-	-
Os08g0352100	5.98404	0.237573	4.65468	2.86954e-06	0.000269092	up	-	Conserved hypothetical protein. (Os08t0352100-00)	-	-	-
Os07g0540100	43.1433	16.9035	1.35181	0.00024924	0.0092864	up	-	Serine/threonine protein kinase-related domain containing protein. (Os07t0540100-01)	GO:0006468;GO:0004674;GO:0004672;GO:0016020;GO:0016021;GO:0005524;GO:0016301;GO:0016310;GO:0005886	-	KOG1187-Serine/threonine protein kinase[T]
Os03g0838400	148.923	33.2396	2.16359	1.38949e-09	3.70107e-07	up	AMMONIUM TRANSPORTER 3;2	Ammonium transporter. (Os03t0838400-01);Similar to Ammonium transporter. (Os03t0838400-02)	GO:0008519;GO:0072488;GO:0015696;GO:0016020;GO:0016021	-	KOG0682-Ammonia permease[P]
