# Supplementary material for: RNA-Seq-Based Profiling of pl Mutant Reveals Transcriptional Regulation of Anthocyanin Biosynthesis in Rice (Oryza sativa L.)
Source: Int J Mol Sci. 2021 Sep 10;22(18):9787. doi: 10.3390/ijms22189787 (PMC8466560; doi:10.3390/ijms22189787)
Supplement: Supplementary file 1 [file ijms-22-09787-s001.zip › Table S4 List of all DEGs identified in the pl vs. WT.xlsx]

## Sheet: Sheet1
Table S4 List of all DEGs identified in the pl vs. WT
pl_vs_WT.gene_DE	MeanTPM (pl)	MeanTPM (WT)	log2FoldChange	pValue	qValue	result
EPlOSAG00000042159	0.034184	0.0001	8.41718	0.808942	1	-
Os11g0297400	0.0001	0.0001	0	1	1	-
EPlOSAG00000042157	0.0001	0.0001	0	1	1	-
EPlOSAG00000042156	0.0001	0.0001	0	1	1	-
EPlOSAG00000042155	0.020194	0.0001	7.65778	0.808942	1	-
EPlOSAG00000042154	0.0001	0.0001	0	1	1	-
EPlOSAG00000042153	0.0001	0.0001	0	1	1	-
EPlOSAG00000042152	0.0001	0.0001	0	1	1	-
EPlOSAG00000042151	0.0001	0.0001	0	1	1	-
EPlOSAG00000042150	0.0001	0.0001	0	1	1	-
Os01g0145600	0.0001	0.0001	0	1	1	-
Os08g0234100	0.0001	0.0001	0	1	1	-
Os02g0723300	12.4027	10.9242	0.183125	0.998152	0.999746	-
Os09g0359800	24.6918	21.5569	0.195887	0.671781	0.917502	-
EPlOSAG00000002179	0.0001	0.0001	0	1	1	-
EPlOSAG00000002178	0.0001	0.0001	0	1	1	-
Os12g0138800	0.0545243	0.0196943	1.46912	0.527248	0.861031	-
Os04g0471100	0.0001	0.0001	0	1	1	-
EPlOSAG00000002171	0.0001	0.0001	0	1	1	-
EPlOSAG00000002170	0.0001	0.0001	0	1	1	-
EPlOSAG00000002173	0.0001	0.0001	0	1	1	-
EPlOSAG00000002172	0.0001	0.0001	0	1	1	-
EPlOSAG00000002175	0.0001	0.0001	0	1	1	-
EPlOSAG00000002174	0.0001	0.0001	0	1	1	-
EPlOSAG00000002177	0.0001	0.0001	0	1	1	-
EPlOSAG00000002176	0.0001	0.0001	0	1	1	-
EPlOSAG00000035256	0.0001	0.0001	0	1	1	-
EPlOSAG00000035257	0.0001	0.0001	0	1	1	-
EPlOSAG00000035254	0.0001	0.0001	0	1	1	-
EPlOSAG00000035255	0.0001	0.0001	0	1	1	-
EPlOSAG00000035252	0.0001	0.0001	0	1	1	-
EPlOSAG00000035253	0.200234	0.0001	10.9675	0.596779	1	-
EPlOSAG00000035250	0.0001	0.0001	0	1	1	-
EPlOSAG00000035251	0.0001	0.0001	0	1	1	-
EPlOSAG00000035258	0.0001	0.0001	0	1	1	-
Os02g0755900	15.7682	25.0135	-0.665685	0.256459	0.671593	-
Os01g0147600	0.408656	0.465419	-0.187642	0.704495	0.930029	-
EPlOSAG00000008064	0.0001	0.0001	0	1	1	-
Os03g0828600	0.0001	0.0593317	-9.21266	0.2377	1	-
Os07g0436350	1.266	1.05072	0.268891	0.871792	0.976074	-
Os03g0358000	7.04148	4.27092	0.721333	0.181352	0.581619	-
EPlOSAG00000008066	0.0001	0.0001	0	1	1	-
Os07g0534700	29.1843	18.929	0.624594	0.147311	0.528432	-
Os11g0215100	3.49259	2.96974	0.233961	0.827236	0.964935	-
EPlOSAG00000008060	0.0533367	0.0755033	-0.501413	0.992027	1	-
Os10g0563800	6.39002	2.95261	1.11383	0.0622037	0.356479	-
Os04g0574800	0.0001	0.0001	0	1	1	-
Os06g0670500	27.3484	36.8855	-0.431598	0.467395	0.831684	-
EPlOSAG00000008062	0.0001	0.0001	0	1	1	-
Os01g0871600	0.217831	0.14323	0.604881	0.786362	0.954291	-
Os12g0204600	0.0101323	0.022287	-1.13724	0.612444	1	-
Os04g0572400	0.0001	0.154614	-10.5945	0.153859	1	-
Os04g0652450	1.49947	0.953288	0.653467	0.487968	0.843437	-
Os06g0575500	0.129656	0.16537	-0.351005	0.586455	0.887229	-
Os11g0291800	0.0315703	0.0001	8.30243	0.662993	1	-
Os01g0755550	0.184048	0.22871	-0.313437	0.759978	0.94739	-
Os03g0129900	139.617	105.658	0.40207	0.454616	0.824514	-
EPlOSAG00000043208	0.008825	0.0001	6.46352	0.808942	1	-
EPlOSAG00000043209	0.129357	0.0400323	1.69212	0.961934	1	-
Os07g0647600	2.01098	1.82192	0.142439	0.927221	0.986436	-
EPlOSAG00000043204	0.0001	0.0001	0	1	1	-
EPlOSAG00000043205	0.0001	0.0001	0	1	1	-
EPlOSAG00000043206	0.0001	0.0001	0	1	1	-
EPlOSAG00000043207	0.0001	0.0001	0	1	1	-
EPlOSAG00000043200	0.0001	0.0001	0	1	1	-
EPlOSAG00000043201	0.0001	0.0001	0	1	1	-
EPlOSAG00000043202	0.0001	0.0001	0	1	1	-
EPlOSAG00000043203	0.0001	0.0001	0	1	1	-
Os06g0324150	0.0001	0.0001	0	1	1	-
Os04g0534300	11.0296	11.9483	-0.115428	0.490956	0.844559	-
EPlOSAG00000005389	0.0001	0.0001	0	1	1	-
Os06g0114650	3.91633	2.30834	0.762644	0.20164	0.609956	-
Os06g0114651	0.702915	0.426083	0.722215	0.649321	0.909406	-
Os10g0131100	0.0001	0.0001	0	1	1	-
Os11g0116200	113.217	148.843	-0.394701	0.0838757	0.41189	-
Os04g0431700	0.0001	0.0001	0	1	1	-
Os08g0109300	29.4105	11.6356	1.33779	0.00745911	0.1041	-
EPlOSAG00000006123	0.0001	0.0001	0	1	1	-
EPlOSAG00000006120	0.0001	0.0001	0	1	1	-
EPlOSAG00000006121	0.0001	0.0001	0	1	1	-
EPlOSAG00000006126	0.0001	0.0001	0	1	1	-
EPlOSAG00000006127	0.0001	0.0001	0	1	1	-
EPlOSAG00000006124	0.0001	0.0001	0	1	1	-
EPlOSAG00000006125	0.0001	0.0001	0	1	1	-
Os05g0577150	0.0470987	0.0001	8.87954	0.656919	1	-
EPlOSAG00000006128	0.0001	0.0001	0	1	1	-
EPlOSAG00000006129	0.0001	0.0001	0	1	1	-
Os05g0524500	0.0001	0.0001	0	1	1	-
Os06g0534950	0.0561087	0.0420007	0.417811	0.954721	1	-
Os06g0632400	0.0001	0.0001	0	1	1	-
EPlOSAG00000030376	0.0001	0.0001	0	1	1	-
EPlOSAG00000030377	0.0001	0.0001	0	1	1	-
Os04g0437700	0.934645	0.75018	0.317182	0.804788	0.960085	-
EPlOSAG00000030375	0.0001	0.0001	0	1	1	-
EPlOSAG00000030372	0.0001	0.0001	0	1	1	-
Os11g0602800	5.13988	4.88682	0.072839	0.714694	0.93358	-
EPlOSAG00000030370	0.0001	0.0001	0	1	1	-
EPlOSAG00000030371	0.0001	0.0001	0	1	1	-
Os01g0666000	3.64394	0.539666	2.75536	0.003966	0.0689589	-
Os01g0916300	8.82735	9.27084	-0.0707187	0.406665	0.796159	-
EPlOSAG00000030378	0.0001	0.0001	0	1	1	-
EPlOSAG00000030379	0.0001	0.0001	0	1	1	-
Os02g0101300	1.64881	1.39191	0.244362	0.851694	0.971076	-
Os05g0303700	0.741382	0.450177	0.719724	0.443708	0.81947	-
Os03g0586500	3199.11	3286.03	-0.0386756	0.42749	0.809013	-
ENSRNA049475277	0.0001	0.0001	0	1	1	-
Os03g0285300	70.6223	16.3481	2.111	2.75e-06	0.000260387	up
Os06g0487380	0.0001	0.0001	0	1	1	-
ENSRNA049475270	0.0001	0.0001	0	1	1	-
Os10g0567000	3.49936	3.84981	-0.137696	0.621177	0.900376	-
Os08g0203600	18.7189	27.3069	-0.544774	0.681599	0.921549	-
Os11g0303600	0.0001	0.0380057	-8.57007	0.465778	1	-
Os04g0633950	0.0207327	0.0001	7.69576	0.656919	1	-
EPlOSAG00000010446	0.0001	0.0001	0	1	1	-
Os07g0572500	3.84255	4.5138	-0.23228	0.286326	0.698752	-
Os03g0625201	0.715821	0.822777	-0.200904	0.773949	0.950285	-
Os03g0118100	0.0001	0.0001	0	1	1	-
Os01g0290700	5.5915	3.40834	0.714165	0.280595	0.694154	-
Os02g0494000	0.0001	0.0001	0	1	1	-
EPlOSAG00000035259	0.0001	0.0001	0	1	1	-
Os02g0822000	31.3264	30.498	0.038667	0.491705	0.844805	-
EPlOSAG00000009031	0.126824	0.0001	10.3086	0.656919	1	-
EPlOSAG00000009030	0.0001	0.0001	0	1	1	-
EPlOSAG00000009033	0.0001	0.0001	0	1	1	-
EPlOSAG00000009032	0.0001	0.0001	0	1	1	-
EPlOSAG00000009035	0.44648	0.0001	12.1244	0.432505	1	-
Os01g0749100	2.35524	1.33527	0.818738	0.146873	0.528136	-
EPlOSAG00000009037	0.366059	0.735561	-1.00677	0.711693	1	-
EPlOSAG00000009036	0.0001	0.0001	0	1	1	-
Os05g0452500	0.791639	0.175055	2.17704	0.0792013	0.401682	-
EPlOSAG00000009038	0.0001	0.0001	0	1	1	-
Os10g0135300	2.27434	2.75737	-0.277843	0.386742	0.781407	-
Os03g0227800	200.872	171.03	0.232027	0.877457	0.977813	-
Os03g0854200	6.67215	7.84445	-0.233521	0.275192	0.688127	-
EPlOSAG00000030992	0.0001	0.0001	0	1	1	-
EPlOSAG00000030993	0.059672	0.0001	9.22091	0.625318	1	-
EPlOSAG00000030990	0.0001	0.0001	0	1	1	-
EPlOSAG00000030991	0.0001	0.0001	0	1	1	-
EPlOSAG00000030996	0.0001	0.0001	0	1	1	-
EPlOSAG00000030997	0.0001	0.0001	0	1	1	-
EPlOSAG00000030994	0.0001	0.0001	0	1	1	-
EPlOSAG00000030995	0.0001	0.0001	0	1	1	-
EPlOSAG00000030998	0.0001	0.0001	0	1	1	-
Os03g0362200	34.6954	27.6462	0.327661	0.451258	0.82317	-
Os06g0573900	0.127537	0.0001	10.3167	0.380306	1	-
Os01g0678050	0.0001	0.0001	0	1	1	-
Os02g0257100	0.0001	0.0001	0	1	1	-
Os01g0839100	0.382064	0.046004	3.05398	0.129567	0.500418	-
Os08g0133200	0.0590977	0.0001	9.20696	0.397073	1	-
Os02g0557500	2.92882	2.9561	-0.0133752	0.715477	0.93358	-
Os06g0243801	0.0001	0.0001	0	1	1	-
Os07g0238800	0.100288	0.0222003	2.17549	0.355789	0.757748	-
Os06g0565900	4.80767	4.40788	0.125255	0.883934	0.978684	-
Os04g0376400	0.715091	0.210413	1.7649	0.0564099	0.339926	-
EPlOSAG00000020092	0.0001	0.0001	0	1	1	-
EPlOSAG00000026090	0.0001	0.0001	0	1	1	-
EPlOSAG00000020090	0.0001	0.0001	0	1	1	-
EPlOSAG00000020091	0.0001	0.0001	0	1	1	-
EPlOSAG00000020096	0.0001	0.0001	0	1	1	-
EPlOSAG00000020097	6.43046	2.82177	1.18832	0.472102	0.834616	-
EPlOSAG00000020094	0.0001	0.0001	0	1	1	-
EPlOSAG00000020095	0.0001	0.0001	0	1	1	-
Os02g0699836	0.110351	0.0214397	2.36375	0.420745	0.804582	-
EPlOSAG00000020099	0.163625	0.042245	1.95354	0.283701	0.696539	-
EPlOSAG00000026092	0.0001	0.0001	0	1	1	-
Os07g0481100	0.0001	0.0001	0	1	1	-
Os03g0257600	35.5469	23.0771	0.62326	0.445488	0.820233	-
Os02g0566800	3.90072	3.12781	0.318586	0.613162	0.8977	-
EPlOSAG00000012362	0.221792	0.0001	11.115	0.808942	1	-
Os05g0148000	0.0001	0.0001	0	1	1	-
EPlOSAG00000012365	0.0001	0.0001	0	1	1	-
Os07g0252400	1.1598	1.71769	-0.566591	0.876661	0.977682	-
EPlOSAG00000026095	0.0001	0.0001	0	1	1	-
EPlOSAG00000012367	0.0001	0.0001	0	1	1	-
Os09g0322500	0.0001	0.0001	0	1	1	-
EPlOSAG00000012366	0.0001	0.0001	0	1	1	-
Os04g0635500	13.5472	18.7343	-0.467684	0.0888309	0.424294	-
Os11g0143200	3.05442	3.66505	-0.262933	0.34313	0.74798	-
EPlOSAG00000013528	0.0001	0.0001	0	1	1	-
EPlOSAG00000028660	0.0001	0.0001	0	1	1	-
EPlOSAG00000028663	0.0127433	0.0001	6.9936	0.808942	1	-
EPlOSAG00000028662	0.0001	0.0001	0	1	1	-
EPlOSAG00000028665	1.46485	0.956613	0.614743	0.849438	0.970905	-
EPlOSAG00000028664	0.0001	0.0001	0	1	1	-
EPlOSAG00000028667	0.0001	0.0001	0	1	1	-
EPlOSAG00000028666	0.0001	0.0001	0	1	1	-
EPlOSAG00000028669	0.0001	0.0001	0	1	1	-
EPlOSAG00000013521	0.0001	0.0001	0	1	1	-
EPlOSAG00000013522	0.0001	0.0001	0	1	1	-
EPlOSAG00000013523	0.0001	0.0001	0	1	1	-
EPlOSAG00000013524	0.0001	0.0001	0	1	1	-
EPlOSAG00000013525	0.0001	0.0001	0	1	1	-
EPlOSAG00000013526	0.0001	0.0001	0	1	1	-
EPlOSAG00000013527	0.0001	0.0001	0	1	1	-
EPlOSAG00000004809	0.0001	0.0001	0	1	1	-
Os08g0501088	0.0001	0.0001	0	1	1	-
Os04g0638600	0.0001	0.0001	0	1	1	-
EPlOSAG00000025178	0.0001	0.0001	0	1	1	-
Os09g0501700	39.7882	40.2723	-0.0174477	0.634732	0.905328	-
EPlOSAG00000007261	0.0001	0.0001	0	1	1	-
Os07g0160500	1.35705	0.763559	0.829661	0.30116	0.713449	-
Os02g0110000	2.33005	2.92581	-0.328476	0.312784	0.723538	-
Os09g0368400	0.0001	0.0001	0	1	1	-
Os03g0261900	3.37601	2.4358	0.470924	0.522924	0.85878	-
Os07g0576500	0.0001	0.0001	0	1	1	-
Os06g0184300	83.1779	102.986	-0.308168	0.146608	0.527982	-
Os09g0478000	0.156428	0.0001	10.6113	0.107923	0.462963	-
Os06g0486800	59.3113	70.6892	-0.253185	0.2109	0.622283	-
Os12g0289833	0.0001	0.0001	0	1	1	-
EPlOSAG00000025316	0.0001	0.0001	0	1	1	-
EPlOSAG00000025317	0.107849	0.0001	10.0748	0.808942	1	-
EPlOSAG00000036909	0.0001	0.0001	0	1	1	-
EPlOSAG00000036908	0.0001	0.0001	0	1	1	-
EPlOSAG00000025312	0.0001	0.0001	0	1	1	-
EPlOSAG00000025313	0.0001	0.0001	0	1	1	-
EPlOSAG00000025310	0.0001	0.0001	0	1	1	-
EPlOSAG00000025311	0.0001	0.0001	0	1	1	-
EPlOSAG00000036903	0.0001	0.0001	0	1	1	-
EPlOSAG00000036902	0.0001	0.0001	0	1	1	-
EPlOSAG00000036901	0.0001	0.0001	0	1	1	-
EPlOSAG00000036900	0.0001	0.0001	0	1	1	-
EPlOSAG00000036907	0.188078	0.0001	10.8771	0.512044	1	-
EPlOSAG00000036906	0.036013	0.0256127	0.49166	0.995143	1	-
EPlOSAG00000036905	0.0001	0.0001	0	1	1	-
EPlOSAG00000036904	0.0001	0.0001	0	1	1	-
Os01g0959600	0.940534	0.990095	-0.0740868	0.555591	0.875738	-
Os02g0689800	4.71669	3.01118	0.647447	0.387702	0.781962	-
Os12g0538300	11.816	11.3253	0.0611993	0.70089	0.9293	-
Os02g0124501	0.0001	0.0001	0	1	1	-
Os01g0249200	5.24983	1.52106	1.78719	0.0174763	0.176654	-
Os01g0908200	97.4524	88.0243	0.146796	0.997629	0.999585	-
Os02g0178250	0.0001	0.0276583	-8.11157	0.456517	1	-
Os11g0271675	0.0001	0.0001	0	1	1	-
Os08g0508100	0.727881	0.784257	-0.107624	0.557155	0.876188	-
Os08g0564900	4.28931	2.13726	1.00498	0.0536416	0.330901	-
Os05g0136800	0.576288	0.0582367	3.30679	0.275413	0.688195	-
Os07g0128800	0.0237223	0.0001	7.8901	0.662993	1	-
Os03g0742300	0.0001	0.0001	0	1	1	-
EPlOSAG00000038509	0.0001	0.0001	0	1	1	-
EPlOSAG00000038508	0.0001	0.0001	0	1	1	-
EPlOSAG00000018439	0.0001	0.0001	0	1	1	-
EPlOSAG00000018438	0.0142413	0.0001	7.15394	0.63078	1	-
Os07g0635200	1.95097	0.242978	3.00529	0.256261	0.671593	-
EPlOSAG00000018436	0.0001	0.0001	0	1	1	-
EPlOSAG00000018435	0.0001	0.0001	0	1	1	-
EPlOSAG00000038506	0.0001	0.0001	0	1	1	-
EPlOSAG00000038501	0.0001	0.0001	0	1	1	-
EPlOSAG00000038500	0.0001	0.0001	0	1	1	-
EPlOSAG00000018431	0.0001	0.0001	0	1	1	-
EPlOSAG00000018430	0.0001	0.0001	0	1	1	-
Os03g0253600	18.1757	6.21256	1.54875	0.0189659	0.184969	-
Os03g0743650	0.0001	0.0001	0	1	1	-
Os02g0269650	0.0001	0.0001	0	1	1	-
Os09g0547000	0.0001	0.0001	0	1	1	-
EPlOSAG00000016009	0.0001	0.0001	0	1	1	-
EPlOSAG00000021344	0.0001	0.0001	0	1	1	-
EPlOSAG00000016000	0.267998	0.231534	0.210998	0.989558	1	-
EPlOSAG00000016001	0.235731	0.197388	0.256107	0.989558	1	-
EPlOSAG00000016002	0.0001	0.0001	0	1	1	-
EPlOSAG00000016003	0.0001	0.0001	0	1	1	-
EPlOSAG00000016004	0.06981	0.0001	9.44729	0.662993	1	-
EPlOSAG00000016005	0.0778347	0.065874	0.240704	0.989558	1	-
EPlOSAG00000016006	0.0001	0.0001	0	1	1	-
EPlOSAG00000016007	0.0001	0.0001	0	1	1	-
EPlOSAG00000014895	0.0001	0.0001	0	1	1	-
EPlOSAG00000014894	0.0001	0.0001	0	1	1	-
EPlOSAG00000014897	0.0001	0.0001	0	1	1	-
EPlOSAG00000014896	0.0001	0.0001	0	1	1	-
EPlOSAG00000014891	0.0001	0.0001	0	1	1	-
EPlOSAG00000014890	0.0001	0.0001	0	1	1	-
EPlOSAG00000014893	0.0001	0.0001	0	1	1	-
EPlOSAG00000014892	0.0001	0.0001	0	1	1	-
EPlOSAG00000052053	0.0001	9.4e-05	0.0892673	0.660129	1	-
EPlOSAG00000052052	0.0001	0.0001	0	1	1	-
EPlOSAG00000052051	0.0001	0.0001	0	1	1	-
EPlOSAG00000052050	0.0001	0.0001	0	1	1	-
EPlOSAG00000014899	0.0001	0.0001	0	1	1	-
EPlOSAG00000052056	0.0001	0.0001	0	1	1	-
EPlOSAG00000052055	0.0001	0.0001	0	1	1	-
EPlOSAG00000052054	0.0001	0.0001	0	1	1	-
Os12g0277000	5.26289	2.81065	0.904951	0.0140114	0.156047	-
Os09g0505700	46.3882	36.338	0.352278	0.515347	0.855019	-
Os02g0114800	0.0001	0.0001	0	1	1	-
Os12g0562100	21.6897	28.0593	-0.371469	0.192508	0.597641	-
Os09g0474051	15.0212	17.3763	-0.210119	0.150023	0.53341	-
Os03g0185200	0.972023	0.917011	0.0840514	0.84021	0.967831	-
Os08g0376550	0.117229	0.0001	10.1951	0.404152	1	-
Os01g0866000	0.348636	0.455671	-0.386272	0.724025	0.935759	-
Os02g0255900	1.10319	2.92495	-1.40674	0.0309954	0.247706	-
Os08g0278100	3.05139	3.60672	-0.241223	0.39377	0.786661	-
Os09g0507701	0.0132333	0.0143193	-0.113788	0.995143	1	-
Os06g0192600	60.5831	63.3504	-0.0644369	0.485856	0.842192	-
EPlOSAG00000009081	0.0001	0.0001	0	1	1	-
EPlOSAG00000009082	0.197335	0.160082	0.301838	0.989558	1	-
Os01g0153550	0.0001	0.0001	0	1	1	-
Os01g0152200	0.0001	0.0001	0	1	1	-
Os07g0523200	0.0001	0.0001	0	1	1	-
Os02g0230625	0.0001	0.0001	0	1	1	-
Os04g0577600	0.0001	0.0001	0	1	1	-
Os05g0480800	0.0001	0.0937767	-9.87309	0.355828	1	-
Os06g0667000	5.47048	4.54149	0.2685	0.762451	0.947958	-
Os11g0579700	11.5675	11.0094	0.0713453	0.762223	0.947958	-
Os05g0414700	48.3513	32.9258	0.554333	0.12211	0.490044	-
Os01g0571300	0.422865	0.500523	-0.243239	0.549852	0.871838	-
Os01g0953600	69.9737	60.879	0.200869	0.760495	0.947513	-
Os05g0563100	0.592785	0.335046	0.823149	0.539198	0.868183	-
Os08g0558100	5.10297	5.30024	-0.0547211	0.66198	0.913808	-
EPlOSAG00000040009	0.0001	0.0001	0	1	1	-
EPlOSAG00000040008	0.0001	0.0001	0	1	1	-
EPlOSAG00000040007	0.0001	0.0001	0	1	1	-
EPlOSAG00000040006	0.0001	0.0001	0	1	1	-
EPlOSAG00000040005	0.0001	0.0001	0	1	1	-
EPlOSAG00000040004	0.0001	0.0001	0	1	1	-
EPlOSAG00000040003	0.0001	0.0001	0	1	1	-
EPlOSAG00000040002	0.0001	0.0001	0	1	1	-
EPlOSAG00000040001	0.00814067	1.35638	-7.3804	0.0882664	0.422645	-
EPlOSAG00000040000	0.0001	0.0001	0	1	1	-
Os07g0272300	0.0001	0.0001	0	1	1	-
Os12g0616000	0.0642043	0.00658667	3.28505	0.358022	0.759868	-
Os11g0284300	0.387675	0.687662	-0.826851	0.204939	0.614374	-
Os05g0393900	3.25513	2.74796	0.244354	0.829271	0.965472	-
EPlOSAG00000002699	0.0001	0.0001	0	1	1	-
Os01g0971100	99.3841	116.514	-0.22941	0.187385	0.590008	-
Os08g0528900	42.7186	39.9098	0.0981235	0.856413	0.971601	-
Os11g0161700	10.6483	5.83165	0.868644	0.0997934	0.445865	-
Os04g0414850	0.0001	0.0001	0	1	1	-
Os11g0677500	2.15418	1.9382	0.152423	0.970216	0.993102	-
Os05g0557800	21.497	10.8324	0.988781	0.00253499	0.0519255	-
Os02g0117900	4.12476	3.6314	0.183785	0.909979	0.983562	-
EPlOSAG00000002690	0.0001	0.0001	0	1	1	-
EPlOSAG00000049880	0.0001	0.0001	0	1	1	-
Os04g0525900	33.0177	39.0657	-0.242664	0.23935	0.654847	-
Os05g0359000	2.64718	2.29686	0.204791	0.884457	0.978684	-
Os05g0567900	0.0001	0.0001	0	1	1	-
Os01g0261500	9.05638	15.0197	-0.729846	0.175669	0.573252	-
Os06g0649500	7.32158	6.46643	0.179187	0.980647	0.995074	-
Os01g0900750	0.0001	0.0001	0	1	1	-
Os01g0764950	1.89505	1.12962	0.746399	0.210483	0.62208	-
EPlOSAG00000049563	0.0463647	1.06095	-4.51619	0.182866	0.584305	-
EPlOSAG00000049562	0.276884	0.58139	-1.07022	0.628234	1	-
EPlOSAG00000049561	0.0001	0.0001	0	1	1	-
EPlOSAG00000049560	0.00680133	0.0001	6.08775	0.53491	1	-
EPlOSAG00000037629	0.0001	0.0001	0	1	1	-
EPlOSAG00000037628	0.0001	0.0001	0	1	1	-
EPlOSAG00000049565	36.6102	48.1568	-0.395496	0.261683	0.676162	-
EPlOSAG00000049564	0.0001	0.0001	0	1	1	-
EPlOSAG00000037625	0.0001	0.0001	0	1	1	-
EPlOSAG00000037624	0.0001	0.0001	0	1	1	-
EPlOSAG00000037627	0.0001	0.0001	0	1	1	-
EPlOSAG00000041757	0.0001	0.0001	0	1	1	-
EPlOSAG00000041750	0.00916567	0.0001	6.51817	0.808942	1	-
Os01g0525100	0.0001	0.0001	0	1	1	-
EPlOSAG00000037623	0.0001	0.0001	0	1	1	-
EPlOSAG00000041753	0.0001	0.0001	0	1	1	-
Os05g0482400	3.23863	2.00558	0.691363	0.331539	0.738661	-
Os10g0435300	0.0001	0.0001	0	1	1	-
Os02g0280100	37.1842	34.8508	0.0934968	0.728406	0.937679	-
Os04g0448300	17.7001	16.2624	0.122218	0.719781	0.935149	-
Os01g0180050	0.0001	0.0001	0	1	1	-
Os08g0170700	8.90513	4.71999	0.915852	0.0113329	0.137344	-
Os04g0381600	31.6034	28.1075	0.169125	0.972883	0.993744	-
Os07g0563400	1.59841	2.30976	-0.531104	0.145801	0.527102	-
ENSRNA049474817	0.0001	0.0001	0	1	1	-
Os01g0295700	30.1075	29.1971	0.0442984	0.791291	0.955518	-
Os05g0182100	12.682	6.03432	1.07152	0.000949793	0.0256401	up
Os02g0327100	20.474	17.6246	0.216202	0.837829	0.967437	-
Os03g0341200	8.2316	14.6126	-0.827965	0.0988053	0.443746	-
Os10g0126800	0.221291	0.0396053	2.48218	0.153925	0.540303	-
Os07g0564750	0.853105	0.0001	13.0585	0.00082215	0.0232336	-
Os03g0851600	3.83367	3.86325	-0.0110888	0.73713	0.940957	-
Os01g0611300	0.0001	0.0001	0	1	1	-
Os02g0831600	6.35603	5.2682	0.270816	0.762552	0.947958	-
Os01g0190400	1.93311	1.58849	0.283271	0.870146	0.975421	-
Os03g0235200	0.914833	1.17222	-0.357665	0.308734	0.720873	-
Os07g0565800	0.0001	0.0001	0	1	1	-
Os04g0674450	2.06712	1.34304	0.622125	0.337363	0.743151	-
Os03g0626800	17.1717	8.74609	0.97332	0.0067788	0.0982789	-
Os12g0170500	0.0001	1.34517	-13.7155	9.83e-10	2.8e-07	-
EPlOSAG00000036572	0.0001	0.0001	0	1	1	-
EPlOSAG00000036573	0.0001	0.0001	0	1	1	-
EPlOSAG00000036570	0.0001	0.0001	0	1	1	-
EPlOSAG00000036571	0.0001	0.0001	0	1	1	-
EPlOSAG00000036576	0.0001	0.0001	0	1	1	-
EPlOSAG00000036577	0.0001	0.0001	0	1	1	-
EPlOSAG00000036574	0.0001	0.0001	0	1	1	-
EPlOSAG00000036575	0.0001	0.0001	0	1	1	-
Os05g0565500	18.017	24.6576	-0.452674	0.016395	0.170243	-
EPlOSAG00000036578	0.0001	0.0001	0	1	1	-
EPlOSAG00000036579	0.0001	0.0001	0	1	1	-
Os03g0191850	0.342094	0.337685	0.0187119	0.85513	0.971518	-
EPlOSAG00000039120	0.0001	0.0001	0	1	1	-
EPlOSAG00000027058	0.0001	0.0001	0	1	1	-
Os10g0432650	0.176432	0.0001	10.7849	0.0899069	1	-
EPlOSAG00000032710	0.0001	0.0001	0	1	1	-
Os01g0388500	6.00929	3.18393	0.916384	0.453771	0.824254	-
Os05g0200700	0.634924	0.625486	0.0216048	0.929679	0.986744	-
Os12g0524750	0.207796	0.00294933	6.13864	0.392496	1	-
EPlOSAG00000020000	0.0001	0.0001	0	1	1	-
Os02g0244600	14.3138	8.54795	0.743754	0.113288	0.474095	-
Os02g0694800	14.1989	18.3869	-0.372899	0.282875	0.695929	-
Os08g0487100	0.740226	0.954009	-0.366037	0.522037	0.858526	-
EPlOSAG00000047345	0.0001	0.0001	0	1	1	-
EPlOSAG00000047344	0.0001	0.0001	0	1	1	-
EPlOSAG00000047347	0.0001	0.0001	0	1	1	-
EPlOSAG00000047346	0.0001	0.0001	0	1	1	-
EPlOSAG00000047341	0.0001	0.0001	0	1	1	-
EPlOSAG00000047340	0.0001	0.0001	0	1	1	-
EPlOSAG00000047343	0.0001	0.0001	0	1	1	-
Os06g0566100	26.9268	25.2575	0.0923312	0.764003	0.947973	-
Os03g0843800	31.2625	66.9639	-1.09895	0.0155336	0.165221	-
EPlOSAG00000047349	0.0001	0.0001	0	1	1	-
EPlOSAG00000047348	0.0001	0.0001	0	1	1	-
EPlOSAG00000017151	0.0001	0.0001	0	1	1	-
EPlOSAG00000017150	0.0001	0.0001	0	1	1	-
Os05g0363600	37.5799	33.3806	0.170952	0.943879	0.988839	-
Os10g0147250	0.592094	0.401698	0.559714	0.497944	0.847829	-
EPlOSAG00000017155	0.0001	0.0001	0	1	1	-
Os01g0198250	0.153725	0.140104	0.133854	0.920275	0.985636	-
Os07g0273600	0.0761897	0.013343	2.51351	0.195446	0.601545	-
EPlOSAG00000017156	0.0001	0.0001	0	1	1	-
EPlOSAG00000017159	0.0001	0.0001	0	1	1	-
EPlOSAG00000017158	0.0001	0.0001	0	1	1	-
Os10g0102400	22.8668	15.8001	0.53332	0.25721	0.672004	-
Os12g0492900	0.0001	0.0001	0	1	1	-
Os03g0616500	1.02493	0.71327	0.52301	0.459228	0.826125	-
Os10g0326400	0.0001	0.043534	-8.766	0.375081	1	-
Os09g0337500	0.0987007	0.0191827	2.36326	0.345726	0.750179	-
Os12g0431700	0.0168453	0.0001	7.39621	0.596779	1	-
Os09g0427100	0.057656	0.065031	-0.173657	0.987347	0.997245	-
ENSRNA049470229	1.41454	0.529131	1.41864	0.559835	0.877442	-
Os06g0148700	0.155919	0.076512	1.02704	0.629472	0.903608	-
EPlOSAG00000012066	0.0001	0.0001	0	1	1	-
EPlOSAG00000012067	0.0001	0.0001	0	1	1	-
EPlOSAG00000012064	0.0001	0.0001	0	1	1	-
EPlOSAG00000012065	0.0001	0.0001	0	1	1	-
EPlOSAG00000012062	0.0001	0.0001	0	1	1	-
EPlOSAG00000012063	0.0001	0.0001	0	1	1	-
EPlOSAG00000012060	0.0001	0.0001	0	1	1	-
EPlOSAG00000012061	0.0001	0.0001	0	1	1	-
ENSRNA049471578	0.0001	0.0001	0	1	1	-
Os04g0688200	0.0001	0.0001	0	1	1	-
Os11g0209000	1302.89	869.405	0.583611	0.301061	0.713449	-
EPlOSAG00000012068	0.0509913	0.0704083	-0.465494	0.828553	1	-
EPlOSAG00000012069	0.0001	0.0001	0	1	1	-
Os01g0226400	0.0001	0.0001	0	1	1	-
Os04g0305700	0.509105	0.525684	-0.0462316	0.8062	0.960901	-
Os12g0130300	3.39878	1.12159	1.59947	0.00140553	0.0342331	-
Os09g0272500	1.87444	1.89924	-0.0189636	0.736212	0.940847	-
EPlOSAG00000028343	0.0001	0.0001	0	1	1	-
ENSRNA049473596	0.0001	0.0001	0	1	1	-
Os03g0347200	7.34164	5.74807	0.353026	0.926689	0.986436	-
Os08g0387400	0.745763	0.802193	-0.105232	0.643524	0.907503	-
Os07g0608900	33.6633	36.8984	-0.132384	0.358789	0.760628	-
Os11g0239900	0.0001	0.0001	0	1	1	-
EPlOSAG00000006122	0.0001	0.0001	0	1	1	-
EPlOSAG00000004258	0.0001	0.0001	0	1	1	-
EPlOSAG00000004259	0.0001	0.0001	0	1	1	-
Os02g0761600	4.8205	3.67455	0.391617	0.469035	0.832771	-
EPlOSAG00000004252	0.0001	0.0001	0	1	1	-
EPlOSAG00000004253	0.0001	0.0001	0	1	1	-
EPlOSAG00000004250	0.0001	0.0001	0	1	1	-
EPlOSAG00000004251	0.112808	0.0001	10.1396	0.808942	1	-
EPlOSAG00000004256	0.0001	0.0001	0	1	1	-
EPlOSAG00000004257	0.0001	0.0001	0	1	1	-
EPlOSAG00000004254	0.0001	0.0001	0	1	1	-
EPlOSAG00000004255	0.0001	0.0001	0	1	1	-
Os12g0468500	0.109561	0.204883	-0.903062	0.453853	0.824315	-
Os12g0424700	0.127753	0.402642	-1.65614	0.161146	0.55052	-
EPlOSAG00000028348	0.0001	0.0001	0	1	1	-
Os05g0171300	3.40633	2.47236	0.462329	0.420211	0.804582	-
EPlOSAG00000028349	0.0001	0.0001	0	1	1	-
Os09g0467400	62.5084	58.5957	0.093255	0.930182	0.986985	-
Os03g0165025	0.071621	0.050544	0.502843	0.743992	0.942239	-
Os07g0120400	3.08846	3.35938	-0.121309	0.439472	0.816653	-
Os09g0544000	0.0774733	0.0001	9.59756	0.165864	1	-
Os08g0483900	0.187116	0.0001	10.8697	0.053269	0.329728	-
Os05g0409500	70.3928	97.7533	-0.473717	0.0224243	0.203594	-
Os03g0619151	0.0001	0.0001	0	1	1	-
Os08g0545900	0.0001	0.0001	0	1	1	-
Os02g0759800	51.6615	30.9604	0.738665	0.287124	0.699525	-
Os05g0592600	6.4573	4.10323	0.654171	0.431499	0.812449	-
Os01g0693700	0.0001	0.018555	-7.53566	0.818392	1	-
EPlOSAG00000012682	0.0001	0.0001	0	1	1	-
EPlOSAG00000012683	0.0001	0.0001	0	1	1	-
EPlOSAG00000012680	0.0001	0.0001	0	1	1	-
EPlOSAG00000012681	0.0001	0.0001	0	1	1	-
EPlOSAG00000012686	0.0001	0.0001	0	1	1	-
EPlOSAG00000012687	0.0001	0.0001	0	1	1	-
EPlOSAG00000012684	0.0001	0.0001	0	1	1	-
EPlOSAG00000012685	0.0001	0.0001	0	1	1	-
EPlOSAG00000007503	0.0001	0.0001	0	1	1	-
EPlOSAG00000007502	0.0001	0.0001	0	1	1	-
EPlOSAG00000012688	0.0001	0.0001	0	1	1	-
EPlOSAG00000012689	0.0001	0.0001	0	1	1	-
EPlOSAG00000007507	0.0001	0.0001	0	1	1	-
EPlOSAG00000007506	0.0001	0.0001	0	1	1	-
EPlOSAG00000007505	0.0001	0.0001	0	1	1	-
EPlOSAG00000007504	0.0001	0.0001	0	1	1	-
Os05g0591550	0.0001	0.0001	0	1	1	-
Os03g0270800	1.154	1.15813	-0.0051594	0.874801	0.977127	-
Os02g0658100	1.41225	1.48598	-0.0734135	0.758176	0.94686	-
EPlOSAG00000044065	0.0001	0.0001	0	1	1	-
ENSRNA049474061	0.0001	0.0001	0	1	1	-
EPlOSAG00000044067	0.0001	0.0001	0	1	1	-
EPlOSAG00000044066	0.0001	0.17725	-10.7916	0.660129	1	-
EPlOSAG00000044061	0.0001	0.0001	0	1	1	-
EPlOSAG00000044060	0.0001	0.0001	0	1	1	-
EPlOSAG00000044063	0.0001	0.0001	0	1	1	-
EPlOSAG00000044062	0.0001	0.0001	0	1	1	-
EPlOSAG00000044069	0.0001	0.0001	0	1	1	-
Os03g0713400	15.9846	17.6041	-0.139232	0.496625	0.847468	-
EPlOSAG00000009965	0.0001	0.0001	0	1	1	-
Os05g0508300	12.9871	10.6667	0.283961	0.644314	0.907739	-
Os08g0535100	0.0001	0.0318503	-8.31516	0.347286	1	-
Os11g0562100	0.0001	0.0001	0	1	1	-
Os10g0170501	0.0001	0.0001	0	1	1	-
Os10g0442600	178.957	200.972	-0.16738	0.174451	0.571487	-
Os07g0163500	11.5112	12.0986	-0.0718054	0.638874	0.906759	-
BAC19899	4.3946	1.47961	1.57052	0.119877	0.485989	-
BAC19898	0.295473	0.0376427	2.97259	0.306366	0.719249	-
Os05g0125100	0.0001	0.0001	0	1	1	-
BAC19893	1.37663	0.516449	1.41444	0.196777	0.602512	-
BAC19892	0.063488	0.453019	-2.83501	0.129159	0.500418	-
BAC19891	0.956996	0.0582443	4.03832	0.00371857	0.0665792	-
BAC19890	8.13587	0.443714	4.1966	1	1	-
BAC19897	6.50665	0.455465	3.8365	1	1	-
BAC19896	1.89166	0.307075	2.62299	0.0366869	0.272181	-
BAC19895	2.04923	0.227824	3.16909	0.0512545	0.322708	-
BAC19894	1.15274	0.0001	13.4928	0.0502921	0.319548	-
Os05g0101600	14.0885	18.7898	-0.415426	0.0405325	0.286295	-
EPlOSAG00000009101	0.0001	0.0001	0	1	1	-
Os01g0615400	0.00536467	0.0001	5.74542	0.808942	1	-
Os02g0721800	1.80847	0.574359	1.65474	0.00458615	0.0760842	-
Os04g0181901	0.845586	0.66145	0.354319	0.754453	0.945542	-
EPlOSAG00000030373	0.0001	0.0001	0	1	1	-
EPlOSAG00000010684	0.0001	0.0001	0	1	1	-
EPlOSAG00000010685	0.0001	0.0001	0	1	1	-
EPlOSAG00000010686	0.0001	0.0001	0	1	1	-
EPlOSAG00000010687	0.0001	0.0001	0	1	1	-
Os07g0173100	83.7726	102.544	-0.291692	0.172775	0.569646	-
EPlOSAG00000010681	0.057902	0.074753	-0.368518	0.80254	1	-
EPlOSAG00000010682	0.0001	0.0001	0	1	1	-
EPlOSAG00000010683	0.0001	0.0001	0	1	1	-
EPlOSAG00000010688	0.346184	0.151423	1.19295	0.772046	1	-
EPlOSAG00000010689	0.0001	0.0001	0	1	1	-
Os01g0823600	20.9403	23.029	-0.137169	0.399672	0.791136	-
Os08g0471150	0.0001	0.0001	0	1	1	-
EPlOSAG00000033339	0.0001	0.0001	0	1	1	-
EPlOSAG00000033338	0.0001	0.0001	0	1	1	-
EPlOSAG00000033337	0.006267	0.0001	5.9697	0.808942	1	-
EPlOSAG00000033336	0.0001	0.0001	0	1	1	-
EPlOSAG00000033335	0.0001	0.0001	0	1	1	-
EPlOSAG00000033334	0.0001	0.0001	0	1	1	-
EPlOSAG00000033333	0.0001	0.0001	0	1	1	-
EPlOSAG00000033332	0.0001	0.0001	0	1	1	-
EPlOSAG00000033331	0.0001	0.0001	0	1	1	-
EPlOSAG00000033330	0.0001	0.0001	0	1	1	-
Os01g0658400	258.89	253.228	0.031905	0.789343	0.955401	-
Os08g0470200	5.04769	0.357086	3.82128	0.00305893	0.0586443	-
Os02g0723400	0.051156	0.0001	8.99876	0.494447	1	-
EPlOSAG00000045193	0.0001	0.0001	0	1	1	-
Os05g0526600	3.518	2.97265	0.243009	0.835918	0.966891	-
Os03g0810100	0.064667	0.0001	9.33689	0.243552	1	-
Os06g0672801	12.9415	7.79012	0.732289	0.0764569	0.394707	-
EPlOSAG00000051351	0.0001	0.0001	0	1	1	-
EPlOSAG00000051350	0.0001	0.0001	0	1	1	-
EPlOSAG00000051353	0.0871697	0.021349	2.02966	0.995143	1	-
Os07g0626900	26.1036	29.7502	-0.188651	0.276951	0.689364	-
EPlOSAG00000051355	0.0001	0.0001	0	1	1	-
EPlOSAG00000051354	0.0001	0.0001	0	1	1	-
EPlOSAG00000021439	0.0001	0.0001	0	1	1	-
EPlOSAG00000021438	0.0001	0.0001	0	1	1	-
EPlOSAG00000021437	0.431388	0.241579	0.83649	0.812892	1	-
EPlOSAG00000021436	0.0001	0.0001	0	1	1	-
EPlOSAG00000021435	0.0001	0.0001	0	1	1	-
EPlOSAG00000021434	0.0001	0.0001	0	1	1	-
EPlOSAG00000021433	0.0001	0.0001	0	1	1	-
EPlOSAG00000021432	0.0001	0.0001	0	1	1	-
EPlOSAG00000021431	0.0001	0.0001	0	1	1	-
EPlOSAG00000021430	0.0001	0.0001	0	1	1	-
Os01g0849950	4.58018	3.44865	0.409372	0.475081	0.835739	-
Os11g0295900	0.0001	0.0001	0	1	1	-
Os03g0140900	2.82554	4.33606	-0.61786	0.120631	0.487864	-
Os11g0162700	2.83025	1.10199	1.36081	0.230543	0.646037	-
Os04g0574100	5.56216	1.8556	1.58376	0.160566	0.550071	-
Os04g0414100	28.2408	26.8399	0.0734002	0.836519	0.966894	-
Os08g0201100	0.0001	0.0001	0	1	1	-
Os01g0101600	12.5617	7.48291	0.747365	0.298243	0.711521	-
Os03g0302700	11.5488	12.157	-0.0740498	0.343547	0.748318	-
Os01g0871100	3.23449	1.47577	1.13207	0.00320191	0.0603232	-
Os07g0208100	0.165042	0.170421	-0.0462728	0.885462	0.978728	-
EPlOSAG00000032068	0.0001	0.0001	0	1	1	-
EPlOSAG00000032069	0.0001	0.0001	0	1	1	-
EPlOSAG00000032064	0.0001	0.0001	0	1	1	-
EPlOSAG00000032065	0.0001	0.0001	0	1	1	-
EPlOSAG00000032066	4.54262	1.58542	1.51866	0.120925	0.488048	-
EPlOSAG00000032067	0.0001	0.0001	0	1	1	-
EPlOSAG00000032060	0.0001	0.0001	0	1	1	-
EPlOSAG00000032061	0.0001	0.0001	0	1	1	-
EPlOSAG00000032062	0.0001	0.0001	0	1	1	-
EPlOSAG00000032063	0.0001	0.0001	0	1	1	-
Os09g0299200	34.9404	34.5083	0.017956	0.564205	0.879563	-
Os10g0446600	2.47607	1.30661	0.922227	0.140531	0.518798	-
Os11g0118300	36.8222	28.1672	0.386559	0.365089	0.765906	-
Os07g0181100	0.0117637	0.0001	6.87819	0.656919	1	-
Os09g0101800	1.33012	1.24286	0.0978978	0.848165	0.970317	-
Os11g0606900	0.518669	0.0001	12.3406	0.00978873	0.124982	-
EPlOSAG00000035599	0.0001	0.0001	0	1	1	-
Os01g0663051	0.652405	2.12698	-1.70497	0.00161636	0.0378583	-
Os06g0531900	0.346584	0.628111	-0.857815	0.318119	0.727203	-
Os06g0287200	0.0001	0.0001	0	1	1	-
EPlOSAG00000035594	0.0001	0.0001	0	1	1	-
EPlOSAG00000035597	0.0001	0.0001	0	1	1	-
EPlOSAG00000035596	0.0001	0.0001	0	1	1	-
EPlOSAG00000035591	0.0001	0.0001	0	1	1	-
EPlOSAG00000035590	0.0001	0.0001	0	1	1	-
EPlOSAG00000035593	0.0001	0.0001	0	1	1	-
EPlOSAG00000035592	0.0001	0.0001	0	1	1	-
Os10g0444600	0.0241453	0.002591	3.22016	0.722251	1	-
Os01g0839801	11.4879	8.66608	0.406661	0.650372	0.910027	-
Os05g0299000	0.033916	0.0633533	-0.901454	0.739653	1	-
Os01g0193400	4.26876	3.71041	0.202237	0.966924	0.992817	-
Os02g0593600	2.0639	1.77543	0.217209	0.873278	0.976695	-
Os01g0558100	77.193	51.6032	0.58101	0.290164	0.703713	-
Os01g0534900	3.62303	4.15921	-0.199115	0.504454	0.850332	-
Os08g0189850	0.313733	0.0538323	2.54299	0.410696	0.798592	-
Os01g0141150	0.054692	0.0001	9.09519	0.409749	1	-
Os05g0126501	0.0001	0.0185043	-7.53172	0.639023	1	-
Os02g0198800	0.113507	0.0486363	1.22267	0.693317	0.926014	-
Os01g0914000	0.048535	0.0001	8.92288	0.494447	1	-
Os11g0640000	0.294617	0.135308	1.12259	0.271569	0.684703	-
Os08g0541950	0.0001	0.0001	0	1	1	-
Os03g0580200	83.2179	170.895	-1.03814	0.00115997	0.0296913	down
Os01g0872450	0.015587	0.0001	7.2842	0.808942	1	-
Os02g0591600	5.68591	5.16925	0.137435	0.694779	0.926492	-
Os05g0376000	0.0001	0.0001	0	1	1	-
Os05g0566500	58.0323	49.6043	0.226391	0.886859	0.978975	-
Os10g0565700	0.0390833	0.0822257	-1.07304	0.648583	0.909246	-
EPlOSAG00000042058	0.0001	0.0001	0	1	1	-
EPlOSAG00000042059	0.0001	0.0001	0	1	1	-
Os06g0110100	38.08	42.9576	-0.173879	0.126809	0.497564	-
EPlOSAG00000042052	0.0001	0.0001	0	1	1	-
Os01g0296700	0.0001	0.0001	0	1	1	-
EPlOSAG00000042050	0.0001	0.0001	0	1	1	-
EPlOSAG00000042051	0.0001	0.0001	0	1	1	-
EPlOSAG00000042056	0.0001	0.0001	0	1	1	-
EPlOSAG00000042057	0.0001	0.0001	0	1	1	-
EPlOSAG00000042054	0.0001	0.0001	0	1	1	-
EPlOSAG00000042055	0.0001	0.0001	0	1	1	-
Os06g0523100	74.6684	73.0622	0.0313739	0.711542	0.932752	-
Os11g0523800	30.9193	29.3639	0.0744609	0.713462	0.933145	-
EPlOSAG00000025848	0.225616	0.0001	11.1397	0.808942	1	-
Os01g0321900	1.81176	0.503863	1.84628	0.109032	0.464358	-
EPlOSAG00000025842	0.0001	0.0001	0	1	1	-
EPlOSAG00000025843	0.0001	0.0001	0	1	1	-
EPlOSAG00000025840	0.0001	0.0001	0	1	1	-
EPlOSAG00000025841	0.0001	0.0001	0	1	1	-
EPlOSAG00000025846	1.14346	2.54832	-1.15614	0.31842	0.727281	-
EPlOSAG00000025847	0.784905	0.831075	-0.0824618	0.980145	1	-
EPlOSAG00000025844	0.335627	0.113974	1.55815	0.849419	1	-
EPlOSAG00000025845	1.74494	1.78049	-0.0290985	0.899757	0.981874	-
Os04g0534400	8.61897	5.98361	0.5265	0.194702	0.600585	-
Os08g0121975	0.0001	0.0001	0	1	1	-
Os02g0496700	0.0001	0.0001	0	1	1	-
Os02g0452500	11.7792	9.54133	0.303979	0.635883	0.905363	-
Os09g0103400	1.33069	0.90679	0.553334	0.521841	0.858409	-
Os02g0824500	0.0001	0.249038	-11.2821	0.0530239	0.32878	-
EPlOSAG00000022318	0.0001	0.0001	0	1	1	-
EPlOSAG00000022317	0.0001	0.0001	0	1	1	-
EPlOSAG00000022316	0.0001	0.0001	0	1	1	-
EPlOSAG00000022315	0.0001	0.0001	0	1	1	-
EPlOSAG00000022314	0.0001	0.0001	0	1	1	-
EPlOSAG00000022313	0.0001	0.0001	0	1	1	-
EPlOSAG00000022312	0.0001	0.0001	0	1	1	-
EPlOSAG00000022311	0.0001	0.0001	0	1	1	-
EPlOSAG00000022310	0.0001	0.0001	0	1	1	-
Os03g0852300	5.5326	5.19899	0.089728	0.86835	0.975077	-
Os05g0454200	0.0001	0.0001	0	1	1	-
Os02g0825675	0.0001	0.0001	0	1	1	-
Os01g0715100	0.0001	0.0001	0	1	1	-
Os03g0409100	83.7145	40.7237	1.03961	0.113378	0.474116	-
Os04g0584700	1.74821	2.97312	-0.766099	0.0673104	0.371714	-
Os01g0391500	3.41633	1.85513	0.880922	0.25659	0.671673	-
Os08g0466050	0.446656	0.250462	0.834572	0.316294	0.726282	-
Os02g0494700	0.0001	0.0001	0	1	1	-
Os02g0211800	0.163804	0.113799	0.525486	0.647144	0.908971	-
Os11g0443700	0.0001	0.0787513	-9.62116	0.325204	1	-
Os07g0667300	9.31065	10.6812	-0.198123	0.510354	0.85352	-
EPlOSAG00000031748	0.0001	0.0001	0	1	1	-
EPlOSAG00000031749	0.0001	0.0001	0	1	1	-
EPlOSAG00000031744	0.0001	0.0001	0	1	1	-
EPlOSAG00000031745	0.0001	0.0001	0	1	1	-
EPlOSAG00000031746	0.0001	0.0001	0	1	1	-
EPlOSAG00000031747	0.0001	0.0001	0	1	1	-
EPlOSAG00000031740	0.0001	0.0001	0	1	1	-
EPlOSAG00000031741	0.0001	0.0001	0	1	1	-
EPlOSAG00000031742	0.0001	0.0001	0	1	1	-
EPlOSAG00000031743	0.0001	0.0001	0	1	1	-
Os02g0560300	0.906789	2.13884	-1.23799	0.0525098	0.326806	-
Os01g0225200	3.22305	3.24158	-0.00826987	0.55071	0.872259	-
Os02g0158600	24.3807	25.8302	-0.083319	0.623214	0.901333	-
Os11g0644800	2.22012	2.04524	0.11837	0.984554	0.996212	-
Os02g0203300	17.4205	18.8216	-0.11161	0.29222	0.705496	-
Os03g0264950	0.0001	0.0001	0	1	1	-
Os11g0527000	0.210692	0.148409	0.505556	0.730888	0.938846	-
Os09g0451000	2.24925	5.65443	-1.32994	0.00457785	0.0760081	-
Os11g0209450	0.537183	0.339058	0.663883	0.499467	0.848064	-
EPlOSAG00000043604	0.0001	0.0001	0	1	1	-
Os09g0383300	0.0001	0.0001	0	1	1	-
EPlOSAG00000026340	0.0001	0.0001	0	1	1	-
EPlOSAG00000026341	0.0001	0.0001	0	1	1	-
Os06g0156700	0.0001	0.0001	0	1	1	-
EPlOSAG00000026343	0.0648157	0.0287013	1.17522	0.84282	1	-
EPlOSAG00000026344	0.0001	0.0001	0	1	1	-
Os04g0435200	0.558541	0.300403	0.894763	0.569116	0.880933	-
EPlOSAG00000032808	0.0001	0.0001	0	1	1	-
EPlOSAG00000032809	0.0001	0.0001	0	1	1	-
EPlOSAG00000032806	0.0001	0.0001	0	1	1	-
EPlOSAG00000032807	0.0001	0.0001	0	1	1	-
EPlOSAG00000032804	0.0001	0.0001	0	1	1	-
EPlOSAG00000032805	0.0001	0.0001	0	1	1	-
EPlOSAG00000032802	0.620751	0.0001	12.5998	0.389565	1	-
EPlOSAG00000032803	0.0001	0.0001	0	1	1	-
EPlOSAG00000032800	0.0001	0.0001	0	1	1	-
EPlOSAG00000032801	0.0001	0.0001	0	1	1	-
Os01g0217800	8.76894	5.07217	0.789799	0.114046	0.475359	-
Os02g0110900	5.63137	6.10548	-0.116617	0.453933	0.824368	-
EPlOSAG00000043605	0.0875737	0.0001	9.77435	0.662993	1	-
EPlOSAG00000046876	0.713149	0.70994	0.00650643	0.839906	1	-
Os12g0109700	0.144309	0.043707	1.72323	0.61092	0.89687	-
EPlOSAG00000046877	0.0001	0.0001	0	1	1	-
EPlOSAG00000046878	0.0001	0.0001	0	1	1	-
EPlOSAG00000046879	0.0001	0.0001	0	1	1	-
Os08g0482500	0.903003	0.496891	0.861801	0.241425	0.657633	-
Os01g0338600	19.873	21.8638	-0.13774	0.376968	0.773713	-
Os01g0595001	0.0001	0.0001	0	1	1	-
Os03g0702700	3.21192	1.33156	1.27032	0.236595	0.652695	-
Os01g0788850	0.0001	0.0001	0	1	1	-
EPlOSAG00000037355	0.0001	0.0001	0	1	1	-
EPlOSAG00000037354	0.0001	0.0001	0	1	1	-
EPlOSAG00000037357	0.0001	0.0001	0	1	1	-
EPlOSAG00000037356	0.0001	0.0001	0	1	1	-
EPlOSAG00000037351	0.0001	0.0001	0	1	1	-
EPlOSAG00000037350	0.0001	0.0001	0	1	1	-
EPlOSAG00000014130	0.0001	0.0001	0	1	1	-
EPlOSAG00000014131	0.0001	0.0001	0	1	1	-
EPlOSAG00000037359	0.0001	0.0001	0	1	1	-
EPlOSAG00000037358	0.0001	0.0001	0	1	1	-
EPlOSAG00000014138	0.0001	0.0001	0	1	1	-
EPlOSAG00000014139	0.0001	0.0001	0	1	1	-
Os07g0126500	0.0493677	0.0001	8.94742	0.488613	1	-
Os02g0564100	133.657	153.081	-0.195761	0.182331	0.583412	-
Os08g0536100	18.0346	18.1194	-0.00677042	0.795249	0.956249	-
Os06g0704100	0.204275	0.0001	10.9963	0.0181289	0.180573	-
Os03g0704700	7.34227	5.00238	0.553612	0.330157	0.737266	-
Os09g0466100	0.0262607	0.0001	8.03676	0.494447	1	-
EPlOSAG00000027431	0.0001	0.0001	0	1	1	-
EPlOSAG00000027430	0.0001	0.0001	0	1	1	-
EPlOSAG00000027433	0.0001	0.0001	0	1	1	-
EPlOSAG00000027432	0.0001	0.0001	0	1	1	-
EPlOSAG00000027435	0.0001	0.0001	0	1	1	-
EPlOSAG00000027434	0.0001	0.0001	0	1	1	-
EPlOSAG00000027437	0.0001	0.0001	0	1	1	-
EPlOSAG00000027436	0.0001	0.0001	0	1	1	-
EPlOSAG00000027439	0.0001	0.0001	0	1	1	-
EPlOSAG00000027438	0.0001	0.0001	0	1	1	-
Os02g0154600	0.220138	0.251837	-0.19408	0.575459	0.883027	-
EPlOSAG00000037971	0.0001	0.0001	0	1	1	-
EPlOSAG00000037970	0.0001	0.0001	0	1	1	-
EPlOSAG00000037973	0.0001	0.0001	0	1	1	-
EPlOSAG00000037972	0.0001	0.0001	0	1	1	-
EPlOSAG00000037975	0.0001	0.0001	0	1	1	-
EPlOSAG00000037974	0.0001	0.0001	0	1	1	-
EPlOSAG00000037977	0.0001	0.0001	0	1	1	-
EPlOSAG00000037976	0.0001	0.0001	0	1	1	-
EPlOSAG00000037979	0.0001	0.0001	0	1	1	-
EPlOSAG00000037978	0.0001	0.0001	0	1	1	-
Os09g0503400	20.6683	11.6557	0.826386	0.859638	0.972731	-
EPlOSAG00000051838	0.0001	0.0001	0	1	1	-
EPlOSAG00000038380	0.0001	0.0001	0	1	1	-
Os02g0152600	5.38464	3.19745	0.751927	0.0691441	0.377136	-
EPlOSAG00000051545	0.0001	0.0001	0	1	1	-
EPlOSAG00000013487	0.0001	0.0001	0	1	1	-
EPlOSAG00000013486	0.0001	0.0001	0	1	1	-
EPlOSAG00000013485	0.0001	0.0001	0	1	1	-
EPlOSAG00000013484	0.0001	0.0001	0	1	1	-
EPlOSAG00000013483	0.0001	0.0001	0	1	1	-
EPlOSAG00000013482	0.0001	0.0001	0	1	1	-
EPlOSAG00000013481	0.0001	0.0001	0	1	1	-
EPlOSAG00000013480	0.0001	0.0001	0	1	1	-
EPlOSAG00000036002	0.0001	0.0001	0	1	1	-
EPlOSAG00000036003	0.0001	0.0001	0	1	1	-
Os01g0549000	0.210256	0.0001	11.0379	0.113847	0.474845	-
EPlOSAG00000036001	0.0001	0.0001	0	1	1	-
EPlOSAG00000036006	0.0001	0.0001	0	1	1	-
Os06g0571800	22.0596	26.1364	-0.244659	0.194806	0.600611	-
EPlOSAG00000013489	0.0001	0.0001	0	1	1	-
EPlOSAG00000013488	0.0001	0.0001	0	1	1	-
Os12g0407000	0.247788	0.286966	-0.211773	0.870194	0.975421	-
Os02g0758200	2.08537	2.36239	-0.179941	0.679066	0.920296	-
EPlOSAG00000021064	0.0001	0.0001	0	1	1	-
EPlOSAG00000051546	0.0001	0.0001	0	1	1	-
Os04g0429850	0.320002	0.429957	-0.426113	0.359632	0.761413	-
Os07g0108000	2.60951	2.34109	0.156596	0.964326	0.991974	-
EPlOSAG00000019625	0.0001	0.0001	0	1	1	-
EPlOSAG00000019624	0.00641833	0.0001	6.00413	0.808942	1	-
EPlOSAG00000019627	0.0001	0.0001	0	1	1	-
EPlOSAG00000019626	0.0001	0.0001	0	1	1	-
EPlOSAG00000019621	4.25272	0.458533	3.21329	0.0979828	0.442147	-
Os10g0536050	95.8847	64.3385	0.575618	0.300045	0.712426	-
EPlOSAG00000019623	0.00641833	0.0001	6.00413	0.808942	1	-
EPlOSAG00000019622	0.0001	0.0001	0	1	1	-
EPlOSAG00000019629	0.0001	0.0001	0	1	1	-
EPlOSAG00000019628	0.0001	0.0001	0	1	1	-
EPlOSAG00000009034	0.0001	0.0001	0	1	1	-
Os08g0508800	98.8532	16.545	2.57889	7.19e-18	1.13e-14	up
Os08g0564000	0.0001	0.0001	0	1	1	-
Os05g0183566	0.0001	0.0001	0	1	1	-
EPlOSAG00000009039	0.0001	0.0001	0	1	1	-
Os03g0742400	32.9514	25.9189	0.346336	0.396815	0.788575	-
Os10g0407100	9.30915	11.4423	-0.297651	0.159407	0.548245	-
Os11g0602500	138.655	117.24	0.242028	0.774656	0.950661	-
EPlOSAG00000022063	0.0001	0.0001	0	1	1	-
EPlOSAG00000013278	0.0001	0.0001	0	1	1	-
EPlOSAG00000025522	0.0001	0.0001	0	1	1	-
Os07g0477866	1.90677	2.61454	-0.455427	0.0973959	0.440671	-
Os03g0307700	0.0543753	0.394653	-2.85956	0.0114458	0.138177	-
Os03g0728800	6.44983	7.19186	-0.157104	0.683071	0.922336	-
EPlOSAG00000023677	0.225616	0.302013	-0.420743	0.840034	1	-
Os12g0578000	10.0085	10.7047	-0.0970075	0.335063	0.741236	-
Os03g0143100	0.0001	0.0001	0	1	1	-
EPlOSAG00000043444	0.0001	0.0001	0	1	1	-
Os03g0708700	0.730023	0.910335	-0.318456	0.281411	0.694623	-
Os07g0498900	1.69103	1.81141	-0.0992114	0.496796	0.847468	-
Os11g0256100	5.91557	6.06492	-0.0359701	0.43784	0.815549	-
EPlOSAG00000049888	0.0001	0.0001	0	1	1	-
EPlOSAG00000049889	0.0001	0.0001	0	1	1	-
EPlOSAG00000018578	0.226105	0.185152	0.288285	0.989558	1	-
EPlOSAG00000018579	0.0001	0.0001	0	1	1	-
Os02g0481000	26.2999	21.0327	0.322423	0.613327	0.8977	-
EPlOSAG00000043445	0.0001	0.0001	0	1	1	-
EPlOSAG00000018572	0.0001	0.0001	0	1	1	-
EPlOSAG00000049881	0.0001	0.0001	0	1	1	-
EPlOSAG00000049882	0.0001	0.0001	0	1	1	-
Os06g0542300	220.422	48.1583	2.19441	0.00148039	0.0355207	up
EPlOSAG00000018576	1.61778	2.73442	-0.757218	0.516862	0.855714	-
EPlOSAG00000049885	0.0001	0.0001	0	1	1	-
EPlOSAG00000018574	0.041283	0.253727	-2.61966	0.989558	1	-
EPlOSAG00000049887	0.0001	0.0001	0	1	1	-
Os04g0472500	0.147017	0.410493	-1.48138	0.066404	0.368813	-
Os10g0447400	7.12456	9.36688	-0.394768	0.278379	0.691336	-
EPlOSAG00000030999	0.0001	0.0001	0	1	1	-
Os03g0807700	0.0001	0.0001	0	1	1	-
Os05g0183900	0.0001	0.0001	0	1	1	-
Os06g0121500	0.0001	0.0001	0	1	1	-
Os10g0524000	0.21987	0.0116223	4.24168	0.02458	0.214875	-
Os01g0931600	0.0001	0.0001	0	1	1	-
EPlOSAG00000014910	0.0001	0.0001	0	1	1	-
EPlOSAG00000014911	0.0001	0.0001	0	1	1	-
EPlOSAG00000014912	0.0001	0.0001	0	1	1	-
Os10g0204100	36.4498	32.8376	0.150562	0.966769	0.992787	-
Os05g0557100	0.749351	0.150071	2.32	0.011093	0.135156	-
EPlOSAG00000014915	0.0001	0.0001	0	1	1	-
EPlOSAG00000014916	0.0001	0.0001	0	1	1	-
EPlOSAG00000014917	0.0001	0.0001	0	1	1	-
EPlOSAG00000014918	0.0001	0.0001	0	1	1	-
EPlOSAG00000014919	0.0001	0.0001	0	1	1	-
Os02g0592400	33.2213	29.2469	0.183827	0.892214	0.979749	-
Os02g0466050	0.0001	0.0001	0	1	1	-
Os10g0437200	10.4663	9.84874	0.087736	0.800696	0.958538	-
Os01g0527400	22.348	20.6323	0.115239	0.826017	0.964804	-
Os01g0820000	0.0001	0.0001	0	1	1	-
Os05g0480300	0.862656	0.960635	-0.155203	0.709943	0.932173	-
Os01g0152500	0.0001	0.0001	0	1	1	-
Os12g0614500	0.0180283	0.0001	7.49412	0.656919	1	-
EPlOSAG00000028385	0.0001	0.0001	0	1	1	-
Os04g0389901	0.838827	0.412349	1.02451	0.122554	0.490611	-
Os03g0320000	14.2296	10.3052	0.46552	0.375951	0.773522	-
Os01g0621300	5.79994	5.32786	0.122481	0.918888	0.98529	-
Os03g0288800	8.69293	8.96067	-0.0437644	0.371957	0.770962	-
Os05g0198100	0.0001	0.0001	0	1	1	-
EPlOSAG00000031699	0.0001	0.0001	0	1	1	-
Os02g0217425	0.0001	0.0001	0	1	1	-
Os10g0124500	0.0001	0.0001	0	1	1	-
Os10g0538600	0.0408433	0.0001	8.67396	0.432505	1	-
EPlOSAG00000040872	0.0001	0.0001	0	1	1	-
Os05g0242000	0.488303	0.068917	2.82485	0.00392211	0.0685766	-
EPlOSAG00000036236	0.0001	0.0001	0	1	1	-
EPlOSAG00000011249	0.0001	0.0001	0	1	1	-
Os06g0216700	6.79555	2.7978	1.2803	0.229306	0.645246	-
EPlOSAG00000011247	0.0001	0.0001	0	1	1	-
EPlOSAG00000011246	0.0001	0.0001	0	1	1	-
EPlOSAG00000011245	0.0610267	0.0001	9.2533	0.625318	1	-
Os11g0161000	3.49586	2.19442	0.671808	0.157558	0.545491	-
Os01g0116200	1.91258	2.16208	-0.176898	0.374221	0.773057	-
EPlOSAG00000011242	0.0001	0.0001	0	1	1	-
EPlOSAG00000011241	0.0001	0.0001	0	1	1	-
EPlOSAG00000011240	0.0001	0.0001	0	1	1	-
Os02g0489400	134.077	117.281	0.193094	0.876584	0.977682	-
Os08g0202400	0.900716	0.399716	1.1721	0.0708394	0.380409	-
Os02g0819600	17.9091	10.1058	0.825508	0.0882215	0.422645	-
Os07g0671800	494.98	593.597	-0.262113	0.18123	0.581619	-
Os03g0131200	1826.27	1558.04	0.229166	0.916171	0.98466	-
Os10g0572300	26.2975	14.3713	0.871735	0.0511854	0.32255	-
Os07g0238500	0.0001	0.0001	0	1	1	-
EPlOSAG00000034099	0.0001	0.0001	0	1	1	-
Os01g0907300	5.97677	5.50171	0.119484	0.85628	0.971566	-
Os12g0287300	31.5191	21.3069	0.564909	0.442046	0.818453	-
EPlOSAG00000034093	0.0001	0.0001	0	1	1	-
EPlOSAG00000034092	0.0001	0.0001	0	1	1	-
EPlOSAG00000034091	0.0001	0.0001	0	1	1	-
EPlOSAG00000034090	0.0001	0.0001	0	1	1	-
EPlOSAG00000034097	0.0001	0.0001	0	1	1	-
EPlOSAG00000034096	0.0001	0.0001	0	1	1	-
EPlOSAG00000034095	0.0001	0.0001	0	1	1	-
EPlOSAG00000034094	0.0001	0.0001	0	1	1	-
Os02g0505066	1.87169	1.84648	0.019562	0.753668	0.945028	-
EPlOSAG00000020093	0.0001	0.0001	0	1	1	-
Os11g0270000	0.0001	0.0001	0	1	1	-
EPlOSAG00000045317	0.0001	0.0001	0	1	1	-
EPlOSAG00000010118	0.0001	0.0001	0	1	1	-
EPlOSAG00000010119	0.170237	0.0001	10.7333	0.808942	1	-
Os01g0548750	0.455018	0.625242	-0.458491	0.583993	0.886655	-
EPlOSAG00000010114	0.0001	0.0001	0	1	1	-
EPlOSAG00000010115	0.0001	0.0001	0	1	1	-
EPlOSAG00000010116	0.0001	0.0001	0	1	1	-
EPlOSAG00000010117	0.445638	0.0001	12.1217	0.531305	1	-
EPlOSAG00000010110	0.0001	0.0001	0	1	1	-
EPlOSAG00000010111	0.0001	0.0001	0	1	1	-
EPlOSAG00000010112	0.0001	0.0001	0	1	1	-
EPlOSAG00000010113	0.0001	0.0001	0	1	1	-
Os01g0655300	3.12838	3.87093	-0.307263	0.479844	0.838593	-
Os01g0192300	73.1186	58.4571	0.322859	0.680209	0.920702	-
Os07g0180100	0.342296	0.384886	-0.169186	0.609657	0.89687	-
Os07g0563300	19.2074	18.3496	0.0659162	0.640982	0.907395	-
EPlOSAG00000020098	0.0001	0.0001	0	1	1	-
Os07g0690300	13.268	10.0893	0.395128	0.244585	0.660989	-
Os07g0654900	0.0001	0.0001	0	1	1	-
EPlOSAG00000020463	0.0001	0.0001	0	1	1	-
Os10g0320100	2.83187	3.01073	-0.088357	0.762964	0.947973	-
Os04g0620700	29.6149	26.2125	0.17607	0.896765	0.98094	-
EPlOSAG00000002629	0.0001	0.0001	0	1	1	-
EPlOSAG00000052759	0.0001	0.0001	0	1	1	-
Os06g0181800	0.791177	0.530499	0.576651	0.614446	0.898032	-
EPlOSAG00000052754	0.0001	0.0001	0	1	1	-
EPlOSAG00000002624	0.0001	0.0001	0	1	1	-
Os07g0444000	8.79998	14.5981	-0.730212	0.663346	0.914284	-
EPlOSAG00000052756	0.0001	0.0001	0	1	1	-
Os10g0373400	1.4969	1.56303	-0.0623723	0.65603	0.911848	-
Os04g0626700	2.90289	3.17179	-0.127809	0.589026	0.888014	-
EPlOSAG00000052757	0.0295767	0.0399723	-0.434542	0.840034	1	-
Os01g0224300	2.56413	2.63935	-0.0417181	0.728423	0.937679	-
EPlOSAG00000052751	0.0001	0.0001	0	1	1	-
ENSRNA049466581	0.900434	0.480802	0.905178	0.721803	1	-
EPlOSAG00000052753	0.0001	0.0001	0	1	1	-
Os03g0597600	101.19	43.2679	1.2257	0.0471048	0.309638	-
EPlOSAG00000046773	0.0001	0.0001	0	1	1	-
EPlOSAG00000046772	0.0001	0.0001	0	1	1	-
EPlOSAG00000046771	0.0001	0.0001	0	1	1	-
EPlOSAG00000046770	0.0001	0.0001	0	1	1	-
EPlOSAG00000046777	0.0001	0.0001	0	1	1	-
EPlOSAG00000046776	0.19667	0.340188	-0.790556	0.862921	1	-
EPlOSAG00000046775	0.0001	0.0001	0	1	1	-
EPlOSAG00000046774	0.0001	0.0001	0	1	1	-
EPlOSAG00000046779	0.0001	0.0001	0	1	1	-
EPlOSAG00000046778	0.0001	0.0001	0	1	1	-
Os09g0407300	1.39406	1.21263	0.201162	0.902733	0.982079	-
Os01g0652700	0.108723	0.118148	-0.119938	0.952159	1	-
Os01g0750000	0.509201	0.565912	-0.152343	0.491757	0.844805	-
Os06g0193300	2.29088	0.986467	1.21556	0.226536	0.641871	-
Os09g0371300	4.15256	0.411529	3.33494	3.05e-05	0.00182082	-
Os03g0825900	0.0001	0.0001	0	1	1	-
Os02g0694300	5.37257	5.02963	0.0951592	0.860417	0.972829	-
Os08g0546700	42.4567	54.991	-0.373202	0.0621664	0.356435	-
Os07g0123100	0.852542	1.3173	-0.627743	0.40341	0.793694	-
Os01g0321700	9.59406	8.98115	0.0952419	0.769052	0.948592	-
Os09g0272200	0.0001	0.0001	0	1	1	-
Os06g0661000	0.0001	0.0001	0	1	1	-
Os02g0127300	0.0001	0.0001	0	1	1	-
Os02g0127900	4.69716	3.76565	0.318888	0.548409	0.8715	-
EPlOSAG00000041277	0.0001	0.0001	0	1	1	-
EPlOSAG00000041276	0.0001	0.0001	0	1	1	-
EPlOSAG00000041275	0.113409	0.0001	10.1473	0.596779	1	-
EPlOSAG00000041274	0.0001	0.0001	0	1	1	-
EPlOSAG00000041273	0.0001	0.0001	0	1	1	-
EPlOSAG00000041272	0.0001	0.0001	0	1	1	-
EPlOSAG00000041271	0.0001	0.0001	0	1	1	-
EPlOSAG00000041270	0.0001	0.0001	0	1	1	-
EPlOSAG00000041279	0.0001	0.0001	0	1	1	-
EPlOSAG00000041278	0.0001	0.0001	0	1	1	-
Os07g0567100	0.0001	0.028947	-8.17727	0.485345	1	-
Os02g0519700	0.745603	0.726868	0.0367149	0.9475	0.989771	-
Os07g0133500	1.10215	1.53673	-0.479545	0.174531	0.571487	-
Os04g0666800	6.63803	4.05281	0.711831	0.305848	0.718573	-
Os02g0125500	0.23397	0.0001	11.1921	0.0379138	0.276598	-
Os03g0428200	0.0001	0.0001	0	1	1	-
ENSRNA049465052	0.0516707	0.0166403	1.63466	0.800281	1	-
Os08g0434500	0.10315	0.134106	-0.378631	0.842323	1	-
EPlOSAG00000013529	0.0938617	0.0001	9.87439	0.625318	1	-
Os03g0433733	3.5552	1.80684	0.97646	0.191815	0.596856	-
Os02g0553000	1.23259	0.0605403	4.34766	7.08e-06	0.000566369	-
Os11g0685700	4.46557	3.82158	0.224675	0.8932	0.980101	-
Os02g0670500	17.3678	21.3212	-0.295874	0.162715	0.553259	-
Os12g0132800	0.663884	0.0693227	3.25953	0.00538332	0.0848252	-
Os01g0147250	0.0001	0.0214803	-7.74687	0.375081	1	-
Os11g0195100	0.878728	0.387858	1.17989	0.108024	0.46307	-
Os04g0558700	22.1557	58.3113	-1.3961	1.81e-06	0.00018187	down
EPlOSAG00000043728	0.102373	0.093773	0.126595	0.989361	1	-
EPlOSAG00000028668	0.0001	0.0001	0	1	1	-
Os06g0326900	0.449715	0.308588	0.543327	0.567054	0.880209	-
Os05g0127400	2.84344	3.16104	-0.152763	0.5982	0.892912	-
EPlOSAG00000005800	0.0001	0.0001	0	1	1	-
EPlOSAG00000005801	0.0001	0.0001	0	1	1	-
Os12g0414500	0.0001	0.0001	0	1	1	-
EPlOSAG00000005803	0.004644	0.0422777	-3.18646	0.828553	1	-
Os10g0133166	0.0640387	0.0001	9.3228	0.289822	1	-
EPlOSAG00000005805	0.0001	0.0001	0	1	1	-
EPlOSAG00000005806	0.0001	0.0001	0	1	1	-
EPlOSAG00000005807	0.0001	0.0001	0	1	1	-
EPlOSAG00000005808	0.0001	0.0001	0	1	1	-
Os08g0223766	0.337549	0.0855473	1.9803	0.196697	0.602507	-
Os01g0550800	0.0001	0.0001	0	1	1	-
Os01g0857925	4.10951	0.446852	3.2011	0.0557291	0.337843	-
Os05g0451900	0.23773	0.195206	0.284327	0.996078	0.999271	-
Os12g0547600	12.7849	4.80393	1.41215	4.63e-06	0.000400952	up
Os08g0529350	0.0001	0.0001	0	1	1	-
Os04g0224900	19.8807	16.1969	0.295652	0.653032	0.910335	-
EPlOSAG00000037288	0.0001	0.0001	0	1	1	-
EPlOSAG00000043720	0.0001	0.0001	0	1	1	-
Os02g0671300	0.0331787	0.0001	8.37411	0.443502	1	-
ENSRNA049449750	0.0001	0.0001	0	1	1	-
Os02g0129900	44.1115	49.0305	-0.152522	0.408638	0.797279	-
EPlOSAG00000006571	0.0001	0.0001	0	1	1	-
EPlOSAG00000006570	0.0001	0.0001	0	1	1	-
EPlOSAG00000006573	0.0001	0.0001	0	1	1	-
EPlOSAG00000006572	0.0001	0.0001	0	1	1	-
EPlOSAG00000006575	0.0001	0.0001	0	1	1	-
EPlOSAG00000006574	0.0001	0.0001	0	1	1	-
EPlOSAG00000006577	0.0001	0.0001	0	1	1	-
EPlOSAG00000006576	0.0001	0.0001	0	1	1	-
Os02g0105900	402.488	305.933	0.395729	0.535985	0.866391	-
EPlOSAG00000006578	0.0001	0.0001	0	1	1	-
Os07g0175600	42.611	5.98287	2.83232	0.034528	0.262531	-
Os08g0404350	0.111639	0.0001	10.1246	0.209768	1	-
EPlOSAG00000012189	0.0001	0.0001	0	1	1	-
EPlOSAG00000012188	0.0001	0.0001	0	1	1	-
EPlOSAG00000012185	0.0001	0.0001	0	1	1	-
EPlOSAG00000012184	0.0001	0.0001	0	1	1	-
EPlOSAG00000012187	0.0001	0.0001	0	1	1	-
EPlOSAG00000012186	0.0001	0.0001	0	1	1	-
EPlOSAG00000012181	0.0001	0.0001	0	1	1	-
EPlOSAG00000012180	0.0001	0.0001	0	1	1	-
EPlOSAG00000012183	0.0001	0.0001	0	1	1	-
EPlOSAG00000012182	0.0001	0.0001	0	1	1	-
EPlOSAG00000043653	0.0001	0.0001	0	1	1	-
EPlOSAG00000043652	0.0001	0.0001	0	1	1	-
EPlOSAG00000043651	0.0001	0.0001	0	1	1	-
Os05g0592100	256.52	323.866	-0.336326	0.114131	0.475476	-
EPlOSAG00000043657	0.0001	0.0001	0	1	1	-
Os03g0757400	3.87569	4.00505	-0.0473663	0.676652	0.919339	-
EPlOSAG00000043655	0.0001	0.0001	0	1	1	-
EPlOSAG00000043654	0.0001	0.0001	0	1	1	-
Os01g0351500	0.0001	0.0001	0	1	1	-
EPlOSAG00000043659	0.0001	0.0001	0	1	1	-
EPlOSAG00000043658	0.0001	0.0001	0	1	1	-
Os01g0847600	0.237794	0.311848	-0.39113	0.68361	0.922359	-
Os03g0336200	0.563863	0.618566	-0.133583	0.663093	0.914275	-
ENSRNA049476519	0.0001	0.0001	0	1	1	-
ENSRNA049476514	84.1358	123.68	-0.555823	0.635988	0.905363	-
Os09g0445600	0.0001	0.0001	0	1	1	-
EPlOSAG00000003899	0.0001	0.0001	0	1	1	-
EPlOSAG00000003898	0.0001	0.0001	0	1	1	-
Os12g0211400	0.583977	0.981334	-0.748833	0.158241	0.546638	-
Os03g0816600	1.0478	0.898963	0.22103	0.916349	0.98466	-
EPlOSAG00000003891	0.0001	0.0001	0	1	1	-
EPlOSAG00000003890	0.0001	0.0001	0	1	1	-
EPlOSAG00000003893	0.0001	0.0001	0	1	1	-
EPlOSAG00000003892	0.0001	0.0001	0	1	1	-
EPlOSAG00000003895	1.49066	1.7576	-0.237653	0.857271	0.971921	-
EPlOSAG00000003894	0.0001	0.0001	0	1	1	-
EPlOSAG00000003897	0.0001	0.0001	0	1	1	-
Os01g0105900	69.1617	67.3581	0.0381216	0.671985	0.917502	-
Os10g0463100	0.0001	0.0001	0	1	1	-
Os06g0265650	2.19455	1.37937	0.669918	0.451112	0.82317	-
Os03g0810600	22.3248	20.8313	0.0998998	0.981333	0.995198	-
Os01g0877400	0.0001	0.0001	0	1	1	-
Os11g0672800	2.24344	2.46904	-0.138233	0.596455	0.892118	-
Os06g0112200	26.9826	20.3968	0.403688	0.401084	0.792171	-
Os02g0820300	11.3042	11.3366	-0.00413032	0.610761	0.89687	-
Os04g0530500	50.7668	22.7442	1.15839	1	1	-
EPlOSAG00000028438	0.0001	0.0001	0	1	1	-
EPlOSAG00000028439	0.0001	0.0001	0	1	1	-
Os08g0240600	2.98245	3.40704	-0.192017	0.38685	0.781439	-
EPlOSAG00000028430	0.0001	0.0001	0	1	1	-
EPlOSAG00000028431	0.0001	0.0001	0	1	1	-
EPlOSAG00000028432	0.0001	0.0001	0	1	1	-
EPlOSAG00000028433	0.0001	0.0001	0	1	1	-
EPlOSAG00000028434	0.0001	0.0001	0	1	1	-
EPlOSAG00000028435	0.0001	0.0001	0	1	1	-
EPlOSAG00000028436	0.0001	0.0001	0	1	1	-
Os06g0567950	0.036135	0.185046	-2.35642	0.197285	0.603026	-
EPlOSAG00000044380	0.0001	0.0001	0	1	1	-
Os01g0870750	0.0503183	0.0442083	0.186766	0.963591	0.99182	-
EPlOSAG00000044382	0.0001	0.0001	0	1	1	-
EPlOSAG00000044383	0.0001	0.0001	0	1	1	-
EPlOSAG00000044384	0.0001	0.0001	0	1	1	-
EPlOSAG00000044385	0.0001	0.0001	0	1	1	-
EPlOSAG00000044386	0.0001	0.0001	0	1	1	-
EPlOSAG00000044387	0.0001	0.0001	0	1	1	-
EPlOSAG00000044388	0.0001	0.0001	0	1	1	-
EPlOSAG00000044389	0.0001	0.0001	0	1	1	-
Os02g0260700	37.5198	33.5592	0.16094	0.484061	0.841351	-
Os02g0721100	0.0001	0.0001	0	1	1	-
Os05g0591450	0.0001	0.0001	0	1	1	-
Os10g0430750	0.112475	0.0625277	0.847034	0.85674	1	-
EPlOSAG00000026389	0.044995	0.010371	2.11721	0.9948	1	-
Os03g0358700	0.0862897	0.135991	-0.656248	0.699492	0.928733	-
Os10g0446100	10.2081	11.9282	-0.224663	0.169766	0.564635	-
EPlOSAG00000020625	0.0001	0.0001	0	1	1	-
Os07g0438550	38.8436	41.572	-0.0979334	0.262264	0.676472	-
EPlOSAG00000020627	0.0001	0.0001	0	1	1	-
EPlOSAG00000020626	0.0001	0.0001	0	1	1	-
EPlOSAG00000020621	0.0001	0.0001	0	1	1	-
EPlOSAG00000020620	0.0001	0.0001	0	1	1	-
EPlOSAG00000020623	0.0001	0.0001	0	1	1	-
EPlOSAG00000020622	0.0001	0.0001	0	1	1	-
EPlOSAG00000020629	0.0001	0.0001	0	1	1	-
EPlOSAG00000020628	0.0001	0.0001	0	1	1	-
Os07g0687400	233.526	73.5117	1.66754	4.9e-08	8.89e-06	up
Os07g0419500	5.64528	6.85629	-0.280382	0.0684911	0.375117	-
Os08g0533600	96.2977	90.3622	0.0917821	0.854397	0.971505	-
EPlOSAG00000029749	0.0001	0.0001	0	1	1	-
EPlOSAG00000029748	0.0001	0.0001	0	1	1	-
Os03g0106700	0.0001	0.0001	0	1	1	-
EPlOSAG00000038315	0.0001	0.0001	0	1	1	-
Os04g0679900	6.60526	2.53092	1.38395	0.00591843	0.0897303	-
EPlOSAG00000029740	0.0001	0.0001	0	1	1	-
EPlOSAG00000029743	0.0001	0.0001	0	1	1	-
EPlOSAG00000029742	0.0001	0.0001	0	1	1	-
EPlOSAG00000029745	0.0001	0.0001	0	1	1	-
EPlOSAG00000029744	0.0001	0.0001	0	1	1	-
EPlOSAG00000029747	0.0001	0.0001	0	1	1	-
EPlOSAG00000029746	0.0001	0.0001	0	1	1	-
EPlOSAG00000021578	0.0001	0.0001	0	1	1	-
EPlOSAG00000021579	0.0001	0.0001	0	1	1	-
Os06g0634600	31.7407	28.8585	0.137336	0.973963	0.993805	-
EPlOSAG00000021572	0.0001	0.0001	0	1	1	-
EPlOSAG00000021573	0.0001	0.0001	0	1	1	-
EPlOSAG00000021570	0.0001	0.0001	0	1	1	-
EPlOSAG00000021571	0.0001	0.0001	0	1	1	-
EPlOSAG00000021576	0.197762	0.0001	10.9495	0.808942	1	-
EPlOSAG00000021577	0.0001	0.0001	0	1	1	-
EPlOSAG00000021574	0.0001	0.0001	0	1	1	-
EPlOSAG00000021575	0.0001	0.0001	0	1	1	-
Os05g0560200	9.77033	8.26705	0.241034	0.832528	0.966062	-
EPlOSAG00000033278	0.0001	0.0001	0	1	1	-
EPlOSAG00000033279	0.0001	0.0001	0	1	1	-
Os11g0232000	0.0001	0.0001	0	1	1	-
EPlOSAG00000033272	0.0001	0.0001	0	1	1	-
EPlOSAG00000033273	0.0001	0.0001	0	1	1	-
EPlOSAG00000033270	0.0001	0.0001	0	1	1	-
EPlOSAG00000023964	0.0001	0.0001	0	1	1	-
EPlOSAG00000033276	7e-06	0.00383	-9.09577	0.989558	1	-
EPlOSAG00000033277	0.0001	0.0001	0	1	1	-
EPlOSAG00000033274	0.0001	0.0001	0	1	1	-
EPlOSAG00000033275	0.0001	0.0001	0	1	1	-
EPlOSAG00000009444	0.221518	0.114022	0.958112	0.839256	1	-
EPlOSAG00000009445	0.0001	0.0001	0	1	1	-
Os01g0871800	12.455	13.1814	-0.0817753	0.502259	0.849431	-
EPlOSAG00000009447	0.0001	0.0001	0	1	1	-
EPlOSAG00000009440	0.0001	0.0001	0	1	1	-
EPlOSAG00000009441	0.021189	0.02556	-0.270572	0.989558	1	-
EPlOSAG00000009442	0.271101	0.498853	-0.879787	0.919835	1	-
Os07g0208801	6.9698	6.70947	0.0549187	0.729262	0.937825	-
EPlOSAG00000009448	0.0001	0.0001	0	1	1	-
EPlOSAG00000009449	0.0001	0.0001	0	1	1	-
Os06g0503900	0.0001	0.0001	0	1	1	-
Os11g0247300	453.078	312.525	0.535787	0.308708	0.720873	-
EPlOSAG00000018416	0.0001	0.0001	0	1	1	-
Os01g0936600	23.8021	13.6559	0.801565	0.107736	0.462532	-
Os06g0152400	1.47406	0.66467	1.14908	0.0228373	0.205839	-
Os04g0587751	0.876478	0.567886	0.626118	0.714855	0.93358	-
Os04g0433300	0.958453	0.885833	0.113673	0.954928	0.990532	-
Os03g0848100	5.7644	6.23933	-0.11422	0.602316	0.893356	-
Os10g0498300	31.986	37.5001	-0.229456	0.247447	0.663677	-
Os09g0101300	0.204655	0.204536	0.000839121	0.838054	0.967437	-
Os07g0558000	6.42089	3.98075	0.689733	0.0417653	0.290801	-
Os03g0785900	4.97613	4.99029	-0.00409958	0.860893	0.972832	-
EPlOSAG00000037171	0.0001	0.0001	0	1	1	-
Os08g0476700	0.0001	0.0001	0	1	1	-
Os06g0531000	0.0001	0.0001	0	1	1	-
EPlOSAG00000023085	0.0001	0.0001	0	1	1	-
EPlOSAG00000037173	0.0001	0.0001	0	1	1	-
Os09g0259701	0.0001	0.0001	0	1	1	-
EPlOSAG00000037172	0.0001	0.0001	0	1	1	-
EPlOSAG00000023080	0.0001	0.0001	0	1	1	-
Os03g0439500	2.0818	2.38758	-0.197716	0.322439	0.730344	-
EPlOSAG00000037174	0.0001	0.0001	0	1	1	-
EPlOSAG00000025315	0.0001	0.0001	0	1	1	-
EPlOSAG00000037177	0.0001	0.0001	0	1	1	-
EPlOSAG00000037176	0.0001	0.0001	0	1	1	-
Os11g0604600	35.0962	22.9862	0.610551	0.143497	0.523668	-
Os06g0633375	0.187724	0.131724	0.511089	0.810797	0.962373	-
EPlOSAG00000041667	0.0001	0.0001	0	1	1	-
Os04g0572800	15.2457	12.7605	0.256714	0.791001	0.955518	-
Os06g0184733	0.273082	0.102436	1.41461	0.143938	0.52451	-
Os06g0526466	0.0001	0.0001	0	1	1	-
Os02g0324500	0.0001	0.0001	0	1	1	-
Os04g0623700	26.2945	16.8857	0.638955	0.101071	0.448769	-
Os02g0255300	0.0001	0.0001	0	1	1	-
Os01g0574400	13.2381	15.8158	-0.256672	0.820706	0.963632	-
Os01g0223300	4.35109	4.67556	-0.103762	0.385505	0.780726	-
Os03g0586900	9.76037	9.19702	0.0857693	0.816064	0.963368	-
Os07g0272400	6.72109	5.44888	0.302736	0.548212	0.8715	-
Os09g0424701	0.677727	0.607629	0.157513	0.936472	0.98751	-
EPlOSAG00000001868	0.0001	0.0001	0	1	1	-
Os12g0159000	75.4627	45.1861	0.739884	0.182218	0.58335	-
EPlOSAG00000001866	0.0001	0.0001	0	1	1	-
Os10g0519500	0.551332	0.539763	0.0305952	0.889833	0.979497	-
EPlOSAG00000001864	0.117706	0.00120733	6.60722	0.84282	1	-
EPlOSAG00000025319	0.0001	0.0001	0	1	1	-
EPlOSAG00000001862	0.0001	0.0001	0	1	1	-
EPlOSAG00000001863	0.0001	0.0001	0	1	1	-
EPlOSAG00000001860	0.070744	0.0001	9.46646	0.808942	1	-
EPlOSAG00000001861	0.0001	0.0001	0	1	1	-
EPlOSAG00000039623	0.0001	0.0001	0	1	1	-
EPlOSAG00000039622	0.0001	0.0001	0	1	1	-
EPlOSAG00000039621	0.0001	0.0001	0	1	1	-
EPlOSAG00000039620	0.0001	0.0001	0	1	1	-
Os01g0168850	0.0420923	0.200757	-2.25382	0.282655	0.695676	-
EPlOSAG00000039626	0.0109483	0.0865193	-2.98231	0.851639	1	-
EPlOSAG00000039625	0.0001	0.0001	0	1	1	-
EPlOSAG00000039624	0.0001	0.0001	0	1	1	-
Os05g0426800	0.0001	0.0001	0	1	1	-
EPlOSAG00000039628	0.0001	0.0001	0	1	1	-
Os12g0571000	0.186541	0.0001	10.8653	0.31562	1	-
Os04g0403600	0.595147	0.464178	0.358568	0.884108	0.978684	-
EPlOSAG00000026383	0.0001	0.0001	0	1	1	-
EPlOSAG00000035788	0.0001	0.0001	0	1	1	-
EPlOSAG00000030707	0.0001	0.0001	0	1	1	-
EPlOSAG00000030706	0.0001	0.0001	0	1	1	-
EPlOSAG00000030705	0.0001	0.0001	0	1	1	-
EPlOSAG00000030704	0.0001	0.0001	0	1	1	-
EPlOSAG00000030703	0.0001	0.0001	0	1	1	-
EPlOSAG00000030702	0.0001	0.0001	0	1	1	-
EPlOSAG00000030701	0.0001	0.0001	0	1	1	-
EPlOSAG00000030700	0.0001	0.0001	0	1	1	-
EPlOSAG00000030709	0.0001	0.0001	0	1	1	-
EPlOSAG00000030708	0.0001	0.0001	0	1	1	-
Os11g0521500	218.478	283.306	-0.374871	0.0152635	0.163389	-
Os11g0237300	13.356	11.2846	0.243127	0.879359	0.977986	-
Os05g0587000	0.010867	0.0273877	-1.33357	0.79987	1	-
Os10g0137100	0.0001	0.0001	0	1	1	-
Os02g0562400	12.5186	9.11018	0.458517	0.298807	0.711984	-
Os04g0533602	0.589926	2.0954	-1.82862	0.246563	0.662365	-
ENSRNA049442095	0.0001	0.0001	0	1	1	-
Os04g0218900	3.90278	3.69167	0.0802281	0.822086	0.963898	-
Os03g0333700	15.6411	14.8794	0.0720277	0.830147	0.965695	-
EPlOSAG00000053090	0.0001	0.0001	0	1	1	-
EPlOSAG00000053091	0.0001	0.0001	0	1	1	-
Os08g0557850	0.0001	0.0001	0	1	1	-
EPlOSAG00000001363	0.0001	0.0001	0	1	1	-
Os08g0484200	12.5956	9.53917	0.400982	0.615427	0.898521	-
EPlOSAG00000001362	0.0001	0.0001	0	1	1	-
Os09g0299500	7.54327	6.75275	0.159717	0.969364	0.992994	-
EPlOSAG00000001365	0.070705	0.003724	4.24689	0.961934	1	-
Os05g0429751	0.0755237	0.08969	-0.248018	0.749235	0.944188	-
EPlOSAG00000053095	0.48203	0.0001	12.2349	0.482936	1	-
Os11g0109633	0.0001	0.0149237	-7.22146	0.6289	1	-
EPlOSAG00000001367	0.0001	0.0001	0	1	1	-
Os01g0914700	0.0001	0.0001	0	1	1	-
Os03g0633400	13.2185	11.9513	0.145392	0.922932	0.986436	-
EPlOSAG00000001366	0.0001	0.0001	0	1	1	-
Os12g0125300	0.052264	0.0759483	-0.539201	0.765697	0.948146	-
Os03g0178000	697.243	607.988	0.197618	0.914354	0.984556	-
EPlOSAG00000003421	0.165549	0.0001	10.693	0.808942	1	-
EPlOSAG00000003422	0.0001	0.0001	0	1	1	-
EPlOSAG00000003423	0.0001	0.0001	0	1	1	-
EPlOSAG00000003424	0.032388	0.0201177	0.686996	0.995143	1	-
EPlOSAG00000003425	0.0001	0.0001	0	1	1	-
Os09g0436500	0.0245497	0.00328467	2.90188	0.575283	1	-
EPlOSAG00000003427	0.0001	0.0001	0	1	1	-
EPlOSAG00000003428	0.253094	0.0001	11.3055	0.4943	1	-
EPlOSAG00000003429	0.0001	0.0001	0	1	1	-
Os03g0584500	0.0001	0.0001	0	1	1	-
Os02g0156500	1.05865	2.72557	-1.36434	1	1	-
Os09g0570850	3.3381	7.66382	-1.19903	0.0195907	0.188007	-
Os11g0202100	0.0001	0.0001	0	1	1	-
Os03g0702000	0.0001	0.0001	0	1	1	-
Os01g0263900	2.35994	2.08793	0.176679	0.961975	0.99175	-
EPlOSAG00000020576	0.0001	0.0001	0	1	1	-
Os11g0208600	0.581961	0.566148	0.0397449	0.800358	0.958317	-
Os01g0215700	0.0001	0.0001	0	1	1	-
Os12g0554400	10.3283	19.7736	-0.936975	0.806691	0.961039	-
Os05g0490800	34.1681	25.855	0.402207	0.441993	0.818416	-
Os12g0257000	41.8728	49.7171	-0.247728	0.49258	0.845155	-
Os04g0501800	21.3449	22.7032	-0.0890069	0.454855	0.824715	-
Os01g0302100	0.0001	0.0001	0	1	1	-
Os10g0337500	0.0001	0.0001	0	1	1	-
Os05g0520401	0.0234437	0.273949	-3.54664	0.252366	0.668946	-
EPlOSAG00000014069	0.299588	0.0438287	2.77303	0.772046	1	-
Os03g0732700	0.0001	0.0001	0	1	1	-
Os05g0428400	0.0001	0.0001	0	1	1	-
EPlOSAG00000034703	0.0001	0.0001	0	1	1	-
EPlOSAG00000034702	0.0001	0.0001	0	1	1	-
EPlOSAG00000034701	0.0001	0.0001	0	1	1	-
EPlOSAG00000034700	0.0001	0.0001	0	1	1	-
EPlOSAG00000034707	0.0001	0.0001	0	1	1	-
EPlOSAG00000034706	0.0001	0.0001	0	1	1	-
EPlOSAG00000034705	0.0001	0.0001	0	1	1	-
EPlOSAG00000034704	0.0001	0.0001	0	1	1	-
EPlOSAG00000034709	0.0001	0.0001	0	1	1	-
EPlOSAG00000034708	0.0001	0.0001	0	1	1	-
Os02g0566400	43.8626	44.0132	-0.00494572	0.652176	0.910335	-
EPlOSAG00000036705	0.0001	0.0001	0	1	1	-
EPlOSAG00000036704	2.27191	0.227343	3.32096	0.0826084	0.409331	-
EPlOSAG00000036707	0.0001	0.0001	0	1	1	-
EPlOSAG00000036706	0.0001	0.0001	0	1	1	-
EPlOSAG00000036701	0.0001	0.0001	0	1	1	-
EPlOSAG00000036700	0.0001	0.0001	0	1	1	-
EPlOSAG00000036703	0.0001	0.0001	0	1	1	-
EPlOSAG00000036702	0.0001	0.0001	0	1	1	-
EPlOSAG00000013620	0.0001	0.0001	0	1	1	-
EPlOSAG00000036709	0.0001	0.0001	0	1	1	-
EPlOSAG00000036708	0.0001	0.0001	0	1	1	-
Os09g0533200	0.224499	0.153375	0.549644	0.765126	0.948049	-
Os08g0246700	10.9452	12.4133	-0.18159	0.383226	0.779323	-
Os11g0125500	3.43219	3.73891	-0.123489	0.632197	0.904687	-
Os01g0132000	20.1172	22.0405	-0.131733	0.895789	0.980792	-
Os12g0588800	0.0336727	0.0139713	1.26911	0.657847	1	-
EPlOSAG00000035782	0.0001	0.0001	0	1	1	-
Os01g0959800	7.35216	5.09844	0.528111	0.376063	0.773522	-
Os10g0163190	0.0001	0.0001	0	1	1	-
Os07g0120650	6.37106	4.75469	0.422182	0.607396	0.895931	-
Os07g0285800	0.0001	0.0001	0	1	1	-
Os06g0702600	2.60775	2.55375	0.0301871	0.672946	0.917714	-
Os04g0462200	0.528984	0.585948	-0.147549	0.761438	0.947888	-
EPlOSAG00000017348	0.0001	0.0001	0	1	1	-
EPlOSAG00000017349	0.265815	0.0283733	3.22782	0.84282	1	-
Os09g0458300	0.0001	0.0953647	-9.89731	0.0970395	0.440085	-
EPlOSAG00000017341	0.0001	0.0001	0	1	1	-
EPlOSAG00000017342	0.0001	0.0001	0	1	1	-
EPlOSAG00000017343	0.0714407	0.0001	9.4806	0.63078	1	-
EPlOSAG00000017344	0.0001	0.0001	0	1	1	-
EPlOSAG00000017345	0.0001	0.0001	0	1	1	-
EPlOSAG00000017346	0.166415	0.0001	10.7006	0.808942	1	-
EPlOSAG00000017347	0.0001	0.0001	0	1	1	-
Os03g0699200	28.7993	26.2951	0.131239	0.866584	0.974426	-
Os10g0427300	0.469295	0.165295	1.50545	0.376482	0.773522	-
Os02g0116000	6.12112	6.73453	-0.137783	0.493714	0.845599	-
Os07g0162500	49.4631	58.4047	-0.239732	0.478392	0.83814	-
Os05g0168300	11.77	15.85	-0.42936	0.0478903	0.31136	-
Os08g0373400	0.0001	0.0001	0	1	1	-
Os11g0243750	4.08889	5.51421	-0.431446	0.28859	0.701662	-
Os01g0567400	30.4898	18.6213	0.711369	0.287374	0.699996	-
Os04g0517900	0.0001	0.0001	0	1	1	-
EPlOSAG00000018437	0.0001	0.458613	-12.1631	0.395674	1	-
EPlOSAG00000038504	0.0673917	0.0001	9.39643	0.808942	1	-
EPlOSAG00000038507	0.0001	0.0001	0	1	1	-
Os07g0108900	2.66375	3.25053	-0.287219	0.373404	0.772222	-
EPlOSAG00000018434	0.0001	0.0001	0	1	1	-
Os01g0868200	10.8664	7.88313	0.463037	0.296724	0.710402	-
Os11g0202600	0.0001	0.0001	0	1	1	-
EPlOSAG00000018433	0.0001	0.0001	0	1	1	-
Os12g0608600	71.4118	79.4842	-0.154505	0.11173	0.470482	-
Os06g0663400	49.828	48.9815	0.0247189	0.683428	0.922336	-
Os05g0182550	0.608406	1.29514	-1.09	0.275694	0.68838	-
EPlOSAG00000018432	0.0001	0.0001	0	1	1	-
Os03g0855100	0.0001	0.0001	0	1	1	-
EPlOSAG00000038503	0.0001	0.0001	0	1	1	-
Os02g0639500	0.0001	0.0001	0	1	1	-
Os02g0284300	0.0001	0.0001	0	1	1	-
EPlOSAG00000038502	0.0001	0.0001	0	1	1	-
EPlOSAG00000016439	0.0001	0.0001	0	1	1	-
EPlOSAG00000016438	0.0001	0.0001	0	1	1	-
Os01g0521500	11.987	9.08565	0.399815	0.331488	0.738612	-
EPlOSAG00000016431	0.0001	0.0001	0	1	1	-
EPlOSAG00000016430	0.0001	0.0001	0	1	1	-
EPlOSAG00000016433	0.0001	0.0001	0	1	1	-
EPlOSAG00000016432	0.0001	0.0001	0	1	1	-
EPlOSAG00000016435	0.0001	0.0001	0	1	1	-
EPlOSAG00000016434	0.0001	0.0001	0	1	1	-
EPlOSAG00000016437	0.0001	0.0001	0	1	1	-
EPlOSAG00000016436	0.0001	0.0001	0	1	1	-
Os04g0507500	5.45895	3.07483	0.828118	0.00329234	0.0614259	-
Os06g0165900	20.8307	41.885	-1.00772	0.000164274	0.00676495	down
EPlOSAG00000014499	0.0001	0.0001	0	1	1	-
EPlOSAG00000014498	0.0001	0.0001	0	1	1	-
EPlOSAG00000014491	0.0001	0.0001	0	1	1	-
EPlOSAG00000014490	0.0001	0.0001	0	1	1	-
EPlOSAG00000014493	0.0001	0.0001	0	1	1	-
EPlOSAG00000014492	0.0001	0.0001	0	1	1	-
EPlOSAG00000014495	0.115153	0.066607	0.789802	0.989558	1	-
EPlOSAG00000014494	0.0001	0.0001	0	1	1	-
EPlOSAG00000014497	0.0001	0.0001	0	1	1	-
EPlOSAG00000014496	0.0001	0.0001	0	1	1	-
Os06g0472350	0.252276	0.253609	-0.00760489	0.910287	0.983562	-
Os07g0287400	0.0001	0.0001	0	1	1	-
Os06g0700601	0.0001	0.0001	0	1	1	-
Os03g0829900	0.0001	0.0001	0	1	1	-
Os12g0630700	14.9259	13.3902	0.156639	0.95051	0.990262	-
Os01g0194200	0.548367	0.134728	2.02509	0.0691985	0.377224	-
EPlOSAG00000016511	0.0001	0.0001	0	1	1	-
EPlOSAG00000013148	0.0001	0.0001	0	1	1	-
EPlOSAG00000013149	0.0001	0.0001	0	1	1	-
EPlOSAG00000013146	0.0001	0.0001	0	1	1	-
Os10g0122200	0.0001	0.0001	0	1	1	-
EPlOSAG00000013144	0.0001	0.0001	0	1	1	-
Os12g0614200	0.0001	0.0001	0	1	1	-
EPlOSAG00000013142	0.0001	0.0001	0	1	1	-
EPlOSAG00000013143	0.0001	0.0001	0	1	1	-
EPlOSAG00000013140	0.0001	0.0001	0	1	1	-
EPlOSAG00000013141	0.0001	0.0001	0	1	1	-
EPlOSAG00000013596	0.0001	0.0001	0	1	1	-
EPlOSAG00000046813	0.0001	0.0001	0	1	1	-
Os08g0375800	2.6599	2.37763	0.161849	0.978577	0.994706	-
Os10g0508100	7.55537	7.03551	0.102848	0.893145	0.980083	-
Os03g0317000	4.87402	2.51752	0.95311	0.103989	0.454473	-
Os12g0239200	1.96815	1.06714	0.883098	0.167191	0.5609	-
Os05g0551600	4.99621	5.38927	-0.109257	0.469079	0.832771	-
EPlOSAG00000037693	0.0001	0.0001	0	1	1	-
Os02g0331200	4.62412	2.59604	0.832865	0.249688	0.665916	-
Os06g0113500	0.497079	0.391319	0.345129	0.773957	0.950285	-
Os01g0905200	2.41171	2.45672	-0.0266782	0.719683	0.935149	-
Os12g0498700	5.80846	2.40084	1.27462	0.0142486	0.157439	-
Os04g0662000	7.61716	4.35152	0.807733	0.125713	0.495642	-
Os11g0676050	1.8008	1.99462	-0.147476	0.625606	0.902455	-
Os05g0557600	15.614	12.3532	0.337957	0.453257	0.823679	-
EPlOSAG00000024467	0.0001	0.0001	0	1	1	-
EPlOSAG00000024466	0.0001	0.0001	0	1	1	-
EPlOSAG00000024465	0.0001	0.0001	0	1	1	-
EPlOSAG00000024464	0.0001	0.0001	0	1	1	-
EPlOSAG00000024463	0.145675	0.132332	0.138592	0.989558	1	-
EPlOSAG00000024462	0.0001	0.0001	0	1	1	-
EPlOSAG00000024461	0.0001	0.0001	0	1	1	-
EPlOSAG00000024460	0.0001	0.0001	0	1	1	-
EPlOSAG00000024469	0.0001	0.0001	0	1	1	-
EPlOSAG00000024468	0.0001	0.0001	0	1	1	-
EPlOSAG00000016008	0.0001	0.0001	0	1	1	-
Os02g0161800	0.015035	0.0338017	-1.16877	0.751929	1	-
Os04g0379400	6.46488	10.2281	-0.661842	0.0140398	0.156141	-
Os03g0636300	0.480601	1.47611	-1.61889	0.00921304	0.119645	-
Os01g0179400	2.62583	3.32712	-0.341497	0.231665	0.647057	-
Os05g0534000	6.33771	6.51201	-0.0391394	0.542854	0.869053	-
EPlOSAG00000048468	0.0001	0.0001	0	1	1	-
Os11g0153600	17.9789	23.8731	-0.409082	0.198944	0.605907	-
EPlOSAG00000012434	0.0001	0.0001	0	1	1	-
Os03g0454300	2.40034	1.28709	0.899126	0.239452	0.654847	-
EPlOSAG00000012436	0.0001	0.0001	0	1	1	-
EPlOSAG00000012431	0.0001	0.0001	0	1	1	-
EPlOSAG00000012430	0.19633	0.135784	0.53197	0.989558	1	-
EPlOSAG00000012433	0.0001	0.0864263	-9.75533	0.818392	1	-
EPlOSAG00000012432	0.0001	0.0001	0	1	1	-
EPlOSAG00000012439	0.184957	0.0001	10.853	0.625318	1	-
EPlOSAG00000012438	0.0001	0.0001	0	1	1	-
Os09g0325700	18.5464	20.7897	-0.164724	0.404576	0.794616	-
Os11g0270700	0.457193	0.336281	0.443137	0.675326	0.918858	-
Os12g0184167	0.597669	0.476018	0.32833	0.795968	0.956307	-
Os03g0234900	0.0177303	0.0001	7.47008	0.668694	1	-
Os05g0427200	8.14058	9.66069	-0.246995	0.401322	0.792337	-
Os04g0310200	0.0001	0.0001	0	1	1	-
Os12g0478200	6.87958	7.25307	-0.07627	0.646644	0.908971	-
EPlOSAG00000025734	0.0001	0.0001	0	1	1	-
EPlOSAG00000025735	0.0001	0.0001	0	1	1	-
EPlOSAG00000025736	0.0001	0.0001	0	1	1	-
EPlOSAG00000025737	0.0001	0.0001	0	1	1	-
EPlOSAG00000025730	0.0001	0.0001	0	1	1	-
Os07g0602900	3.21153	2.08454	0.623533	0.503773	0.850021	-
EPlOSAG00000025732	0.0001	0.0001	0	1	1	-
EPlOSAG00000025733	0.0001	0.0001	0	1	1	-
EPlOSAG00000025738	0.0001	0.0001	0	1	1	-
EPlOSAG00000025739	0.0001	0.0001	0	1	1	-
Os09g0471100	192.297	154.743	0.313458	0.490852	0.844559	-
EPlOSAG00000052058	0.0001	0.0001	0	1	1	-
Os04g0521900	2.72086	2.73689	-0.0084712	0.762159	0.947958	-
EPlOSAG00000051148	0.0001	0.0001	0	1	1	-
EPlOSAG00000051149	0.0001	0.0001	0	1	1	-
Os09g0339300	0.0001	0.0001	0	1	1	-
EPlOSAG00000051140	0.0001	0.0001	0	1	1	-
EPlOSAG00000051141	0.0001	0.0001	0	1	1	-
EPlOSAG00000051142	0.0001	0.0001	0	1	1	-
EPlOSAG00000051143	0.0001	0.0001	0	1	1	-
EPlOSAG00000051144	0.0001	0.0001	0	1	1	-
EPlOSAG00000051145	0.0001	0.0001	0	1	1	-
EPlOSAG00000051146	0.0001	0.0001	0	1	1	-
EPlOSAG00000051147	0.0001	0.0001	0	1	1	-
Os07g0648700	0.0001	0.0001	0	1	1	-
Os07g0492200	1.14058	0.170619	2.74092	0.119047	0.484727	-
Os01g0592900	0.973318	0.445855	1.12634	0.0864275	0.418542	-
Os03g0343800	1.35587	0.659681	1.03937	0.267184	0.681182	-
Os03g0222100	0.013038	0.0001	7.02658	0.596779	1	-
EPlOSAG00000011168	0.0001	0.0001	0	1	1	-
EPlOSAG00000011169	0.0001	0.0001	0	1	1	-
EPlOSAG00000011162	0.0001	0.0001	0	1	1	-
EPlOSAG00000011163	0.0001	0.0001	0	1	1	-
EPlOSAG00000011160	0.0001	0.0001	0	1	1	-
EPlOSAG00000011161	0.139927	0.00576367	4.60154	0.855406	1	-
EPlOSAG00000011166	0.0001	0.0001	0	1	1	-
EPlOSAG00000011167	0.0001	0.0001	0	1	1	-
EPlOSAG00000011164	0.0001	0.0001	0	1	1	-
EPlOSAG00000011165	0.0001	0.0001	0	1	1	-
EPlOSAG00000000223	0.0001	0.0001	0	1	1	-
EPlOSAG00000000222	0.0001	0.0001	0	1	1	-
EPlOSAG00000000221	0.0001	0.0001	0	1	1	-
EPlOSAG00000000220	0.0001	0.0001	0	1	1	-
EPlOSAG00000018059	0.0001	0.0001	0	1	1	-
EPlOSAG00000018058	0.0001	0.0001	0	1	1	-
EPlOSAG00000000225	0.0001	0.0001	0	1	1	-
EPlOSAG00000000224	0.184432	0.0788273	1.22632	0.989558	1	-
EPlOSAG00000018055	0.201106	0.183194	0.134584	0.989558	1	-
EPlOSAG00000018054	0.0001	0.0001	0	1	1	-
EPlOSAG00000018057	0.0001	0.0001	0	1	1	-
EPlOSAG00000000228	0.0001	0.0001	0	1	1	-
EPlOSAG00000018051	0.0001	0.0001	0	1	1	-
EPlOSAG00000018050	0.0001	0.0001	0	1	1	-
EPlOSAG00000018053	0.0001	0.0001	0	1	1	-
EPlOSAG00000018052	0.0001	0.0001	0	1	1	-
Os05g0455800	16.449	12.3182	0.417212	0.407632	0.796578	-
Os06g0325350	0.0001	0.0001	0	1	1	-
EPlOSAG00000048934	0.0001	0.0001	0	1	1	-
Os01g0714900	6.17706	3.74333	0.722599	0.0846293	0.413696	-
EPlOSAG00000045369	0.0001	0.0001	0	1	1	-
EPlOSAG00000045368	0.0001	0.0001	0	1	1	-
EPlOSAG00000045361	0.0001	0.0001	0	1	1	-
EPlOSAG00000045360	0.0001	0.0001	0	1	1	-
EPlOSAG00000045363	0.0001	0.0001	0	1	1	-
EPlOSAG00000045362	0.0001	0.0001	0	1	1	-
EPlOSAG00000045365	0.0479187	0.0001	8.90444	0.808942	1	-
EPlOSAG00000045364	0.0001	0.0001	0	1	1	-
EPlOSAG00000045367	0.0001	0.0001	0	1	1	-
EPlOSAG00000045366	0.0001	0.0001	0	1	1	-
Os09g0558250	0.163358	0.0001	10.6738	0.210615	0.62208	-
Os07g0565400	0.939301	1.7461	-0.894475	0.110417	0.466603	-
Os07g0155200	4.78099	4.24121	0.172834	0.983954	0.996181	-
Os12g0557400	38.9983	25.4039	0.618358	0.123452	0.492039	-
Os04g0422700	0.0001	0.0001	0	1	1	-
Os03g0103800	3.5904	1.61339	1.15405	0.179804	0.57925	-
Os04g0620000	89.3751	88.0137	0.0221455	0.690416	0.925104	-
EPlOSAG00000041596	0.0001	0.0001	0	1	1	-
EPlOSAG00000041597	0.0001	0.0001	0	1	1	-
EPlOSAG00000041594	0.0001	0.0001	0	1	1	-
EPlOSAG00000041595	0.0001	0.0001	0	1	1	-
EPlOSAG00000041592	0.0001	0.0001	0	1	1	-
Os06g0550442	0.0001	0.0001	0	1	1	-
EPlOSAG00000041590	0.0001	0.0001	0	1	1	-
EPlOSAG00000041591	0.0001	0.0001	0	1	1	-
Os01g0278600	1.02123	0.684234	0.577751	0.466796	0.831387	-
Os07g0597100	40.7343	37.2775	0.127941	0.955913	0.990693	-
EPlOSAG00000041599	0.0001	0.0001	0	1	1	-
EPlOSAG00000048670	0.0001	0.0001	0	1	1	-
EPlOSAG00000048671	0.0001	0.0001	0	1	1	-
EPlOSAG00000048672	0.225616	0.0001	11.1397	0.596779	1	-
EPlOSAG00000048673	0.0001	0.0001	0	1	1	-
EPlOSAG00000040469	0.0001	0.0001	0	1	1	-
EPlOSAG00000040468	0.0001	0.0001	0	1	1	-
Os12g0254601	0.0001	0.0001	0	1	1	-
EPlOSAG00000048677	0.0001	0.0001	0	1	1	-
EPlOSAG00000040465	0.0001	0.0001	0	1	1	-
EPlOSAG00000048679	0.0001	0.0001	0	1	1	-
EPlOSAG00000040467	0.0001	0.0001	0	1	1	-
EPlOSAG00000040466	0.0001	0.0001	0	1	1	-
EPlOSAG00000040461	0.0001	0.0001	0	1	1	-
EPlOSAG00000040460	0.0001	0.0001	0	1	1	-
Os08g0436800	147.382	128.799	0.194435	0.888755	0.979258	-
EPlOSAG00000040462	0.0562063	0.0001	9.13459	0.808942	1	-
Os11g0471100	3.5162	4.89986	-0.478724	0.0920832	0.429582	-
EPlOSAG00000015105	0.0001	0.0001	0	1	1	-
Os03g0264000	2.3931	1.25217	0.934447	0.109375	0.46479	-
EPlOSAG00000050238	0.0001	0.0001	0	1	1	-
EPlOSAG00000050231	0.0001	0.0001	0	1	1	-
EPlOSAG00000050230	0.0001	0.0001	0	1	1	-
EPlOSAG00000050233	0.0001	0.0001	0	1	1	-
EPlOSAG00000050232	0.0001	0.0001	0	1	1	-
EPlOSAG00000050235	0.0001	0.0001	0	1	1	-
EPlOSAG00000050234	0.0001	0.0001	0	1	1	-
EPlOSAG00000050237	0.0001	0.0001	0	1	1	-
EPlOSAG00000050236	0.0001	0.0001	0	1	1	-
Os09g0106200	16.0797	19.8141	-0.301289	0.0633936	0.358953	-
Os01g0201275	0.745735	1.25951	-0.756125	0.535154	0.865986	-
Os06g0324400	0.0001	0.0001	0	1	1	-
EPlOSAG00000001328	0.0001	0.0001	0	1	1	-
Os05g0582600	5.48503	0.09575	5.84008	2.35e-14	2.1e-11	up
Os08g0308300	0.0001	0.0001	0	1	1	-
Os07g0608500	120.017	83.9877	0.514993	0.250719	0.667141	-
EPlOSAG00000033125	0.0001	0.0001	0	1	1	-
EPlOSAG00000023033	0.0001	0.0001	0	1	1	-
Os03g0226901	0.0001	0.0001	0	1	1	-
EPlOSAG00000049101	0.0001	0.0001	0	1	1	-
EPlOSAG00000049100	0.0001	0.0001	0	1	1	-
EPlOSAG00000005301	0.0001	0.0001	0	1	1	-
EPlOSAG00000005300	0.0001	0.0001	0	1	1	-
EPlOSAG00000049105	0.0001	0.0001	0	1	1	-
EPlOSAG00000049104	0.0001	0.0001	0	1	1	-
EPlOSAG00000049107	0.0001	0.0001	0	1	1	-
EPlOSAG00000049106	0.0001	0.0001	0	1	1	-
EPlOSAG00000049109	0.0001	0.0001	0	1	1	-
EPlOSAG00000049108	0.0001	0.0001	0	1	1	-
EPlOSAG00000005309	0.0001	0.0001	0	1	1	-
EPlOSAG00000005308	0.0001	0.0001	0	1	1	-
Os09g0572700	142.271	48.346	1.55717	0.0208482	0.195285	-
Os04g0398300	101.68	112.964	-0.151836	0.25704	0.672004	-
EPlOSAG00000041333	0.0001	0.0001	0	1	1	-
EPlOSAG00000041330	0.0001	0.0001	0	1	1	-
EPlOSAG00000041331	0.0001	0.0001	0	1	1	-
EPlOSAG00000041336	0.0001	0.0001	0	1	1	-
EPlOSAG00000041337	0.0194977	0.0001	7.60716	0.808942	1	-
EPlOSAG00000041334	0.183081	0.0001	10.8383	0.596779	1	-
EPlOSAG00000041335	0.0001	0.0001	0	1	1	-
EPlOSAG00000041338	0.0001	0.0001	0	1	1	-
EPlOSAG00000041339	0.0001	0.0001	0	1	1	-
Os02g0464550	0.0001	0.0001	0	1	1	-
Os04g0227000	1.80631	0.48597	1.89411	0.00278802	0.0553892	-
Os02g0616199	0.0001	0.0001	0	1	1	-
Os06g0269100	0.0001	0.0001	0	1	1	-
Os03g0387100	24.3389	15.8809	0.615966	0.136002	0.510515	-
Os04g0274250	0.0001	0.0001	0	1	1	-
ENSRNA049466264	0.0001	0.0001	0	1	1	-
Os01g0357200	0.0341703	0.157814	-2.20741	0.389257	1	-
Os09g0386200	38.8428	41.7928	-0.105607	0.510344	0.85352	-
Os01g0564950	0.0001	0.0001	0	1	1	-
Os05g0137300	171.813	173.663	-0.0154468	0.418453	0.803271	-
Os11g0564900	0.0001	0.0001	0	1	1	-
Os09g0133800	4.7075	0.4162	3.49961	0.000842595	0.0235983	-
Os08g0537900	5.87647	3.7685	0.64096	0.19676	0.602512	-
Os01g0875300	0.384973	0.272943	0.496158	0.668522	0.916311	-
Os07g0452950	0.25045	0.29573	-0.23976	0.801665	0.959102	-
Os07g0232950	0.174867	0.0001	10.772	0.427901	1	-
Os05g0583551	0.0001	0.0001	0	1	1	-
Os10g0492400	1.19203	1.33496	-0.163376	0.517909	0.855935	-
Os07g0516100	0.223899	0.0001	11.1286	0.117912	0.483096	-
Os03g0781000	6.02485	5.75329	0.0665391	0.835166	0.966709	-
Os05g0510300	9.09987	6.4198	0.503317	0.306701	0.719331	-
Os01g0377250	0.442392	0.484774	-0.131987	0.85128	0.971076	-
Os04g0502100	0.0001	0.0001	0	1	1	-
Os06g0247200	0.0001	0.0001	0	1	1	-
Os01g0506100	2.80553	2.12693	0.399501	0.362791	0.763723	-
Os05g0485800	0.0001	0.044386	-8.79396	0.180103	1	-
EPlOSAG00000015941	0.0951123	0.371955	-1.96742	0.716641	1	-
Os01g0940700	141.34	289.867	-1.03623	0.375624	0.773522	-
Os10g0416500	422.514	51.2098	3.04451	0.032448	0.254282	-
ENSRNA049472487	12.1804	2.63561	2.20835	0.109002	0.464358	-
Os10g0325750	0.0001	0.0001	0	1	1	-
Os03g0167650	0.090801	0.00700533	3.69618	0.2108	1	-
Os03g0849700	1.10312	1.03111	0.0973977	0.858306	0.972306	-
Os07g0230700	39.7747	25.7434	0.627652	0.426758	0.808666	-
Os02g0254366	0.0001	0.0001	0	1	1	-
ENSRNA049475144	0.0001	0.0001	0	1	1	-
ENSRNA049475147	0.0001	0.0001	0	1	1	-
Os02g0721600	31.9946	26.8436	0.253254	0.642363	0.907451	-
EPlOSAG00000039241	0.0001	0.0001	0	1	1	-
Os11g0482400	7.62415	6.4406	0.243381	0.873688	0.976745	-
EPlOSAG00000019772	0.0001	0.0001	0	1	1	-
EPlOSAG00000052647	0.0257183	0.0226503	0.183265	0.989558	1	-
Os05g0544900	8.97522	10.891	-0.279119	0.162534	0.552999	-
EPlOSAG00000039243	0.0480493	0.0001	8.90837	0.625318	1	-
EPlOSAG00000039242	0.0001	0.0001	0	1	1	-
Os06g0114300	0.295788	0.0934057	1.66298	0.234328	0.649677	-
Os10g0406900	0.742712	1.40434	-0.919015	0.119896	0.485989	-
Os04g0576900	0.0001	0.0001	0	1	1	-
EPlOSAG00000019775	0.00641833	0.0001	6.00413	0.808942	1	-
EPlOSAG00000019774	0.0001	0.0001	0	1	1	-
Os07g0578600	16.4876	21.3636	-0.373779	0.0757904	0.39313	-
Os05g0396000	0.0001	0.0001	0	1	1	-
Os01g0743600	2.92827	2.90091	0.0135427	0.727772	0.937435	-
Os05g0546500	64.7293	95.5667	-0.562088	0.0158923	0.16733	-
EPlOSAG00000007508	0.0001	0.0001	0	1	1	-
EPlOSAG00000008076	0.0001	0.0001	0	1	1	-
EPlOSAG00000008077	0.0001	0.0001	0	1	1	-
EPlOSAG00000008074	0.0001	0.0001	0	1	1	-
EPlOSAG00000008075	0.203303	0.18379	0.145571	0.989558	1	-
Os04g0105050	0.0001	0.0001	0	1	1	-
EPlOSAG00000008073	0.0001	0.0001	0	1	1	-
EPlOSAG00000008070	0.0001	0.0001	0	1	1	-
EPlOSAG00000008071	0.0001	0.0001	0	1	1	-
Os01g0877300	3.12599	1.80875	0.78932	0.376827	0.773613	-
EPlOSAG00000008078	0.0001	0.0001	0	1	1	-
EPlOSAG00000008079	0.0001	0.0001	0	1	1	-
EPlOSAG00000049332	0.0001	0.0001	0	1	1	-
Os01g0143900	22.0238	7.27332	1.59838	0.0391009	0.280898	-
Os04g0140400	0.0822027	0.127628	-0.634692	0.79987	1	-
Os05g0495300	4.6342	0.783057	2.56513	0.00735482	0.103339	-
EPlOSAG00000003914	0.0001	0.0001	0	1	1	-
EPlOSAG00000003915	0.0001	0.0001	0	1	1	-
EPlOSAG00000003916	0.0001	0.0001	0	1	1	-
EPlOSAG00000003917	0.0001	0.0001	0	1	1	-
EPlOSAG00000003910	0.0001	0.0001	0	1	1	-
EPlOSAG00000003911	0.0001	0.0001	0	1	1	-
EPlOSAG00000003912	0.0001	0.0001	0	1	1	-
EPlOSAG00000003913	0.0001	0.0001	0	1	1	-
Os02g0229200	0.0001	0.0001	0	1	1	-
Os01g0934100	83.7297	91.8826	-0.134052	0.354082	0.755998	-
EPlOSAG00000003918	0.0001	0.0001	0	1	1	-
EPlOSAG00000003919	0.0001	0.0001	0	1	1	-
Os06g0286146	0.0001	0.269499	-11.3961	0.0116349	0.139669	-
Os02g0520750	12.4408	11.2767	0.141738	0.955076	0.990532	-
Os08g0105000	5.89367	7.67226	-0.380487	0.060521	0.351992	-
ENSRNA049476493	294.639	420.251	-0.512302	0.66194	0.913803	-
ENSRNA049476498	149.117	208.555	-0.483984	0.653497	0.910335	-
Os01g0354200	1.52101	0.362136	2.07042	0.0149772	0.161917	-
Os02g0595200	73.4481	106.545	-0.536664	0.0116011	0.139462	-
Os01g0183300	1.41334	0.631456	1.16235	0.119555	0.485582	-
Os04g0504500	0.0001	0.0001	0	1	1	-
Os03g0246050	0.300382	0.0951007	1.65927	0.426727	0.808666	-
Os10g0478300	1.32507	0.547689	1.27464	0.153174	0.538875	-
Os05g0144300	6.27372	4.9863	0.331353	0.747594	0.943776	-
Os04g0663500	8.11617	4.15775	0.964997	0.0309274	0.247399	-
EPlOSAG00000026717	0.0001	0.0001	0	1	1	-
EPlOSAG00000026716	0.0001	0.0001	0	1	1	-
EPlOSAG00000026715	0.0001	0.0001	0	1	1	-
EPlOSAG00000026714	0.0001	0.0001	0	1	1	-
EPlOSAG00000026713	0.0001	0.0001	0	1	1	-
EPlOSAG00000026712	0.0001	0.0001	0	1	1	-
EPlOSAG00000026711	0.0001	0.0001	0	1	1	-
EPlOSAG00000026710	0.0001	0.0001	0	1	1	-
EPlOSAG00000026719	0.0001	0.0001	0	1	1	-
EPlOSAG00000026718	0.0001	0.0001	0	1	1	-
Os10g0563300	1.55877	1.01592	0.617618	0.261043	0.675765	-
Os11g0197466	0.396513	0.459147	-0.211588	0.855919	0.971553	-
Os03g0379650	0.0001	0.0001	0	1	1	-
Os09g0434600	0.0001	0.0001	0	1	1	-
Os03g0673000	24.0717	20.5095	0.231043	0.841106	0.968228	-
EPlOSAG00000027044	0.0001	0.0001	0	1	1	-
EPlOSAG00000027045	0.0001	0.0001	0	1	1	-
EPlOSAG00000027046	0.0001	0.0001	0	1	1	-
EPlOSAG00000027047	0.0001	0.0001	0	1	1	-
Os07g0619400	131.815	173.474	-0.396206	0.202286	0.61081	-
Os04g0639000	0.0001	0.0807973	-9.65816	0.456517	1	-
EPlOSAG00000027042	0.0001	0.0001	0	1	1	-
EPlOSAG00000027043	0.0001	0.0001	0	1	1	-
EPlOSAG00000027048	0.0001	0.0001	0	1	1	-
EPlOSAG00000027049	0.0001	0.0001	0	1	1	-
Os09g0334050	0.0001	0.0001	0	1	1	-
Os04g0580300	49.0796	56.6965	-0.208137	0.333847	0.740317	-
Os06g0575000	0.112518	0.0163683	2.78118	0.188604	0.591949	-
Os03g0850900	0.268943	0.677034	-1.33193	0.479667	0.838588	-
Os10g0549650	0.0001	0.0001	0	1	1	-
Os04g0586850	0.0001	0.0001	0	1	1	-
Os04g0433800	0.577714	0.592945	-0.0375445	0.698309	0.928248	-
Os11g0606500	10.3663	10.9571	-0.0799674	0.469051	0.832771	-
Os03g0770800	0.0657863	0.0953233	-0.535041	0.799774	0.95803	-
Os05g0426300	4.94655	3.90394	0.341494	0.549184	0.871679	-
Os04g0453400	51.5857	73.2932	-0.50671	0.000748312	0.0216104	-
Os02g0467600	0.0409843	0.0001	8.67893	0.346453	1	-
Os03g0388900	138.82	201.718	-0.539122	0.100256	0.447291	-
Os06g0705350	0.46869	0.246105	0.929363	0.40311	0.793578	-
Os01g0950300	112.245	61.5355	0.867159	0.0928455	0.430653	-
Os03g0741525	0.0001	0.0001	0	1	1	-
Os07g0248900	0.0958317	0.119612	-0.319784	0.601626	0.893323	-
Os08g0109800	0.949237	0.275925	1.78249	0.027311	0.230043	-
Os02g0198400	0.028088	0.043966	-0.646434	0.557674	0.876188	-
EPlOSAG00000012282	0.0001	0.0001	0	1	1	-
Os06g0148500	0.50876	0.430608	0.240611	0.911172	0.983698	-
Os08g0500600	1.68833	2.16123	-0.356251	0.182145	0.58333	-
ENSRNA049467714	0.0487117	0.067629	-0.473375	0.800281	1	-
Os12g0422800	0.0001	0.0001	0	1	1	-
EPlOSAG00000033759	0.0001	0.0001	0	1	1	-
EPlOSAG00000033758	0.171664	0.0001	10.7454	0.808942	1	-
EPlOSAG00000033755	0.0001	0.0001	0	1	1	-
EPlOSAG00000033754	0.0001	0.0001	0	1	1	-
EPlOSAG00000033757	0.0001	0.0001	0	1	1	-
EPlOSAG00000033756	0.0001	0.0001	0	1	1	-
EPlOSAG00000033751	0.049477	0.0001	8.95061	0.808942	1	-
EPlOSAG00000033750	0.0001	0.0001	0	1	1	-
EPlOSAG00000033753	0.0001	0.0001	0	1	1	-
EPlOSAG00000033752	0.0001	0.0001	0	1	1	-
Os12g0127200	28.1951	4.71368	2.58052	1.28e-08	2.56e-06	up
EPlOSAG00000046849	0.0001	0.0001	0	1	1	-
EPlOSAG00000046848	0.0001	0.0001	0	1	1	-
Os03g0102200	19.6888	21.2312	-0.10881	0.383224	0.779323	-
EPlOSAG00000046845	0.766834	0.206369	1.89369	0.49824	1	-
EPlOSAG00000046844	0.0001	0.0001	0	1	1	-
EPlOSAG00000046847	0.108128	0.0001	10.0785	0.656919	1	-
EPlOSAG00000046846	0.414399	0.950833	-1.19817	0.455347	0.824715	-
EPlOSAG00000046841	0.0001	0.0001	0	1	1	-
EPlOSAG00000046840	0.765271	0.135267	2.50016	0.366038	1	-
EPlOSAG00000046843	0.0001	0.0001	0	1	1	-
EPlOSAG00000046842	0.732718	1.14651	-0.645919	0.78258	0.953429	-
EPlOSAG00000053018	0.0001	0.0001	0	1	1	-
EPlOSAG00000053019	0.0001	0.0001	0	1	1	-
EPlOSAG00000025488	0.0001	0.0001	0	1	1	-
EPlOSAG00000012280	0.0001	0.0001	0	1	1	-
Os03g0267600	2.2817	2.13022	0.0991038	0.871677	0.976074	-
EPlOSAG00000053010	0.0001	0.0001	0	1	1	-
EPlOSAG00000053011	0.0001	0.0001	0	1	1	-
EPlOSAG00000053012	0.0001	0.0001	0	1	1	-
EPlOSAG00000053013	0.0001	0.0001	0	1	1	-
EPlOSAG00000053014	0.0001	0.0001	0	1	1	-
EPlOSAG00000053015	0.0001	0.0001	0	1	1	-
EPlOSAG00000053016	0.0001	0.0001	0	1	1	-
EPlOSAG00000053017	0.0001	0.0001	0	1	1	-
EPlOSAG00000021059	0.0001	0.0001	0	1	1	-
EPlOSAG00000021058	0.0001	0.0001	0	1	1	-
EPlOSAG00000039188	0.0001	0.0001	0	1	1	-
EPlOSAG00000039189	0.0001	0.0001	0	1	1	-
EPlOSAG00000039186	0.0001	0.0001	0	1	1	-
EPlOSAG00000039187	0.0001	0.0001	0	1	1	-
EPlOSAG00000039184	0.0001	0.0001	0	1	1	-
EPlOSAG00000039185	0.0001	0.0001	0	1	1	-
EPlOSAG00000039182	0.096142	0.0001	9.90902	0.625318	1	-
Os08g0421700	0.895922	1.485	-0.72902	0.155046	0.542061	-
EPlOSAG00000039180	0.0001	0.0001	0	1	1	-
EPlOSAG00000039181	0.0943887	0.0001	9.88247	0.625318	1	-
EPlOSAG00000012281	0.0001	0.0001	0	1	1	-
Os05g0425650	0.0001	0.0001	0	1	1	-
Os01g0890400	0.0001	0.0001	0	1	1	-
Os03g0625700	3.09322	1.16652	1.4069	0.0224591	0.203743	-
Os09g0474501	0.0001	0.0001	0	1	1	-
Os03g0122850	0.772119	1.10232	-0.513646	0.671151	0.917248	-
EPlOSAG00000038852	0.0001	0.0001	0	1	1	-
Os02g0178700	0.0001	0.0001	0	1	1	-
EPlOSAG00000038850	0.0001	0.0001	0	1	1	-
EPlOSAG00000038857	0.0001	0.0001	0	1	1	-
EPlOSAG00000038856	0.0001	0.0001	0	1	1	-
EPlOSAG00000038855	0.0001	0.0001	0	1	1	-
EPlOSAG00000038854	0.0001	0.0001	0	1	1	-
Os09g0571100	0.097627	0.116779	-0.258425	0.767687	0.948521	-
EPlOSAG00000038859	0.0001	0.0001	0	1	1	-
EPlOSAG00000038858	0.0001	0.0001	0	1	1	-
Os08g0494375	2.74812	2.18519	0.330687	0.751547	0.94451	-
Os02g0552600	0.756281	0.439	0.784701	0.393581	0.78666	-
EPlOSAG00000032402	0.0001	0.0001	0	1	1	-
EPlOSAG00000032403	0.0001	0.0001	0	1	1	-
EPlOSAG00000032400	0.0001	0.0001	0	1	1	-
EPlOSAG00000032401	0.0001	0.0001	0	1	1	-
EPlOSAG00000032406	0.0001	0.0001	0	1	1	-
EPlOSAG00000032407	0.0001	0.0001	0	1	1	-
EPlOSAG00000032404	0.0001	0.0001	0	1	1	-
EPlOSAG00000032405	0.0509133	0.0001	8.9919	0.808942	1	-
Os03g0227500	15.5235	16.3463	-0.0745109	0.485858	0.842192	-
EPlOSAG00000032408	0.0001	0.0001	0	1	1	-
EPlOSAG00000032409	0.0001	0.0001	0	1	1	-
Os05g0296750	4.06652	2.27069	0.840665	0.195059	0.601093	-
EPlOSAG00000052769	0.0001	0.0001	0	1	1	-
EPlOSAG00000052768	0.0001	0.0001	0	1	1	-
EPlOSAG00000002638	0.0001	0.0001	0	1	1	-
EPlOSAG00000002639	0.0001	0.0001	0	1	1	-
EPlOSAG00000052761	0.209392	0.176656	0.245263	0.989558	1	-
EPlOSAG00000002637	0.0001	0.0001	0	1	1	-
EPlOSAG00000052763	0.0001	0.0001	0	1	1	-
EPlOSAG00000052762	0.0001	0.0001	0	1	1	-
EPlOSAG00000052765	0.0001	0.0001	0	1	1	-
EPlOSAG00000052764	0.0001	0.0001	0	1	1	-
EPlOSAG00000052767	0.0001	0.0001	0	1	1	-
EPlOSAG00000052766	0.0001	0.0001	0	1	1	-
EPlOSAG00000035757	0.0001	0.0001	0	1	1	-
EPlOSAG00000035756	0.0001	0.0001	0	1	1	-
EPlOSAG00000035755	0.0001	0.0001	0	1	1	-
EPlOSAG00000035754	0.0001	0.0001	0	1	1	-
EPlOSAG00000035753	0.0001	0.0001	0	1	1	-
EPlOSAG00000035752	0.0001	0.0001	0	1	1	-
EPlOSAG00000035751	0.0001	0.0001	0	1	1	-
EPlOSAG00000035750	0.489757	0.104192	2.23282	0.709366	1	-
EPlOSAG00000035759	0.0001	0.0001	0	1	1	-
EPlOSAG00000035758	0.0001	0.0001	0	1	1	-
Os04g0127001	0.0001	0.0001	0	1	1	-
Os05g0229475	8.28656	8.97563	-0.115239	0.62136	0.900376	-
Os08g0540000	24.8577	25.4384	-0.0333132	0.532615	0.864658	-
Os02g0658400	3.48596	2.14822	0.698412	0.375916	0.773522	-
Os04g0506100	3.35089	2.33449	0.521439	0.467327	0.831684	-
Os01g0108200	9.72472	9.36701	0.0540686	0.740805	0.941484	-
Os03g0356498	0.128128	0.0517583	1.30772	0.568039	0.880463	-
Os03g0746600	4.10498	6.06666	-0.563527	0.00411122	0.0708349	-
Os07g0406800	0.142768	0.107327	0.411655	0.904855	0.982304	-
EPlOSAG00000014500	0.0001	0.0001	0	1	1	-
Os06g0270900	671.253	562.537	0.25491	0.663937	0.914493	-
EPlOSAG00000014507	0.0001	0.0001	0	1	1	-
Os07g0112600	2.24057	1.73678	0.367455	0.659452	0.912938	-
Os03g0702900	1.1321	0.906739	0.320245	0.77422	0.950381	-
Os02g0156200	1.51605	1.24459	0.284646	0.886593	0.978912	-
Os09g0322200	3.45148	1.33167	1.37398	0.00862132	0.114152	-
Os05g0513500	6.26795	1.30587	2.26298	0.00523803	0.0832198	-
Os12g0556300	0.200165	0.0001	10.967	0.015688	0.166087	-
Os04g0383700	0.0001	0.0001	0	1	1	-
Os08g0246001	0.0001	0.0001	0	1	1	-
Os02g0643800	30.401	38.8305	-0.35307	0.258184	0.672955	-
Os08g0235183	0.539576	1.2974	-1.26572	0.135047	0.509365	-
Os06g0335900	0.032003	0.504362	-3.97818	0.0400534	0.284579	-
Os02g0736900	1.81655	1.17365	0.630195	0.580563	0.884947	-
Os09g0501200	55.2842	64.9787	-0.233098	0.126727	0.497564	-
Os02g0110500	0.0001	0.0001	0	1	1	-
Os10g0455900	7.93686	7.93029	0.00119395	0.613347	0.8977	-
Os04g0540750	0.0001	0.0001	0	1	1	-
Os08g0463100	12.8945	18.4655	-0.518078	0.0271883	0.22936	-
Os02g0734500	0.0001	0.0001	0	1	1	-
EPlOSAG00000017269	0.0001	0.0001	0	1	1	-
Os10g0487400	23.3386	18.8418	0.308788	0.631883	0.904687	-
Os05g0553700	44.7025	40.5463	0.140786	0.919443	0.98529	-
Os10g0168751	0.0001	0.0001	0	1	1	-
Os06g0125700	1.22553	0.67604	0.858228	0.276256	0.688866	-
Os07g0525900	0.450661	0.0001	12.1378	0.00034723	0.0120415	-
EPlOSAG00000009530	0.0001	0.0001	0	1	1	-
Os05g0188600	4.80578	2.54506	0.917073	0.168958	0.563375	-
EPlOSAG00000014792	0.0001	0.0001	0	1	1	-
EPlOSAG00000014038	0.442875	0.0669057	2.7267	0.772046	1	-
Os04g0501200	1.98057	2.72626	-0.461004	0.173836	0.570727	-
Os06g0663300	0.0001	0.0001	0	1	1	-
Os05g0395600	0.0001	0.0001	0	1	1	-
Os01g0844000	0.0001	0.0001	0	1	1	-
Os03g0337000	0.0001	0.0001	0	1	1	-
Os06g0702100	0.0001	0.043471	-8.76391	0.456517	1	-
Os05g0246200	0.0001	0.0001	0	1	1	-
Os05g0496300	0.078832	0.0001	9.62264	0.4943	1	-
Os01g0742400	16.6562	7.61829	1.12852	0.00666551	0.0974361	-
Os05g0210600	0.0135737	0.0353627	-1.38142	0.698194	1	-
Os10g0138000	0.0001	0.0001	0	1	1	-
EPlOSAG00000023022	0.0001	0.0001	0	1	1	-
EPlOSAG00000023023	0.0001	0.0001	0	1	1	-
EPlOSAG00000023020	0.0001	0.0001	0	1	1	-
EPlOSAG00000023021	0.147414	0.0001	10.5257	0.63078	1	-
EPlOSAG00000023026	0.0001	0.0001	0	1	1	-
EPlOSAG00000023027	0.82318	0.184623	2.15663	0.630695	1	-
EPlOSAG00000023024	0.0001	0.0001	0	1	1	-
EPlOSAG00000023025	0.0001	0.0001	0	1	1	-
Os03g0137800	2.33975	3.57211	-0.610421	0.0368491	0.272805	-
EPlOSAG00000023028	0.0001	0.0001	0	1	1	-
EPlOSAG00000023029	0.071058	0.085931	-0.274182	0.642475	1	-
Os04g0267950	0.0001	0.0001	0	1	1	-
Os08g0100600	5.19945	4.40154	0.240351	0.873036	0.976629	-
Os10g0169800	11.7706	9.42287	0.320954	0.603613	0.89382	-
EPlOSAG00000000604	0.0001	0.0001	0	1	1	-
Os10g0457500	9.64256	10.3593	-0.103439	0.359728	0.761511	-
Os10g0485800	6.66064	0.950597	2.80876	0.000115496	0.00519174	up
Os06g0670000	3.50911	2.03961	0.782813	0.25941	0.674247	-
Os01g0523800	0.0001	0.0001	0	1	1	-
Os01g0758200	6.23269	3.89178	0.679426	0.446098	0.820463	-
EPlOSAG00000000607	0.0001	0.0001	0	1	1	-
Os10g0512700	8.66117	8.11921	0.0932226	0.786267	0.954268	-
EPlORYSAT000373619	0.581138	0.0001	12.5047	0.458422	1	-
EPlORYSAT000373618	0.225413	0.170325	0.404278	0.989558	1	-
EPlORYSAT000373613	0.0001	0.0001	0	1	1	-
EPlORYSAT000373612	0.0001	0.0001	0	1	1	-
EPlORYSAT000373611	0.878939	0.177603	2.30711	0.537261	1	-
EPlORYSAT000373610	0.0001	0.0001	0	1	1	-
EPlORYSAT000373617	0.0001	0.0001	0	1	1	-
EPlORYSAT000373616	0.0001	0.0001	0	1	1	-
EPlORYSAT000373615	0.0001	0.0001	0	1	1	-
EPlORYSAT000373614	0.0001	0.0001	0	1	1	-
EPlOSAG00000015647	0.0001	0.0001	0	1	1	-
EPlOSAG00000015646	0.0001	0.0001	0	1	1	-
EPlOSAG00000015645	0.0001	0.0001	0	1	1	-
EPlOSAG00000015644	0.0001	0.0001	0	1	1	-
EPlOSAG00000015643	0.254916	0.0001	11.3158	0.596779	1	-
EPlOSAG00000015642	0.0001	0.0001	0	1	1	-
EPlOSAG00000015641	0.0001	0.0001	0	1	1	-
EPlOSAG00000015640	0.0001	0.0001	0	1	1	-
Os11g0549650	0.990916	0.53093	0.900241	0.21326	0.62606	-
Os12g0194800	5.38201	4.057	0.40773	0.677044	0.919396	-
Os05g0365300	1.04685	1.09957	-0.0708744	0.568057	0.880463	-
EPlOSAG00000015649	0.0399227	0.00535233	2.89897	0.995143	1	-
Os05g0329100	0.0001	0.041069	-8.68191	0.454867	1	-
Os01g0836700	0.0001	0.0001	0	1	1	-
EPlOSAG00000021805	0.0001	0.0001	0	1	1	-
Os07g0688300	4.41766	3.94333	0.163868	0.922023	0.986364	-
Os03g0827600	27.8441	30.913	-0.150841	0.239493	0.654847	-
Os02g0240100	0.123274	0.130666	-0.0840189	0.910088	0.983562	-
Os05g0529300	24.5726	17.8237	0.463253	0.245378	0.661886	-
Os04g0662900	34.597	30.834	0.166125	0.991877	0.997655	-
EPlOSAG00000025011	0.0001	0.0001	0	1	1	-
Os06g0530600	14.6584	3.12703	2.22886	0.01049	0.130153	-
EPlOSAG00000014514	0.0001	0.0001	0	1	1	-
EPlOSAG00000014515	0.0001	0.0001	0	1	1	-
EPlOSAG00000014516	0.0001	0.0001	0	1	1	-
EPlOSAG00000014517	0.0001	0.0001	0	1	1	-
EPlOSAG00000014510	0.00698433	0.0001	6.12605	0.808942	1	-
EPlOSAG00000014511	0.0001	0.0001	0	1	1	-
EPlOSAG00000014512	0.0001	0.0001	0	1	1	-
EPlOSAG00000014513	0.0001	0.0001	0	1	1	-
EPlOSAG00000014518	0.0001	0.0001	0	1	1	-
EPlOSAG00000014519	0.0001	0.0001	0	1	1	-
Os07g0686900	0.158259	0.186409	-0.236181	0.812409	0.962664	-
Os11g0667400	0.0001	0.0001	0	1	1	-
Os07g0472100	0.1486	0.033915	2.13144	0.099783	0.445865	-
ENSRNA049467070	0.0001	0.0001	0	1	1	-
Os08g0142500	0.0001	0.0001	0	1	1	-
Os11g0163800	12.1003	9.85284	0.296429	0.717542	0.93459	-
ENSRNA049467078	0.0001	0.0001	0	1	1	-
EPlOSAG00000000603	0.0001	0.0001	0	1	1	-
Os05g0421300	3.5119	2.51234	0.48322	0.688233	0.924413	-
Os10g0124900	0.174982	0.0001	10.773	0.100298	0.447323	-
Os01g0736551	0.441066	1.07115	-1.2801	0.192869	0.597774	-
Os04g0597600	3.72226	0.395572	3.23417	0.109546	0.465198	-
EPlOSAG00000038936	0.0001	0.0001	0	1	1	-
Os05g0519600	21.0975	19.5777	0.107856	0.786956	0.954608	-
Os03g0133000	17.5037	11.5951	0.594147	0.185874	0.588123	-
EPlOSAG00000019900	0.0001	0.0001	0	1	1	-
EPlOSAG00000039837	0.0001	0.0001	0	1	1	-
Os01g0679600	56.6083	45.2565	0.322889	0.6252	0.902338	-
Os01g0905500	0.894117	1.70894	-0.934566	0.0896186	0.424903	-
EPlOSAG00000039834	0.0001	0.0001	0	1	1	-
Os08g0503400	0.0001	0.0001	0	1	1	-
EPlOSAG00000019903	0.159098	0.0108017	3.88059	0.828553	1	-
Os07g0602000	0.0286437	0.0001	8.16207	0.440886	1	-
EPlOSAG00000039832	0.0001	0.0001	0	1	1	-
EPlOSAG00000039833	0.0001	0.0001	0	1	1	-
Os02g0573200	66.8942	61.3674	0.124408	0.897968	0.981213	-
EPlOSAG00000019906	0.169212	0.225765	-0.415995	0.642475	1	-
EPlOSAG00000039831	0.0001	0.0001	0	1	1	-
Os03g0683816	0.0001	0.0001	0	1	1	-
[truncated: 88,163 more rows]
