# Supplementary material for: RNA-Seq-Based Profiling of pl Mutant Reveals Transcriptional Regulation of Anthocyanin Biosynthesis in Rice (Oryza sativa L.)
Source: Int J Mol Sci. 2021 Sep 10;22(18):9787. doi: 10.3390/ijms22189787 (PMC8466560; doi:10.3390/ijms22189787)
Supplement: Supplementary file 1 [file ijms-22-09787-s001.zip › Table S5 List of the genes identified with GO term in the pl vs. WT.xlsx]

## Sheet: Table S6
Table S5 List of the genes identified with GO term in the pl vs. WT
Ontology	Term	GO.ID	Significant	Annotated	Qvalue
biological process	single-organism process	GO:0044699	194	7749	0.25474
biological process	response to stimulus	GO:0050896	93	3330	0.331057
biological process	signaling	GO:0023052	47	1470	0.345673
biological process	multi-organism process	GO:0051704	14	431	1
biological process	immune system process	GO:0002376	5	109	1
biological process	establishment of localization	GO:0051234	60	2346	1
biological process	localization	GO:0051179	61	2400	1
biological process	detoxification	GO:0098754	9	259	1
biological process	biological regulation	GO:0065007	114	4835	1
biological process	regulation of biological process	GO:0050789	99	4281	1
biological process	growth	GO:0040007	5	166	1
biological process	metabolic process	GO:0008152	276	12824	1
biological process	negative regulation of biological process	GO:0048519	12	594	1
biological process	positive regulation of biological process	GO:0048518	9	545	1
biological process	developmental process	GO:0032502	16	1130	1
biological process	multicellular organismal process	GO:0032501	13	991	1
biological process	cellular process	GO:0009987	248	12400	1
biological process	reproductive process	GO:0022414	4	619	1
biological process	reproduction	GO:0000003	4	620	1
biological process	cellular component organization or biogenesis	GO:0071840	23	2338	1
biological process	biological adhesion	GO:0022610	0	3	1
biological process	locomotion	GO:0040011	0	13	1
biological process	rhythmic process	GO:0048511	0	43	1
cellular component	extracellular region	GO:0005576	30	689	0.050105
cellular component	symplast	GO:0055044	9	224	1
cellular component	cell junction	GO:0030054	9	225	1
cellular component	membrane	GO:0016020	193	8994	1
cellular component	membrane part	GO:0044425	164	7802	1
cellular component	extracellular region part	GO:0044421	2	97	1
cellular component	cell part	GO:0044464	210	11508	1
cellular component	cell	GO:0005623	210	11564	1
cellular component	macromolecular complex	GO:0032991	29	2492	1
cellular component	organelle part	GO:0044422	37	3276	1
cellular component	membrane-enclosed lumen	GO:0031974	2	813	1
cellular component	organelle	GO:0043226	112	7957	1
cellular component	nucleoid	GO:0009295	0	28	1
cellular component	extracellular matrix	GO:0031012	0	8	1
cellular component	extracellular matrix component	GO:0044420	0	2	1
cellular component	supramolecular fiber	GO:0099512	0	135	1
molecular function	catalytic activity	GO:0003824	258	10755	0.09556
molecular function	signal transducer activity	GO:0004871	19	373	0.09556
molecular function	receptor activity	GO:0004872	13	227	0.136314
molecular function	molecular transducer activity	GO:0060089	13	227	0.136314
molecular function	antioxidant activity	GO:0016209	9	251	1
molecular function	nucleic acid binding transcription factor activity	GO:0001071	22	816	1
molecular function	transporter activity	GO:0005215	33	1332	1
molecular function	enzyme regulator activity	GO:0030234	7	331	1
molecular function	molecular function regulator	GO:0098772	7	366	1
molecular function	transcription factor activity, protein binding	GO:0000988	3	227	1
molecular function	electron carrier activity	GO:0009055	2	199	1
molecular function	binding	GO:0005488	251	13099	1
molecular function	structural molecule activity	GO:0005198	3	485	1
molecular function	channel regulator activity	GO:0016247	0	3	1
molecular function	metallochaperone activity	GO:0016530	0	4	1
molecular function	protein tag	GO:0031386	0	8	1
molecular function	nutrient reservoir activity	GO:0045735	0	87	1
