# Supplementary material for: RNA-Seq-Based Profiling of pl Mutant Reveals Transcriptional Regulation of Anthocyanin Biosynthesis in Rice (Oryza sativa L.)
Source: Int J Mol Sci. 2021 Sep 10;22(18):9787. doi: 10.3390/ijms22189787 (PMC8466560; doi:10.3390/ijms22189787)
Supplement: Supplementary file 1 [file ijms-22-09787-s001.zip › Table S6 Number and functions of DEGs are used in GO enrichment analysis.xlsx]

## Sheet: Sheet1
	Table S6 Number and functions of DEGs are used in GO enrichment analysis
GO.ID	Term	Ontology	Significant	Annotated	Pvalue	Qvalue	Signi_id	Signi_symbol
GO:0019748	secondary metabolic process	biological process	30/359	314/16641	8.9e-12	2.8764e-08	Os01g0178000(1.45822593076),Os01g0227700(1.31773625948),Os01g0850550(5.08878325909),Os01g0949700(2.27896494993),Os01g0949750(1.96608269078),Os02g0177600(3.50277264353),Os02g0187800(2.95407380917),Os02g0570700(3.92624048373),Os02g0626100(3.19286832249),Os02g0626400(2.10996231097),Os02g0627100(4.27711900315),Os03g0603100(-1.28663811605),Os04g0229100(3.38664545159),Os04g0518400(5.02738052203),Os05g0…	Os01g0178000(1.45822593076),Os01g0227700(1.31773625948),LACCASE 7(5.08878325909),TAU GLUTATHIONE S-TRANSFERASE 7(2.27896494993),TAU GLUTATHIONE S-TRANSFERASE 35(1.96608269078),4-COUMARATE:COENZYME A LIGASE 3(3.50277264353),GOLD HULL AND INTERNODE 2(2.95407380917),P-450 71Z7(3.92624048373),PHENYLALANINE AMMONIA-LYASE 1(3.19286832249),PHENYLALANINE AMMONIA-LYASE(2.10996231097),PHENYLALANINE AMMONIA…
GO:0009698	phenylpropanoid metabolic process	biological process	16/359	80/16641	1.2e-11	2.8764e-08	Os01g0178000(1.45822593076),Os01g0850550(5.08878325909),Os02g0177600(3.50277264353),Os02g0187800(2.95407380917),Os02g0626100(3.19286832249),Os02g0626400(2.10996231097),Os02g0627100(4.27711900315),Os04g0229100(3.38664545159),Os04g0518400(5.02738052203),Os05g0320700(1.82828648124),Os05g0427400(3.03883343322),Os05g0494000(1.32344484425),Os08g0157500(3.17221285575),Os08g0448000(4.87114854673),Os09g03…	Os01g0178000(1.45822593076),LACCASE 7(5.08878325909),4-COUMARATE:COENZYME A LIGASE 3(3.50277264353),GOLD HULL AND INTERNODE 2(2.95407380917),PHENYLALANINE AMMONIA-LYASE 1(3.19286832249),PHENYLALANINE AMMONIA-LYASE(2.10996231097),PHENYLALANINE AMMONIA-LYASE 1(4.27711900315),CINNAMYL ALCOHOL DEHYDROGENASE 6(3.38664545159),Phenylalanine ammonia-lyase 07(5.02738052203),cinnamate 4-hydroxylase 2, C4H-…
GO:0009699	phenylpropanoid biosynthetic process	biological process	10/359	46/16641	3.9e-08	6.2322e-05	Os02g0187800(2.95407380917),Os02g0626100(3.19286832249),Os02g0626400(2.10996231097),Os02g0627100(4.27711900315),Os04g0229100(3.38664545159),Os04g0518400(5.02738052203),Os05g0427400(3.03883343322),Os05g0494000(1.32344484425),Os08g0157500(3.17221285575),Os10g0512400(3.16127758452)	GOLD HULL AND INTERNODE 2(2.95407380917),PHENYLALANINE AMMONIA-LYASE 1(3.19286832249),PHENYLALANINE AMMONIA-LYASE(2.10996231097),PHENYLALANINE AMMONIA-LYASE 1(4.27711900315),CINNAMYL ALCOHOL DEHYDROGENASE 6(3.38664545159),Phenylalanine ammonia-lyase 07(5.02738052203),Phenylalanine ammonia lyase(3.03883343322),p-coumaroyl shikimate/quinate 3-hydroxylase 1(1.32344484425),O-METHYLTRANSFERASE 9(3.172…
GO:0044550	secondary metabolite biosynthetic process	biological process	20/359	218/16641	5.7e-08	6.83145e-05	Os01g0227700(1.31773625948),Os02g0187800(2.95407380917),Os02g0570700(3.92624048373),Os02g0626100(3.19286832249),Os02g0626400(2.10996231097),Os02g0627100(4.27711900315),Os03g0603100(-1.28663811605),Os04g0229100(3.38664545159),Os04g0518400(5.02738052203),Os05g0320700(1.82828648124),Os05g0427400(3.03883343322),Os05g0494000(1.32344484425),Os06g0294600(5.31911486536),Os06g0569500(3.61522491145),Os06g0…	Os01g0227700(1.31773625948),GOLD HULL AND INTERNODE 2(2.95407380917),P-450 71Z7(3.92624048373),PHENYLALANINE AMMONIA-LYASE 1(3.19286832249),PHENYLALANINE AMMONIA-LYASE(2.10996231097),PHENYLALANINE AMMONIA-LYASE 1(4.27711900315),Os03g0603100(-1.28663811605),CINNAMYL ALCOHOL DEHYDROGENASE 6(3.38664545159),Phenylalanine ammonia-lyase 07(5.02738052203),cinnamate 4-hydroxylase 2, C4H-like gene, Cinnam…
GO:0009800	cinnamic acid biosynthetic process	biological process	5/359	8/16641	2.4e-07	0.000155805	Os02g0626100(3.19286832249),Os02g0626400(2.10996231097),Os02g0627100(4.27711900315),Os04g0518400(5.02738052203),Os05g0427400(3.03883343322)	PHENYLALANINE AMMONIA-LYASE 1(3.19286832249),PHENYLALANINE AMMONIA-LYASE(2.10996231097),PHENYLALANINE AMMONIA-LYASE 1(4.27711900315),Phenylalanine ammonia-lyase 07(5.02738052203),Phenylalanine ammonia lyase(3.03883343322)
GO:0009803	cinnamic acid metabolic process	biological process	5/359	8/16641	2.4e-07	0.000155805	Os02g0626100(3.19286832249),Os02g0626400(2.10996231097),Os02g0627100(4.27711900315),Os04g0518400(5.02738052203),Os05g0427400(3.03883343322)	PHENYLALANINE AMMONIA-LYASE 1(3.19286832249),PHENYLALANINE AMMONIA-LYASE(2.10996231097),PHENYLALANINE AMMONIA-LYASE 1(4.27711900315),Phenylalanine ammonia-lyase 07(5.02738052203),Phenylalanine ammonia lyase(3.03883343322)
GO:0006558	L-phenylalanine metabolic process	biological process	7/359	22/16641	2.6e-07	0.000155805	Os01g0178000(1.45822593076),Os02g0626100(3.19286832249),Os02g0626400(2.10996231097),Os02g0627100(4.27711900315),Os04g0406600(2.3860276498),Os04g0518400(5.02738052203),Os05g0427400(3.03883343322)	Os01g0178000(1.45822593076),PHENYLALANINE AMMONIA-LYASE 1(3.19286832249),PHENYLALANINE AMMONIA-LYASE(2.10996231097),PHENYLALANINE AMMONIA-LYASE 1(4.27711900315),Os04g0406600(2.3860276498),Phenylalanine ammonia-lyase 07(5.02738052203),Phenylalanine ammonia lyase(3.03883343322)
GO:1902221	erythrose 4-phosphate/phosphoenolpyruvate family amino acid metabolic process	biological process	7/359	22/16641	2.6e-07	0.000155805	Os01g0178000(1.45822593076),Os02g0626100(3.19286832249),Os02g0626400(2.10996231097),Os02g0627100(4.27711900315),Os04g0406600(2.3860276498),Os04g0518400(5.02738052203),Os05g0427400(3.03883343322)	Os01g0178000(1.45822593076),PHENYLALANINE AMMONIA-LYASE 1(3.19286832249),PHENYLALANINE AMMONIA-LYASE(2.10996231097),PHENYLALANINE AMMONIA-LYASE 1(4.27711900315),Os04g0406600(2.3860276498),Phenylalanine ammonia-lyase 07(5.02738052203),Phenylalanine ammonia lyase(3.03883343322)
GO:0009074	aromatic amino acid family catabolic process	biological process	6/359	17/16641	9.8e-07	0.000435818	Os01g0178000(1.45822593076),Os02g0626100(3.19286832249),Os02g0626400(2.10996231097),Os02g0627100(4.27711900315),Os04g0518400(5.02738052203),Os05g0427400(3.03883343322)	Os01g0178000(1.45822593076),PHENYLALANINE AMMONIA-LYASE 1(3.19286832249),PHENYLALANINE AMMONIA-LYASE(2.10996231097),PHENYLALANINE AMMONIA-LYASE 1(4.27711900315),Phenylalanine ammonia-lyase 07(5.02738052203),Phenylalanine ammonia lyase(3.03883343322)
GO:0006559	L-phenylalanine catabolic process	biological process	5/359	10/16641	1e-06	0.000435818	Os02g0626100(3.19286832249),Os02g0626400(2.10996231097),Os02g0627100(4.27711900315),Os04g0518400(5.02738052203),Os05g0427400(3.03883343322)	PHENYLALANINE AMMONIA-LYASE 1(3.19286832249),PHENYLALANINE AMMONIA-LYASE(2.10996231097),PHENYLALANINE AMMONIA-LYASE 1(4.27711900315),Phenylalanine ammonia-lyase 07(5.02738052203),Phenylalanine ammonia lyase(3.03883343322)
GO:1902222	erythrose 4-phosphate/phosphoenolpyruvate family amino acid catabolic process	biological process	5/359	10/16641	1e-06	0.000435818	Os02g0626100(3.19286832249),Os02g0626400(2.10996231097),Os02g0627100(4.27711900315),Os04g0518400(5.02738052203),Os05g0427400(3.03883343322)	PHENYLALANINE AMMONIA-LYASE 1(3.19286832249),PHENYLALANINE AMMONIA-LYASE(2.10996231097),PHENYLALANINE AMMONIA-LYASE 1(4.27711900315),Phenylalanine ammonia-lyase 07(5.02738052203),Phenylalanine ammonia lyase(3.03883343322)
GO:0045548	phenylalanine ammonia-lyase activity	molecular function	5/393	8/18942	2e-07	0.0004778	Os02g0626100(3.19286832249),Os02g0626400(2.10996231097),Os02g0627100(4.27711900315),Os04g0518400(5.02738052203),Os05g0427400(3.03883343322)	PHENYLALANINE AMMONIA-LYASE 1(3.19286832249),PHENYLALANINE AMMONIA-LYASE(2.10996231097),PHENYLALANINE AMMONIA-LYASE 1(4.27711900315),Phenylalanine ammonia-lyase 07(5.02738052203),Phenylalanine ammonia lyase(3.03883343322)
GO:0009072	aromatic amino acid family metabolic process	biological process	10/359	69/16641	2.1e-06	0.00083895	Os01g0178000(1.45822593076),Os01g0764400(1.64453110727),Os02g0626100(3.19286832249),Os02g0626400(2.10996231097),Os02g0627100(4.27711900315),Os03g0718000(2.73986918847),Os04g0406600(2.3860276498),Os04g0518400(5.02738052203),Os05g0427400(3.03883343322),Os07g0622200(2.25915189865)	Os01g0178000(1.45822593076),chorismate mutase(1.64453110727),PHENYLALANINE AMMONIA-LYASE 1(3.19286832249),PHENYLALANINE AMMONIA-LYASE(2.10996231097),PHENYLALANINE AMMONIA-LYASE 1(4.27711900315),ANTHRANILATE SYNTHASE BETA-SUBUNIT 2(2.73986918847),Os04g0406600(2.3860276498),Phenylalanine ammonia-lyase 07(5.02738052203),Phenylalanine ammonia lyase(3.03883343322),phospho-2-dehydro-3-deoxyheptonate al…
GO:0016841	ammonia-lyase activity	molecular function	5/393	10/18942	8.7e-07	0.00103922	Os02g0626100(3.19286832249),Os02g0626400(2.10996231097),Os02g0627100(4.27711900315),Os04g0518400(5.02738052203),Os05g0427400(3.03883343322)	PHENYLALANINE AMMONIA-LYASE 1(3.19286832249),PHENYLALANINE AMMONIA-LYASE(2.10996231097),PHENYLALANINE AMMONIA-LYASE 1(4.27711900315),Phenylalanine ammonia-lyase 07(5.02738052203),Phenylalanine ammonia lyase(3.03883343322)
GO:0007166	cell surface receptor signaling pathway	biological process	22/359	340/16641	5e-06	0.00184385	Os01g0674800(1.67926742042),Os02g0193000(1.59072510684),Os03g0183800(-1.74331192517),Os03g0364400(1.0928375419),Os03g0407900(1.8971632457),Os03g0717000(-1.17098472662),Os04g0307500(3.17486335451),Os04g0310400(2.34394000925),Os04g0370900(4.1090261069),Os04g0599000(1.53172296919),Os05g0318100(3.4178207143),Os05g0550800(2.45642514618),Os05g0560300(1.63654881416),Os06g0225300(1.81149402947),Os06g0314…	Os01g0674800(1.67926742042),LysM receptor-like kinase 1, LysM-type receptor-like kinase4, NFR5/NFP ortholog(1.59072510684),Os03g0183800(-1.74331192517),RECEPTOR-LIKE CYTOPLASMIC KINASE 109(1.0928375419),RECEPTOR-LIKE CYTOPLASMIC KINASE 110(1.8971632457),TRANSMEMBRANE KINASE(-1.17098472662),WALL-ASSOCIATED KINASE GENE 32(3.17486335451),WALL-ASSOCIATED KINASE GENE 36(2.34394000925),Os04g0370900(4.1…
GO:0009808	lignin metabolic process	biological process	8/359	52/16641	1.4e-05	0.004794	Os01g0850550(5.08878325909),Os02g0187800(2.95407380917),Os04g0229100(3.38664545159),Os05g0320700(1.82828648124),Os05g0494000(1.32344484425),Os08g0157500(3.17221285575),Os09g0365900(6.00101084126),Os10g0512400(3.16127758452)	LACCASE 7(5.08878325909),GOLD HULL AND INTERNODE 2(2.95407380917),CINNAMYL ALCOHOL DEHYDROGENASE 6(3.38664545159),cinnamate 4-hydroxylase 2, C4H-like gene, Cinnamate-4-Hydroxylase like gene(1.82828648124),p-coumaroyl shikimate/quinate 3-hydroxylase 1(1.32344484425),O-METHYLTRANSFERASE 9(3.17221285575),OZONE-RESPONSIVE APOPLASTIC PROTEIN1, OZONE-RESPONSIVE APOPLASTIC PROTEIN 1, ASCORBATE OXIDASE(6…
GO:0042537	benzene-containing compound metabolic process	biological process	5/359	18/16641	3.1e-05	0.0099076	Os02g0626100(3.19286832249),Os02g0626400(2.10996231097),Os02g0627100(4.27711900315),Os04g0518400(5.02738052203),Os05g0427400(3.03883343322)	PHENYLALANINE AMMONIA-LYASE 1(3.19286832249),PHENYLALANINE AMMONIA-LYASE(2.10996231097),PHENYLALANINE AMMONIA-LYASE 1(4.27711900315),Phenylalanine ammonia-lyase 07(5.02738052203),Phenylalanine ammonia lyase(3.03883343322)
GO:0016053	organic acid biosynthetic process	biological process	22/359	388/16641	3.9e-05	0.010998	Os01g0178000(1.45822593076),Os01g0225000(-1.18575420244),Os01g0757200(-2.9859544665),Os01g0764400(1.64453110727),Os02g0194700(-2.9658063402),Os02g0205500(1.27968874442),Os02g0626100(3.19286832249),Os02g0626400(2.10996231097),Os02g0627100(4.27711900315),Os03g0291500(2.91637551452),Os03g0700700(2.32239218995),Os03g0718000(2.73986918847),Os04g0406600(2.3860276498),Os04g0518400(5.02738052203),Os04g06…	Os01g0178000(1.45822593076),Os01g0225000(-1.18575420244),GIBBERELLIN 2-OXIDASE 3(-2.9859544665),chorismate mutase(1.64453110727),LIPOXYGENASE 1(-2.9658063402),Os02g0205500(1.27968874442),PHENYLALANINE AMMONIA-LYASE 1(3.19286832249),PHENYLALANINE AMMONIA-LYASE(2.10996231097),PHENYLALANINE AMMONIA-LYASE 1(4.27711900315),ASPARAGINE SYNTHETASE 1(2.91637551452),LIPOXYGENASE 1(2.32239218995),ANTHRANILA…
GO:0046394	carboxylic acid biosynthetic process	biological process	22/359	388/16641	3.9e-05	0.010998	Os01g0178000(1.45822593076),Os01g0225000(-1.18575420244),Os01g0757200(-2.9859544665),Os01g0764400(1.64453110727),Os02g0194700(-2.9658063402),Os02g0205500(1.27968874442),Os02g0626100(3.19286832249),Os02g0626400(2.10996231097),Os02g0627100(4.27711900315),Os03g0291500(2.91637551452),Os03g0700700(2.32239218995),Os03g0718000(2.73986918847),Os04g0406600(2.3860276498),Os04g0518400(5.02738052203),Os04g06…	Os01g0178000(1.45822593076),Os01g0225000(-1.18575420244),GIBBERELLIN 2-OXIDASE 3(-2.9859544665),chorismate mutase(1.64453110727),LIPOXYGENASE 1(-2.9658063402),Os02g0205500(1.27968874442),PHENYLALANINE AMMONIA-LYASE 1(3.19286832249),PHENYLALANINE AMMONIA-LYASE(2.10996231097),PHENYLALANINE AMMONIA-LYASE 1(4.27711900315),ASPARAGINE SYNTHETASE 1(2.91637551452),LIPOXYGENASE 1(2.32239218995),ANTHRANILA…
GO:0072330	monocarboxylic acid biosynthetic process	biological process	13/359	161/16641	4.8e-05	0.012784	Os01g0178000(1.45822593076),Os02g0194700(-2.9658063402),Os02g0205500(1.27968874442),Os02g0626100(3.19286832249),Os02g0626400(2.10996231097),Os02g0627100(4.27711900315),Os03g0291500(2.91637551452),Os03g0700700(2.32239218995),Os04g0518400(5.02738052203),Os05g0427400(3.03883343322),Os08g0327400(1.01385241957),Os08g0508800(2.57888888834),Os08g0509100(2.44332210434)	Os01g0178000(1.45822593076),LIPOXYGENASE 1(-2.9658063402),Os02g0205500(1.27968874442),PHENYLALANINE AMMONIA-LYASE 1(3.19286832249),PHENYLALANINE AMMONIA-LYASE(2.10996231097),PHENYLALANINE AMMONIA-LYASE 1(4.27711900315),ASPARAGINE SYNTHETASE 1(2.91637551452),LIPOXYGENASE 1(2.32239218995),Phenylalanine ammonia-lyase 07(5.02738052203),Phenylalanine ammonia lyase(3.03883343322),Os08g0327400(1.0138524…
GO:0009404	toxin metabolic process	biological process	7/359	47/16641	6.1e-05	0.0153913	Os01g0949700(2.27896494993),Os01g0949750(1.96608269078),Os06g0569500(3.61522491145),Os06g0599200(3.09172246223),Os09g0467200(1.76357196936),Os10g0527800(3.61011891698),Os10g0531400(2.4658353177)	TAU GLUTATHIONE S-TRANSFERASE 7(2.27896494993),TAU GLUTATHIONE S-TRANSFERASE 35(1.96608269078),ENT-KAURENE OXIDASE 4(3.61522491145),CYP76M7(3.09172246223),TAU GLUTATHIONE S-TRANSFERASE 17(1.76357196936),TAU GLUTATHIONE S-TRANSFERASE 12(3.61011891698),TAU GLUTATHIONE S-TRANSFERASE 10(2.4658353177)
GO:0015696	ammonium transport	biological process	4/359	12/16641	9.2e-05	0.0220524	Os01g0225000(-1.18575420244),Os01g0831300(4.07341383415),Os02g0550800(1.33471965348),Os03g0838400(2.16359055918)	Os01g0225000(-1.18575420244),AMMONIUM TRANSPORTER 2;2(4.07341383415),AMMONIUM TRANSPORTER 3;3(1.33471965348),AMMONIUM TRANSPORTER 3;2(2.16359055918)
GO:0016840	carbon-nitrogen lyase activity	molecular function	6/393	31/18942	3.6e-05	0.028668	Os02g0626100(3.19286832249),Os02g0626400(2.10996231097),Os02g0627100(4.27711900315),Os04g0518400(5.02738052203),Os05g0427400(3.03883343322),Os10g0543500(3.91642089393)	PHENYLALANINE AMMONIA-LYASE 1(3.19286832249),PHENYLALANINE AMMONIA-LYASE(2.10996231097),PHENYLALANINE AMMONIA-LYASE 1(4.27711900315),Phenylalanine ammonia-lyase 07(5.02738052203),Phenylalanine ammonia lyase(3.03883343322),Os10g0543500(3.91642089393)
GO:0009809	lignin biosynthetic process	biological process	5/359	24/16641	0.00014	0.0305073	Os02g0187800(2.95407380917),Os04g0229100(3.38664545159),Os05g0494000(1.32344484425),Os08g0157500(3.17221285575),Os10g0512400(3.16127758452)	GOLD HULL AND INTERNODE 2(2.95407380917),CINNAMYL ALCOHOL DEHYDROGENASE 6(3.38664545159),p-coumaroyl shikimate/quinate 3-hydroxylase 1(1.32344484425),O-METHYLTRANSFERASE 9(3.17221285575),coniferaldehyde 5-hydroxylase 1, ferulate 5-hydroxylase 1(3.16127758452)
GO:0042435	indole-containing compound biosynthetic process	biological process	5/359	24/16641	0.00014	0.0305073	Os01g0178000(1.45822593076),Os03g0718000(2.73986918847),Os08g0140300(6.97397013081),Os08g0157500(3.17221285575),Os12g0268000(3.53779011667)	Os01g0178000(1.45822593076),ANTHRANILATE SYNTHASE BETA-SUBUNIT 2(2.73986918847),TRYPTOPHAN DECARBOXYLASE 1(6.97397013081),O-METHYLTRANSFERASE 9(3.17221285575),SEKIGUCHI LESION(3.53779011667)
GO:0006520	cellular amino acid metabolic process	biological process	20/359	374/16641	0.00019	0.0396026	Os01g0178000(1.45822593076),Os01g0225000(-1.18575420244),Os01g0559100(1.34591586908),Os01g0764400(1.64453110727),Os02g0306401(1.44796677749),Os02g0626100(3.19286832249),Os02g0626400(2.10996231097),Os02g0627100(4.27711900315),Os03g0198400(1.1663626861),Os03g0291500(2.91637551452),Os03g0718000(2.73986918847),Os03g0815200(1.205488434),Os04g0406600(2.3860276498),Os04g0518400(5.02738052203),Os05g04274…	Os01g0178000(1.45822593076),Os01g0225000(-1.18575420244),Os01g0559100(1.34591586908),chorismate mutase(1.64453110727),NICOTINAMINE AMINOTRANSFERASE 1(1.44796677749),PHENYLALANINE AMMONIA-LYASE 1(3.19286832249),PHENYLALANINE AMMONIA-LYASE(2.10996231097),PHENYLALANINE AMMONIA-LYASE 1(4.27711900315),Os03g0198400(1.1663626861),ASPARAGINE SYNTHETASE 1(2.91637551452),ANTHRANILATE SYNTHASE BETA-SUBUNIT …
GO:0005576	extracellular region	cellular component	30/335	689/16781	5.5e-05	0.050105	Os01g0123900(-1.12731622667),Os01g0124650(4.56817633051),Os01g0267300(3.51741187865),Os01g0327100(4.1699509505),Os01g0327400(3.01449464247),Os01g0382000(6.44031234314),Os01g0613800(2.03196700745),Os01g0624000(1.95262273404),Os01g0660200(1.51731916157),Os01g0687400(4.20696285904),Os01g0850550(5.08878325909),Os01g0879200(5.51187757247),Os02g0240300(-1.56800545948),Os02g0738600(1.87649959434),Os04g0…	BOWMAN-BIRK INHIBITOR 2-2(-1.12731622667),BOWMAN-BIRK INHIBITOR 2-3(4.56817633051),serpin-Z12(3.51741187865),class III peroxidase 15(4.1699509505),class III peroxidase 16, Peroxidase 1(3.01449464247),PATHOGENESIS-RELATED GENE 1B(6.44031234314),Os01g0613800(2.03196700745),Os01g0624000(1.95262273404),C10728, OsChib3a(1.51731916157),Os01g0687400(4.20696285904),LACCASE 7(5.08878325909),Disease-resist…
GO:1901606	alpha-amino acid catabolic process	biological process	6/359	43/16641	0.0003	0.059925	Os01g0178000(1.45822593076),Os02g0626100(3.19286832249),Os02g0626400(2.10996231097),Os02g0627100(4.27711900315),Os04g0518400(5.02738052203),Os05g0427400(3.03883343322)	Os01g0178000(1.45822593076),PHENYLALANINE AMMONIA-LYASE 1(3.19286832249),PHENYLALANINE AMMONIA-LYASE(2.10996231097),PHENYLALANINE AMMONIA-LYASE 1(4.27711900315),Phenylalanine ammonia-lyase 07(5.02738052203),Phenylalanine ammonia lyase(3.03883343322)
GO:0007167	enzyme linked receptor protein signaling pathway	biological process	12/359	173/16641	0.00038	0.0700662	Os01g0674800(1.67926742042),Os02g0193000(1.59072510684),Os03g0183800(-1.74331192517),Os03g0364400(1.0928375419),Os03g0407900(1.8971632457),Os03g0717000(-1.17098472662),Os05g0560300(1.63654881416),Os06g0225300(1.81149402947),Os07g0686800(2.29382631358),Os08g0457400(4.69568392441),Os09g0442100(3.29193932318),Os11g0514500(5.08470970835)	Os01g0674800(1.67926742042),LysM receptor-like kinase 1, LysM-type receptor-like kinase4, NFR5/NFP ortholog(1.59072510684),Os03g0183800(-1.74331192517),RECEPTOR-LIKE CYTOPLASMIC KINASE 109(1.0928375419),RECEPTOR-LIKE CYTOPLASMIC KINASE 110(1.8971632457),TRANSMEMBRANE KINASE(-1.17098472662),Os05g0560300(1.63654881416),somatic embryogenesis receptor-like kinase 3, somatic embryogenesis receptor kin…
GO:0007178	transmembrane receptor protein serine/threonine kinase signaling pathway	biological process	12/359	173/16641	0.00038	0.0700662	Os01g0674800(1.67926742042),Os02g0193000(1.59072510684),Os03g0183800(-1.74331192517),Os03g0364400(1.0928375419),Os03g0407900(1.8971632457),Os03g0717000(-1.17098472662),Os05g0560300(1.63654881416),Os06g0225300(1.81149402947),Os07g0686800(2.29382631358),Os08g0457400(4.69568392441),Os09g0442100(3.29193932318),Os11g0514500(5.08470970835)	Os01g0674800(1.67926742042),LysM receptor-like kinase 1, LysM-type receptor-like kinase4, NFR5/NFP ortholog(1.59072510684),Os03g0183800(-1.74331192517),RECEPTOR-LIKE CYTOPLASMIC KINASE 109(1.0928375419),RECEPTOR-LIKE CYTOPLASMIC KINASE 110(1.8971632457),TRANSMEMBRANE KINASE(-1.17098472662),Os05g0560300(1.63654881416),somatic embryogenesis receptor-like kinase 3, somatic embryogenesis receptor kin…
GO:0009063	cellular amino acid catabolic process	biological process	6/359	46/16641	0.00044	0.0781244	Os01g0178000(1.45822593076),Os02g0626100(3.19286832249),Os02g0626400(2.10996231097),Os02g0627100(4.27711900315),Os04g0518400(5.02738052203),Os05g0427400(3.03883343322)	Os01g0178000(1.45822593076),PHENYLALANINE AMMONIA-LYASE 1(3.19286832249),PHENYLALANINE AMMONIA-LYASE(2.10996231097),PHENYLALANINE AMMONIA-LYASE 1(4.27711900315),Phenylalanine ammonia-lyase 07(5.02738052203),Phenylalanine ammonia lyase(3.03883343322)
GO:0009751	response to salicylic acid	biological process	5/359	31/16641	0.00049	0.083895	Os02g0736200(1.54417587749),Os03g0195100(3.16965806418),Os07g0497400(1.34631747345),Os09g0417600(5.47693954542),Os09g0417800(8.05711133022)	RNA-DEPENDENT RNA POLYMERASE 1(1.54417587749),AGD2-LIKE DEFENSE RESPONSE PROTEIN1, ABERRANT GROWTH AND DEATH2 [AGD2]-LIKE DEFENSE1(3.16965806418),PNG1(1.34631747345),WRKY GENE 76(5.47693954542),WRKY GENE 62(8.05711133022)
GO:0016054	organic acid catabolic process	biological process	8/359	87/16641	0.00058	0.0896942	Os01g0178000(1.45822593076),Os01g0757200(-2.9859544665),Os02g0626100(3.19286832249),Os02g0626400(2.10996231097),Os02g0627100(4.27711900315),Os04g0518400(5.02738052203),Os04g0683700(2.6510814398),Os05g0427400(3.03883343322)	Os01g0178000(1.45822593076),GIBBERELLIN 2-OXIDASE 3(-2.9859544665),PHENYLALANINE AMMONIA-LYASE 1(3.19286832249),PHENYLALANINE AMMONIA-LYASE(2.10996231097),PHENYLALANINE AMMONIA-LYASE 1(4.27711900315),Phenylalanine ammonia-lyase 07(5.02738052203),Acyl-Activating Enzyme 3, adenosine monophosphate binding protein 3(2.6510814398),Phenylalanine ammonia lyase(3.03883343322)
GO:0046395	carboxylic acid catabolic process	biological process	8/359	87/16641	0.00058	0.0896942	Os01g0178000(1.45822593076),Os01g0757200(-2.9859544665),Os02g0626100(3.19286832249),Os02g0626400(2.10996231097),Os02g0627100(4.27711900315),Os04g0518400(5.02738052203),Os04g0683700(2.6510814398),Os05g0427400(3.03883343322)	Os01g0178000(1.45822593076),GIBBERELLIN 2-OXIDASE 3(-2.9859544665),PHENYLALANINE AMMONIA-LYASE 1(3.19286832249),PHENYLALANINE AMMONIA-LYASE(2.10996231097),PHENYLALANINE AMMONIA-LYASE 1(4.27711900315),Phenylalanine ammonia-lyase 07(5.02738052203),Acyl-Activating Enzyme 3, adenosine monophosphate binding protein 3(2.6510814398),Phenylalanine ammonia lyase(3.03883343322)
GO:0044283	small molecule biosynthetic process	biological process	23/359	501/16641	0.00058	0.0896942	Os01g0178000(1.45822593076),Os01g0225000(-1.18575420244),Os01g0757200(-2.9859544665),Os01g0764400(1.64453110727),Os02g0194700(-2.9658063402),Os02g0205500(1.27968874442),Os02g0626100(3.19286832249),Os02g0626400(2.10996231097),Os02g0627100(4.27711900315),Os03g0291500(2.91637551452),Os03g0700700(2.32239218995),Os03g0718000(2.73986918847),Os03g0801700(1.43921037497),Os04g0406600(2.3860276498),Os04g05…	Os01g0178000(1.45822593076),Os01g0225000(-1.18575420244),GIBBERELLIN 2-OXIDASE 3(-2.9859544665),chorismate mutase(1.64453110727),LIPOXYGENASE 1(-2.9658063402),Os02g0205500(1.27968874442),PHENYLALANINE AMMONIA-LYASE 1(3.19286832249),PHENYLALANINE AMMONIA-LYASE(2.10996231097),PHENYLALANINE AMMONIA-LYASE 1(4.27711900315),ASPARAGINE SYNTHETASE 1(2.91637551452),LIPOXYGENASE 1(2.32239218995),ANTHRANILA…
GO:0003824	catalytic activity	molecular function	258/393	10755/18942	0.00018	0.09556	CAA33999(5.67462677699),Os01g0115800(1.21244896635),Os01g0138400(2.18078815517),Os01g0176000(1.90476842423),Os01g0178000(1.45822593076),Os01g0227700(1.31773625948),Os01g0273800(1.60869018988),Os01g0307686(3.66168645743),Os01g0327100(4.1699509505),Os01g0327400(3.01449464247),Os01g0337500(2.75855851084),Os01g0559100(1.34591586908),Os01g0589200(2.05271740787),Os01g0591300(1.14163036907),Os01g0609900…	ndhJ(5.67462677699),Tak Receptor-Like Kinase 1(1.21244896635),Os01g0138400(2.18078815517),Os01g0176000(1.90476842423),Os01g0178000(1.45822593076),Os01g0227700(1.31773625948),YUCCA-LIKE GENE 9(1.60869018988),Os01g0307686(3.66168645743),class III peroxidase 15(4.1699509505),class III peroxidase 16, Peroxidase 1(3.01449464247),Os01g0337500(2.75855851084),Os01g0559100(1.34591586908),Os01g0589200(2.05…
GO:0004675	transmembrane receptor protein serine/threonine kinase activity	molecular function	12/393	173/18942	0.00027	0.09556	Os01g0674800(1.67926742042),Os02g0193000(1.59072510684),Os03g0183800(-1.74331192517),Os03g0364400(1.0928375419),Os03g0407900(1.8971632457),Os03g0717000(-1.17098472662),Os05g0560300(1.63654881416),Os06g0225300(1.81149402947),Os07g0686800(2.29382631358),Os08g0457400(4.69568392441),Os09g0442100(3.29193932318),Os11g0514500(5.08470970835)	Os01g0674800(1.67926742042),LysM receptor-like kinase 1, LysM-type receptor-like kinase4, NFR5/NFP ortholog(1.59072510684),Os03g0183800(-1.74331192517),RECEPTOR-LIKE CYTOPLASMIC KINASE 109(1.0928375419),RECEPTOR-LIKE CYTOPLASMIC KINASE 110(1.8971632457),TRANSMEMBRANE KINASE(-1.17098472662),Os05g0560300(1.63654881416),somatic embryogenesis receptor-like kinase 3, somatic embryogenesis receptor kin…
GO:0019199	transmembrane receptor protein kinase activity	molecular function	12/393	173/18942	0.00027	0.09556	Os01g0674800(1.67926742042),Os02g0193000(1.59072510684),Os03g0183800(-1.74331192517),Os03g0364400(1.0928375419),Os03g0407900(1.8971632457),Os03g0717000(-1.17098472662),Os05g0560300(1.63654881416),Os06g0225300(1.81149402947),Os07g0686800(2.29382631358),Os08g0457400(4.69568392441),Os09g0442100(3.29193932318),Os11g0514500(5.08470970835)	Os01g0674800(1.67926742042),LysM receptor-like kinase 1, LysM-type receptor-like kinase4, NFR5/NFP ortholog(1.59072510684),Os03g0183800(-1.74331192517),RECEPTOR-LIKE CYTOPLASMIC KINASE 109(1.0928375419),RECEPTOR-LIKE CYTOPLASMIC KINASE 110(1.8971632457),TRANSMEMBRANE KINASE(-1.17098472662),Os05g0560300(1.63654881416),somatic embryogenesis receptor-like kinase 3, somatic embryogenesis receptor kin…
GO:0099600	transmembrane receptor activity	molecular function	13/393	199/18942	0.00028	0.09556	Os01g0674800(1.67926742042),Os02g0193000(1.59072510684),Os03g0183800(-1.74331192517),Os03g0364400(1.0928375419),Os03g0407900(1.8971632457),Os03g0717000(-1.17098472662),Os03g0758300(-1.35491298956),Os05g0560300(1.63654881416),Os06g0225300(1.81149402947),Os07g0686800(2.29382631358),Os08g0457400(4.69568392441),Os09g0442100(3.29193932318),Os11g0514500(5.08470970835)	Os01g0674800(1.67926742042),LysM receptor-like kinase 1, LysM-type receptor-like kinase4, NFR5/NFP ortholog(1.59072510684),Os03g0183800(-1.74331192517),RECEPTOR-LIKE CYTOPLASMIC KINASE 109(1.0928375419),RECEPTOR-LIKE CYTOPLASMIC KINASE 110(1.8971632457),TRANSMEMBRANE KINASE(-1.17098472662),CYCLIC NUCLEOTIDE GATED CHANNEL 7(-1.35491298956),Os05g0560300(1.63654881416),somatic embryogenesis receptor…
GO:0004871	signal transducer activity	molecular function	19/393	373/18942	0.00032	0.09556	Os01g0674800(1.67926742042),Os01g0743800(-1.09287176968),Os01g0748600(1.49180995558),Os02g0193000(1.59072510684),Os03g0183800(-1.74331192517),Os03g0364400(1.0928375419),Os03g0407900(1.8971632457),Os03g0717000(-1.17098472662),Os04g0416700(-1.15880032517),Os05g0519200(1.40117481259),Os05g0560300(1.63654881416),Os06g0225300(1.81149402947),Os06g0314501(3.75174974339),Os07g0686800(2.29382631358),Os08g…	Os01g0674800(1.67926742042),PSEUDO-PHOSPHOTRANSFER PROTEIN 1(-1.09287176968),Os01g0748600(1.49180995558),LysM receptor-like kinase 1, LysM-type receptor-like kinase4, NFR5/NFP ortholog(1.59072510684),Os03g0183800(-1.74331192517),RECEPTOR-LIKE CYTOPLASMIC KINASE 109(1.0928375419),RECEPTOR-LIKE CYTOPLASMIC KINASE 110(1.8971632457),TRANSMEMBRANE KINASE(-1.17098472662),Os04g0416700(-1.15880032517),Os…
GO:0019752	carboxylic acid metabolic process	biological process	32/359	807/16641	0.00069	0.103371	Os01g0178000(1.45822593076),Os01g0225000(-1.18575420244),Os01g0559100(1.34591586908),Os01g0757200(-2.9859544665),Os01g0764400(1.64453110727),Os02g0194700(-2.9658063402),Os02g0205500(1.27968874442),Os02g0306401(1.44796677749),Os02g0626100(3.19286832249),Os02g0626400(2.10996231097),Os02g0627100(4.27711900315),Os03g0198400(1.1663626861),Os03g0291500(2.91637551452),Os03g0337900(1.70219253185),Os03g07…	Os01g0178000(1.45822593076),Os01g0225000(-1.18575420244),Os01g0559100(1.34591586908),GIBBERELLIN 2-OXIDASE 3(-2.9859544665),chorismate mutase(1.64453110727),LIPOXYGENASE 1(-2.9658063402),Os02g0205500(1.27968874442),NICOTINAMINE AMINOTRANSFERASE 1(1.44796677749),PHENYLALANINE AMMONIA-LYASE 1(3.19286832249),PHENYLALANINE AMMONIA-LYASE(2.10996231097),PHENYLALANINE AMMONIA-LYASE 1(4.27711900315),Os03…
GO:0020037	heme binding	molecular function	25/393	581/18942	0.00051	0.121839	Os01g0227700(1.31773625948),Os01g0327100(4.1699509505),Os01g0327400(3.01449464247),Os01g0728300(1.1726198348),Os02g0240300(-1.56800545948),Os02g0570700(3.92624048373),Os02g0649800(2.97415925154),Os03g0603100(-1.28663811605),Os03g0760000(2.75660493007),Os04g0434800(1.58660922367),Os04g0573900(1.62603548588),Os05g0320700(1.82828648124),Os05g0494000(1.32344484425),Os06g0294600(5.31911486536),Os06g05…	Os01g0227700(1.31773625948),class III peroxidase 15(4.1699509505),class III peroxidase 16, Peroxidase 1(3.01449464247),Os01g0728300(1.1726198348),class III peroxidase 29(-1.56800545948),P-450 71Z7(3.92624048373),Os02g0649800(2.97415925154),Os03g0603100(-1.28663811605),Os03g0760000(2.75660493007),ASCORBATE PEROXIDASE 7(1.58660922367),P-450 704A3(1.62603548588),cinnamate 4-hydroxylase 2, C4H-like g…
GO:0016709	oxidoreductase activity, acting on paired donors, with incorporation or reduction of molecular oxyge...	molecular function	13/393	212/18942	0.00051	0.121839	Os01g0227700(1.31773625948),Os01g0273800(1.60869018988),Os02g0570700(3.92624048373),Os03g0603100(-1.28663811605),Os05g0320700(1.82828648124),Os05g0494000(1.32344484425),Os06g0294600(5.31911486536),Os06g0569500(3.61522491145),Os06g0599200(3.09172246223),Os06g0641200(1.4548190535),Os10g0139700(3.17308478656),Os10g0512400(3.16127758452),Os12g0268000(3.53779011667)	Os01g0227700(1.31773625948),YUCCA-LIKE GENE 9(1.60869018988),P-450 71Z7(3.92624048373),Os03g0603100(-1.28663811605),cinnamate 4-hydroxylase 2, C4H-like gene, Cinnamate-4-Hydroxylase like gene(1.82828648124),p-coumaroyl shikimate/quinate 3-hydroxylase 1(1.32344484425),Os06g0294600(5.31911486536),ENT-KAURENE OXIDASE 4(3.61522491145),CYP76M7(3.09172246223),Os06g0641200(1.4548190535),Os10g0139700(3.1…
GO:0009056	catabolic process	biological process	56/359	1699/16641	0.00085	0.123482	Os01g0178000(1.45822593076),Os01g0327100(4.1699509505),Os01g0327400(3.01449464247),Os01g0613800(2.03196700745),Os01g0660200(1.51731916157),Os01g0687400(4.20696285904),Os01g0696800(3.25569746143),Os01g0757200(-2.9859544665),Os01g0850550(5.08878325909),Os01g0949700(2.27896494993),Os01g0949750(1.96608269078),Os02g0240300(-1.56800545948),Os02g0249200(-1.06946617516),Os02g0249300(-1.11036999796),Os02g…	Os01g0178000(1.45822593076),class III peroxidase 15(4.1699509505),class III peroxidase 16, Peroxidase 1(3.01449464247),Os01g0613800(2.03196700745),C10728, OsChib3a(1.51731916157),Os01g0687400(4.20696285904),Os01g0696800(3.25569746143),GIBBERELLIN 2-OXIDASE 3(-2.9859544665),LACCASE 7(5.08878325909),TAU GLUTATHIONE S-TRANSFERASE 7(2.27896494993),TAU GLUTATHIONE S-TRANSFERASE 35(1.96608269078),class…
GO:0006812	cation transport	biological process	23/359	518/16641	0.00091	0.12831	Os01g0225000(-1.18575420244),Os01g0337500(2.75855851084),Os01g0678800(6.49679497796),Os01g0831300(4.07341383415),Os02g0255000(2.4626011626),Os02g0530100(-1.26999128396),Os02g0550800(1.33471965348),Os02g0582800(3.65590547096),Os02g0584700(1.91558382137),Os02g0584800(2.06891570472),Os03g0265300(1.76185758385),Os03g0575200(1.41275540229),Os03g0758300(-1.35491298956),Os03g0838400(2.16359055918),Os04g…	Os01g0225000(-1.18575420244),Os01g0337500(2.75855851084),Os01g0678800(6.49679497796),AMMONIUM TRANSPORTER 2;2(4.07341383415),CYCLIC NUCLEOTIDE GATED CHANNEL 2(2.4626011626),COPPER CHAPERONE HOMOLOG(-1.26999128396),AMMONIUM TRANSPORTER 3;3(1.33471965348),Os02g0582800(3.65590547096),Os02g0584700(1.91558382137),Os02g0584800(2.06891570472),Os03g0265300(1.76185758385),HIGH-AFFINITY POTASSIUM(K+) TRANS…
GO:0004888	transmembrane signaling receptor activity	molecular function	12/393	196/18942	0.00084	0.136314	Os01g0674800(1.67926742042),Os02g0193000(1.59072510684),Os03g0183800(-1.74331192517),Os03g0364400(1.0928375419),Os03g0407900(1.8971632457),Os03g0717000(-1.17098472662),Os05g0560300(1.63654881416),Os06g0225300(1.81149402947),Os07g0686800(2.29382631358),Os08g0457400(4.69568392441),Os09g0442100(3.29193932318),Os11g0514500(5.08470970835)	Os01g0674800(1.67926742042),LysM receptor-like kinase 1, LysM-type receptor-like kinase4, NFR5/NFP ortholog(1.59072510684),Os03g0183800(-1.74331192517),RECEPTOR-LIKE CYTOPLASMIC KINASE 109(1.0928375419),RECEPTOR-LIKE CYTOPLASMIC KINASE 110(1.8971632457),TRANSMEMBRANE KINASE(-1.17098472662),Os05g0560300(1.63654881416),somatic embryogenesis receptor-like kinase 3, somatic embryogenesis receptor kin…
GO:0004672	protein kinase activity	molecular function	51/393	1568/18942	0.00089	0.136314	Os01g0115800(1.21244896635),Os01g0138400(2.18078815517),Os01g0622600(1.11571353226),Os01g0674800(1.67926742042),Os01g0748600(1.49180995558),Os02g0193000(1.59072510684),Os02g0227700(1.65598860175),Os02g0609900(2.4094480279),Os02g0712700(3.16676941566),Os03g0183800(-1.74331192517),Os03g0364400(1.0928375419),Os03g0407900(1.8971632457),Os03g0717000(-1.17098472662),Os03g0772600(1.95476727354),Os04g028…	Tak Receptor-Like Kinase 1(1.21244896635),Os01g0138400(2.18078815517),CALCIUM-DEPENDENT PROTEIN KINASE 1(1.11571353226),Os01g0674800(1.67926742042),Os01g0748600(1.49180995558),LysM receptor-like kinase 1, LysM-type receptor-like kinase4, NFR5/NFP ortholog(1.59072510684),RLK5(1.65598860175),Os02g0609900(2.4094480279),Os02g0712700(3.16676941566),Os03g0183800(-1.74331192517),RECEPTOR-LIKE CYTOPLASMI…
GO:0004190	aspartic-type endopeptidase activity	molecular function	10/393	145/18942	0.00091	0.136314	Os01g0696800(3.25569746143),Os02g0730700(1.15641060227),Os03g0317300(1.8230270565),Os07g0532800(3.31102184052),Os07g0533800(1.81167924624),Os07g0592200(1.86129348264),Os09g0452800(-1.06924423981),Os10g0537800(7.12202331959),Os10g0538200(7.09921554075),Os11g0183900(4.77774415477)	Os01g0696800(3.25569746143),Os02g0730700(1.15641060227),Os03g0317300(1.8230270565),Os07g0532800(3.31102184052),Os07g0533800(1.81167924624),aspartic protease 65(1.86129348264),Os09g0452800(-1.06924423981),Os10g0537800(7.12202331959),Os10g0538200(7.09921554075),aspartic protease 2(4.77774415477)
GO:0070001	aspartic-type peptidase activity	molecular function	10/393	145/18942	0.00091	0.136314	Os01g0696800(3.25569746143),Os02g0730700(1.15641060227),Os03g0317300(1.8230270565),Os07g0532800(3.31102184052),Os07g0533800(1.81167924624),Os07g0592200(1.86129348264),Os09g0452800(-1.06924423981),Os10g0537800(7.12202331959),Os10g0538200(7.09921554075),Os11g0183900(4.77774415477)	Os01g0696800(3.25569746143),Os02g0730700(1.15641060227),Os03g0317300(1.8230270565),Os07g0532800(3.31102184052),Os07g0533800(1.81167924624),aspartic protease 65(1.86129348264),Os09g0452800(-1.06924423981),Os10g0537800(7.12202331959),Os10g0538200(7.09921554075),aspartic protease 2(4.77774415477)
GO:0004872	receptor activity	molecular function	13/393	227/18942	0.00096	0.136314	Os01g0674800(1.67926742042),Os02g0193000(1.59072510684),Os03g0183800(-1.74331192517),Os03g0364400(1.0928375419),Os03g0407900(1.8971632457),Os03g0717000(-1.17098472662),Os03g0758300(-1.35491298956),Os05g0560300(1.63654881416),Os06g0225300(1.81149402947),Os07g0686800(2.29382631358),Os08g0457400(4.69568392441),Os09g0442100(3.29193932318),Os11g0514500(5.08470970835)	Os01g0674800(1.67926742042),LysM receptor-like kinase 1, LysM-type receptor-like kinase4, NFR5/NFP ortholog(1.59072510684),Os03g0183800(-1.74331192517),RECEPTOR-LIKE CYTOPLASMIC KINASE 109(1.0928375419),RECEPTOR-LIKE CYTOPLASMIC KINASE 110(1.8971632457),TRANSMEMBRANE KINASE(-1.17098472662),CYCLIC NUCLEOTIDE GATED CHANNEL 7(-1.35491298956),Os05g0560300(1.63654881416),somatic embryogenesis receptor…
GO:0060089	molecular transducer activity	molecular function	13/393	227/18942	0.00096	0.136314	Os01g0674800(1.67926742042),Os02g0193000(1.59072510684),Os03g0183800(-1.74331192517),Os03g0364400(1.0928375419),Os03g0407900(1.8971632457),Os03g0717000(-1.17098472662),Os03g0758300(-1.35491298956),Os05g0560300(1.63654881416),Os06g0225300(1.81149402947),Os07g0686800(2.29382631358),Os08g0457400(4.69568392441),Os09g0442100(3.29193932318),Os11g0514500(5.08470970835)	Os01g0674800(1.67926742042),LysM receptor-like kinase 1, LysM-type receptor-like kinase4, NFR5/NFP ortholog(1.59072510684),Os03g0183800(-1.74331192517),RECEPTOR-LIKE CYTOPLASMIC KINASE 109(1.0928375419),RECEPTOR-LIKE CYTOPLASMIC KINASE 110(1.8971632457),TRANSMEMBRANE KINASE(-1.17098472662),CYCLIC NUCLEOTIDE GATED CHANNEL 7(-1.35491298956),Os05g0560300(1.63654881416),somatic embryogenesis receptor…
GO:0046906	tetrapyrrole binding	molecular function	25/393	608/18942	0.00097	0.136314	Os01g0227700(1.31773625948),Os01g0327100(4.1699509505),Os01g0327400(3.01449464247),Os01g0728300(1.1726198348),Os02g0240300(-1.56800545948),Os02g0570700(3.92624048373),Os02g0649800(2.97415925154),Os03g0603100(-1.28663811605),Os03g0760000(2.75660493007),Os04g0434800(1.58660922367),Os04g0573900(1.62603548588),Os05g0320700(1.82828648124),Os05g0494000(1.32344484425),Os06g0294600(5.31911486536),Os06g05…	Os01g0227700(1.31773625948),class III peroxidase 15(4.1699509505),class III peroxidase 16, Peroxidase 1(3.01449464247),Os01g0728300(1.1726198348),class III peroxidase 29(-1.56800545948),P-450 71Z7(3.92624048373),Os02g0649800(2.97415925154),Os03g0603100(-1.28663811605),Os03g0760000(2.75660493007),ASCORBATE PEROXIDASE 7(1.58660922367),P-450 704A3(1.62603548588),cinnamate 4-hydroxylase 2, C4H-like g…
GO:0045486	naringenin 3-dioxygenase activity	molecular function	2/393	3/18942	0.00127	0.151303	Os03g0122300(4.76468487754),Os04g0662600(4.49209292108)	flavonol synthase(4.76468487754),FLAVANONE 3-HYDROXYLASE 1(4.49209292108)
GO:0008519	ammonium transmembrane transporter activity	molecular function	3/393	11/18942	0.00129	0.151303	Os01g0831300(4.07341383415),Os02g0550800(1.33471965348),Os03g0838400(2.16359055918)	AMMONIUM TRANSPORTER 2;2(4.07341383415),AMMONIUM TRANSPORTER 3;3(1.33471965348),AMMONIUM TRANSPORTER 3;2(2.16359055918)
GO:0016878	acid-thiol ligase activity	molecular function	3/393	11/18942	0.00129	0.151303	Os02g0177600(3.50277264353),Os04g0683700(2.6510814398),Os08g0448000(4.87114854673)	4-COUMARATE:COENZYME A LIGASE 3(3.50277264353),Acyl-Activating Enzyme 3, adenosine monophosphate binding protein 3(2.6510814398),4-COUMARATE:COENZYME A LIGASE 5(4.87114854673)
GO:0016705	oxidoreductase activity, acting on paired donors, with incorporation or reduction of molecular oxyge...	molecular function	21/393	486/18942	0.00133	0.151303	Os01g0227700(1.31773625948),Os01g0273800(1.60869018988),Os01g0728300(1.1726198348),Os01g0757200(-2.9859544665),Os02g0570700(3.92624048373),Os03g0122300(4.76468487754),Os03g0603100(-1.28663811605),Os03g0760000(2.75660493007),Os04g0573900(1.62603548588),Os04g0662600(4.49209292108),Os05g0320700(1.82828648124),Os05g0494000(1.32344484425),Os06g0294600(5.31911486536),Os06g0569500(3.61522491145),Os06g05…	Os01g0227700(1.31773625948),YUCCA-LIKE GENE 9(1.60869018988),Os01g0728300(1.1726198348),GIBBERELLIN 2-OXIDASE 3(-2.9859544665),P-450 71Z7(3.92624048373),flavonol synthase(4.76468487754),Os03g0603100(-1.28663811605),Os03g0760000(2.75660493007),P-450 704A3(1.62603548588),FLAVANONE 3-HYDROXYLASE 1(4.49209292108),cinnamate 4-hydroxylase 2, C4H-like gene, Cinnamate-4-Hydroxylase like gene(1.8282864812…
GO:0043436	oxoacid metabolic process	biological process	32/359	832/16641	0.00114	0.153142	Os01g0178000(1.45822593076),Os01g0225000(-1.18575420244),Os01g0559100(1.34591586908),Os01g0757200(-2.9859544665),Os01g0764400(1.64453110727),Os02g0194700(-2.9658063402),Os02g0205500(1.27968874442),Os02g0306401(1.44796677749),Os02g0626100(3.19286832249),Os02g0626400(2.10996231097),Os02g0627100(4.27711900315),Os03g0198400(1.1663626861),Os03g0291500(2.91637551452),Os03g0337900(1.70219253185),Os03g07…	Os01g0178000(1.45822593076),Os01g0225000(-1.18575420244),Os01g0559100(1.34591586908),GIBBERELLIN 2-OXIDASE 3(-2.9859544665),chorismate mutase(1.64453110727),LIPOXYGENASE 1(-2.9658063402),Os02g0205500(1.27968874442),NICOTINAMINE AMINOTRANSFERASE 1(1.44796677749),PHENYLALANINE AMMONIA-LYASE 1(3.19286832249),PHENYLALANINE AMMONIA-LYASE(2.10996231097),PHENYLALANINE AMMONIA-LYASE 1(4.27711900315),Os03…
GO:0016102	diterpenoid biosynthetic process	biological process	4/359	22/16641	0.00115	0.153142	Os01g0757200(-2.9859544665),Os02g0570700(3.92624048373),Os06g0569500(3.61522491145),Os06g0599200(3.09172246223)	GIBBERELLIN 2-OXIDASE 3(-2.9859544665),P-450 71Z7(3.92624048373),ENT-KAURENE OXIDASE 4(3.61522491145),CYP76M7(3.09172246223)
GO:0006082	organic acid metabolic process	biological process	32/359	834/16641	0.00119	0.154185	Os01g0178000(1.45822593076),Os01g0225000(-1.18575420244),Os01g0559100(1.34591586908),Os01g0757200(-2.9859544665),Os01g0764400(1.64453110727),Os02g0194700(-2.9658063402),Os02g0205500(1.27968874442),Os02g0306401(1.44796677749),Os02g0626100(3.19286832249),Os02g0626400(2.10996231097),Os02g0627100(4.27711900315),Os03g0198400(1.1663626861),Os03g0291500(2.91637551452),Os03g0337900(1.70219253185),Os03g07…	Os01g0178000(1.45822593076),Os01g0225000(-1.18575420244),Os01g0559100(1.34591586908),GIBBERELLIN 2-OXIDASE 3(-2.9859544665),chorismate mutase(1.64453110727),LIPOXYGENASE 1(-2.9658063402),Os02g0205500(1.27968874442),NICOTINAMINE AMINOTRANSFERASE 1(1.44796677749),PHENYLALANINE AMMONIA-LYASE 1(3.19286832249),PHENYLALANINE AMMONIA-LYASE(2.10996231097),PHENYLALANINE AMMONIA-LYASE 1(4.27711900315),Os03…
GO:0009407	toxin catabolic process	biological process	5/359	39/16641	0.00143	0.168375	Os01g0949700(2.27896494993),Os01g0949750(1.96608269078),Os09g0467200(1.76357196936),Os10g0527800(3.61011891698),Os10g0531400(2.4658353177)	TAU GLUTATHIONE S-TRANSFERASE 7(2.27896494993),TAU GLUTATHIONE S-TRANSFERASE 35(1.96608269078),TAU GLUTATHIONE S-TRANSFERASE 17(1.76357196936),TAU GLUTATHIONE S-TRANSFERASE 12(3.61011891698),TAU GLUTATHIONE S-TRANSFERASE 10(2.4658353177)
GO:0042430	indole-containing compound metabolic process	biological process	5/359	39/16641	0.00143	0.168375	Os01g0178000(1.45822593076),Os03g0718000(2.73986918847),Os08g0140300(6.97397013081),Os08g0157500(3.17221285575),Os12g0268000(3.53779011667)	Os01g0178000(1.45822593076),ANTHRANILATE SYNTHASE BETA-SUBUNIT 2(2.73986918847),TRYPTOPHAN DECARBOXYLASE 1(6.97397013081),O-METHYLTRANSFERASE 9(3.17221285575),SEKIGUCHI LESION(3.53779011667)
GO:0090487	secondary metabolite catabolic process	biological process	5/359	39/16641	0.00143	0.168375	Os01g0949700(2.27896494993),Os01g0949750(1.96608269078),Os09g0467200(1.76357196936),Os10g0527800(3.61011891698),Os10g0531400(2.4658353177)	TAU GLUTATHIONE S-TRANSFERASE 7(2.27896494993),TAU GLUTATHIONE S-TRANSFERASE 35(1.96608269078),TAU GLUTATHIONE S-TRANSFERASE 17(1.76357196936),TAU GLUTATHIONE S-TRANSFERASE 12(3.61011891698),TAU GLUTATHIONE S-TRANSFERASE 10(2.4658353177)
GO:0072488	ammonium transmembrane transport	biological process	3/359	11/16641	0.00144	0.168375	Os01g0831300(4.07341383415),Os02g0550800(1.33471965348),Os03g0838400(2.16359055918)	AMMONIUM TRANSPORTER 2;2(4.07341383415),AMMONIUM TRANSPORTER 3;3(1.33471965348),AMMONIUM TRANSPORTER 3;2(2.16359055918)
GO:0009813	flavonoid biosynthetic process	biological process	4/359	24/16641	0.00161	0.18377	Os03g0122300(4.76468487754),Os04g0662600(4.49209292108),Os08g0157500(3.17221285575),Os11g0116300(2.70218828668)	flavonol synthase(4.76468487754),FLAVANONE 3-HYDROXYLASE 1(4.49209292108),O-METHYLTRANSFERASE 9(3.17221285575),chalcone isomerase(2.70218828668)
GO:0004674	protein serine/threonine kinase activity	molecular function	36/393	1047/18942	0.0021	0.228041	Os01g0622600(1.11571353226),Os01g0674800(1.67926742042),Os01g0748600(1.49180995558),Os02g0193000(1.59072510684),Os02g0227700(1.65598860175),Os02g0609900(2.4094480279),Os03g0183800(-1.74331192517),Os03g0364400(1.0928375419),Os03g0407900(1.8971632457),Os03g0717000(-1.17098472662),Os04g0307500(3.17486335451),Os04g0310400(2.34394000925),Os04g0370900(4.1090261069),Os04g0599000(1.53172296919),Os05g0318…	CALCIUM-DEPENDENT PROTEIN KINASE 1(1.11571353226),Os01g0674800(1.67926742042),Os01g0748600(1.49180995558),LysM receptor-like kinase 1, LysM-type receptor-like kinase4, NFR5/NFP ortholog(1.59072510684),RLK5(1.65598860175),Os02g0609900(2.4094480279),Os03g0183800(-1.74331192517),RECEPTOR-LIKE CYTOPLASMIC KINASE 109(1.0928375419),RECEPTOR-LIKE CYTOPLASMIC KINASE 110(1.8971632457),TRANSMEMBRANE KINASE…
GO:0031407	oxylipin metabolic process	biological process	4/359	26/16641	0.00219	0.23861	Os02g0194700(-2.9658063402),Os03g0700700(2.32239218995),Os08g0508800(2.57888888834),Os08g0509100(2.44332210434)	LIPOXYGENASE 1(-2.9658063402),LIPOXYGENASE 1(2.32239218995),lipoxygenase Lox2:Os:1, lipoxygenase 9, lipoxygenase 8, herbivore-induced type 2 13-lipoxygenase, RLL2 lipoxygenase(2.57888888834),LIPOXYGENASE 8(2.44332210434)
GO:0031408	oxylipin biosynthetic process	biological process	4/359	26/16641	0.00219	0.23861	Os02g0194700(-2.9658063402),Os03g0700700(2.32239218995),Os08g0508800(2.57888888834),Os08g0509100(2.44332210434)	LIPOXYGENASE 1(-2.9658063402),LIPOXYGENASE 1(2.32239218995),lipoxygenase Lox2:Os:1, lipoxygenase 9, lipoxygenase 8, herbivore-induced type 2 13-lipoxygenase, RLL2 lipoxygenase(2.57888888834),LIPOXYGENASE 8(2.44332210434)
GO:0019842	vitamin binding	molecular function	10/393	166/18942	0.0025	0.2475	Os01g0178000(1.45822593076),Os02g0306401(1.44796677749),Os03g0122300(4.76468487754),Os03g0195100(3.16965806418),Os03g0582000(-1.11054290763),Os04g0662600(4.49209292108),Os06g0548000(2.01971396907),Os08g0140300(6.97397013081),Os08g0140500(2.24504669156),Os10g0390500(1.64961574936)	Os01g0178000(1.45822593076),NICOTINAMINE AMINOTRANSFERASE 1(1.44796677749),flavonol synthase(4.76468487754),AGD2-LIKE DEFENSE RESPONSE PROTEIN1, ABERRANT GROWTH AND DEATH2 [AGD2]-LIKE DEFENSE1(3.16965806418),Os03g0582000(-1.11054290763),FLAVANONE 3-HYDROXYLASE 1(4.49209292108),Os06g0548000(2.01971396907),TRYPTOPHAN DECARBOXYLASE 1(6.97397013081),Os08g0140500(2.24504669156),ALANINE AMINOTRANSFERAS…
GO:0004828	serine-tRNA ligase activity	molecular function	2/393	4/18942	0.00251	0.2475	Os01g0559100(1.34591586908),Os03g0198400(1.1663626861)	Os01g0559100(1.34591586908),Os03g0198400(1.1663626861)
GO:0038023	signaling receptor activity	molecular function	12/393	224/18942	0.00259	0.2475	Os01g0674800(1.67926742042),Os02g0193000(1.59072510684),Os03g0183800(-1.74331192517),Os03g0364400(1.0928375419),Os03g0407900(1.8971632457),Os03g0717000(-1.17098472662),Os05g0560300(1.63654881416),Os06g0225300(1.81149402947),Os07g0686800(2.29382631358),Os08g0457400(4.69568392441),Os09g0442100(3.29193932318),Os11g0514500(5.08470970835)	Os01g0674800(1.67926742042),LysM receptor-like kinase 1, LysM-type receptor-like kinase4, NFR5/NFP ortholog(1.59072510684),Os03g0183800(-1.74331192517),RECEPTOR-LIKE CYTOPLASMIC KINASE 109(1.0928375419),RECEPTOR-LIKE CYTOPLASMIC KINASE 110(1.8971632457),TRANSMEMBRANE KINASE(-1.17098472662),Os05g0560300(1.63654881416),somatic embryogenesis receptor-like kinase 3, somatic embryogenesis receptor kin…
GO:0006900	membrane budding	biological process	3/359	13/16641	0.00242	0.25474	Os02g0135800(-2.02091939679),Os05g0100600(1.07596731763),Os11g0610700(1.29405967685)	OsWD40-36(-2.02091939679),Os05g0100600(1.07596731763),OsWD40-190(1.29405967685)
GO:0044699	single-organism process	biological process	194/359	7749/16641	0.00246	0.25474	CAA33999(5.67462677699),Os01g0175700(4.29150779408),Os01g0178000(1.45822593076),Os01g0192000(1.49903522078),Os01g0225000(-1.18575420244),Os01g0227700(1.31773625948),Os01g0232000(-1.25647857425),Os01g0242600(3.44535767385),Os01g0269100(1.35573300008),Os01g0273800(1.60869018988),Os01g0327100(4.1699509505),Os01g0327400(3.01449464247),Os01g0337500(2.75855851084),Os01g0504500(1.4000907634),Os01g055910…	ndhJ(5.67462677699),EFFLUX BORON TRANSPORTER 2(4.29150779408),Os01g0178000(1.45822593076),DELAY OF THE ONSET OF SENESCENCE(1.49903522078),Os01g0225000(-1.18575420244),Os01g0227700(1.31773625948),TONOPLAST INTRINSIC PROTEIN 4;3(-1.25647857425),Os01g0242600(3.44535767385),Os01g0269100(1.35573300008),YUCCA-LIKE GENE 9(1.60869018988),class III peroxidase 15(4.1699509505),class III peroxidase 16, Pero…
GO:0046916	cellular transition metal ion homeostasis	biological process	8/359	110/16641	0.00263	0.25474	Os01g0678800(6.49679497796),Os02g0530100(-1.26999128396),Os02g0582800(3.65590547096),Os02g0584700(1.91558382137),Os02g0584800(2.06891570472),Os04g0464100(7.42051696735),Os04g0468600(3.85042814594),Os06g0542300(2.19441385006)	Os01g0678800(6.49679497796),COPPER CHAPERONE HOMOLOG(-1.26999128396),Os02g0582800(3.65590547096),Os02g0584700(1.91558382137),Os02g0584800(2.06891570472),Os04g0464100(7.42051696735),Os04g0468600(3.85042814594),Os06g0542300(2.19441385006)
GO:0006434	seryl-tRNA aminoacylation	biological process	2/359	4/16641	0.00271	0.25474	Os01g0559100(1.34591586908),Os03g0198400(1.1663626861)	Os01g0559100(1.34591586908),Os03g0198400(1.1663626861)
GO:0042427	serotonin biosynthetic process	biological process	2/359	4/16641	0.00271	0.25474	Os08g0140300(6.97397013081),Os12g0268000(3.53779011667)	TRYPTOPHAN DECARBOXYLASE 1(6.97397013081),SEKIGUCHI LESION(3.53779011667)
GO:0042428	serotonin metabolic process	biological process	2/359	4/16641	0.00271	0.25474	Os08g0140300(6.97397013081),Os12g0268000(3.53779011667)	TRYPTOPHAN DECARBOXYLASE 1(6.97397013081),SEKIGUCHI LESION(3.53779011667)
GO:1901162	primary amino compound biosynthetic process	biological process	2/359	4/16641	0.00271	0.25474	Os08g0140300(6.97397013081),Os12g0268000(3.53779011667)	TRYPTOPHAN DECARBOXYLASE 1(6.97397013081),SEKIGUCHI LESION(3.53779011667)
GO:0009812	flavonoid metabolic process	biological process	4/359	28/16641	0.0029	0.267358	Os03g0122300(4.76468487754),Os04g0662600(4.49209292108),Os08g0157500(3.17221285575),Os11g0116300(2.70218828668)	flavonol synthase(4.76468487754),FLAVANONE 3-HYDROXYLASE 1(4.49209292108),O-METHYLTRANSFERASE 9(3.17221285575),chalcone isomerase(2.70218828668)
GO:0016773	phosphotransferase activity, alcohol group as acceptor	molecular function	52/393	1709/18942	0.00331	0.289975	Os01g0115800(1.21244896635),Os01g0138400(2.18078815517),Os01g0622600(1.11571353226),Os01g0674800(1.67926742042),Os01g0748600(1.49180995558),Os02g0193000(1.59072510684),Os02g0227700(1.65598860175),Os02g0609900(2.4094480279),Os02g0712700(3.16676941566),Os03g0183800(-1.74331192517),Os03g0364400(1.0928375419),Os03g0407900(1.8971632457),Os03g0717000(-1.17098472662),Os03g0772600(1.95476727354),Os04g028…	Tak Receptor-Like Kinase 1(1.21244896635),Os01g0138400(2.18078815517),CALCIUM-DEPENDENT PROTEIN KINASE 1(1.11571353226),Os01g0674800(1.67926742042),Os01g0748600(1.49180995558),LysM receptor-like kinase 1, LysM-type receptor-like kinase4, NFR5/NFP ortholog(1.59072510684),RLK5(1.65598860175),Os02g0609900(2.4094480279),Os02g0712700(3.16676941566),Os03g0183800(-1.74331192517),RECEPTOR-LIKE CYTOPLASMI…
GO:0001871	pattern binding	molecular function	12/393	232/18942	0.00344	0.289975	Os01g0138400(2.18078815517),Os04g0307500(3.17486335451),Os04g0310400(2.34394000925),Os04g0370900(4.1090261069),Os04g0371000(4.78117103022),Os04g0599000(1.53172296919),Os05g0318100(3.4178207143),Os05g0550800(2.45642514618),Os07g0539900(2.1876531128),Os09g0482640(1.59428175336),Os11g0691300(6.38893865512),Os11g0691400(1.95826397874)	Os01g0138400(2.18078815517),WALL-ASSOCIATED KINASE GENE 32(3.17486335451),WALL-ASSOCIATED KINASE GENE 36(2.34394000925),Os04g0370900(4.1090261069),Os04g0371000(4.78117103022),WALL-ASSOCIATED KINASE GENE 53(1.53172296919),Os05g0318100(3.4178207143),Os05g0550800(2.45642514618),Os07g0539900(2.1876531128),WALL-ASSOCIATED KINASE GENE 87(1.59428175336),Os11g0691300(6.38893865512),Os11g0691400(1.9582639…
GO:0030247	polysaccharide binding	molecular function	12/393	232/18942	0.00344	0.289975	Os01g0138400(2.18078815517),Os04g0307500(3.17486335451),Os04g0310400(2.34394000925),Os04g0370900(4.1090261069),Os04g0371000(4.78117103022),Os04g0599000(1.53172296919),Os05g0318100(3.4178207143),Os05g0550800(2.45642514618),Os07g0539900(2.1876531128),Os09g0482640(1.59428175336),Os11g0691300(6.38893865512),Os11g0691400(1.95826397874)	Os01g0138400(2.18078815517),WALL-ASSOCIATED KINASE GENE 32(3.17486335451),WALL-ASSOCIATED KINASE GENE 36(2.34394000925),Os04g0370900(4.1090261069),Os04g0371000(4.78117103022),WALL-ASSOCIATED KINASE GENE 53(1.53172296919),Os05g0318100(3.4178207143),Os05g0550800(2.45642514618),Os07g0539900(2.1876531128),WALL-ASSOCIATED KINASE GENE 87(1.59428175336),Os11g0691300(6.38893865512),Os11g0691400(1.9582639…
GO:0016491	oxidoreductase activity	molecular function	53/393	1755/18942	0.00352	0.289975	CAA33999(5.67462677699),Os01g0227700(1.31773625948),Os01g0273800(1.60869018988),Os01g0327100(4.1699509505),Os01g0327400(3.01449464247),Os01g0591300(1.14163036907),Os01g0728300(1.1726198348),Os01g0757200(-2.9859544665),Os01g0850550(5.08878325909),Os02g0187800(2.95407380917),Os02g0194700(-2.9658063402),Os02g0240300(-1.56800545948),Os02g0570700(3.92624048373),Os03g0122300(4.76468487754),Os03g0405500…	ndhJ(5.67462677699),Os01g0227700(1.31773625948),YUCCA-LIKE GENE 9(1.60869018988),class III peroxidase 15(4.1699509505),class III peroxidase 16, Peroxidase 1(3.01449464247),Os01g0591300(1.14163036907),Os01g0728300(1.1726198348),GIBBERELLIN 2-OXIDASE 3(-2.9859544665),LACCASE 7(5.08878325909),GOLD HULL AND INTERNODE 2(2.95407380917),LIPOXYGENASE 1(-2.9658063402),class III peroxidase 29(-1.5680054594…
GO:0016207	4-coumarate-CoA ligase activity	molecular function	2/393	5/18942	0.00412	0.328089	Os02g0177600(3.50277264353),Os08g0448000(4.87114854673)	4-COUMARATE:COENZYME A LIGASE 3(3.50277264353),4-COUMARATE:COENZYME A LIGASE 5(4.87114854673)
GO:0050896	response to stimulus	biological process	93/359	3330/16641	0.00366	0.331057	Os01g0130200(2.82007651019),Os01g0134700(2.34617692992),Os01g0178000(1.45822593076),Os01g0192000(1.49903522078),Os01g0225000(-1.18575420244),Os01g0269100(1.35573300008),Os01g0327100(4.1699509505),Os01g0327400(3.01449464247),Os01g0504500(1.4000907634),Os01g0508100(7.66076872795),Os01g0615050(6.24144673466),Os01g0674800(1.67926742042),Os01g0743800(-1.09287176968),Os01g0748600(1.49180995558),Os01g07…	NRR(2.82007651019),Os01g0134700(2.34617692992),Os01g0178000(1.45822593076),DELAY OF THE ONSET OF SENESCENCE(1.49903522078),Os01g0225000(-1.18575420244),Os01g0269100(1.35573300008),class III peroxidase 15(4.1699509505),class III peroxidase 16, Peroxidase 1(3.01449464247),Os01g0504500(1.4000907634),NRR Repressor Homologue 3(7.66076872795),Os01g0615050(6.24144673466),Os01g0674800(1.67926742042),PSEU…
GO:0044282	small molecule catabolic process	biological process	8/359	117/16641	0.00385	0.33558	Os01g0178000(1.45822593076),Os01g0757200(-2.9859544665),Os02g0626100(3.19286832249),Os02g0626400(2.10996231097),Os02g0627100(4.27711900315),Os04g0518400(5.02738052203),Os04g0683700(2.6510814398),Os05g0427400(3.03883343322)	Os01g0178000(1.45822593076),GIBBERELLIN 2-OXIDASE 3(-2.9859544665),PHENYLALANINE AMMONIA-LYASE 1(3.19286832249),PHENYLALANINE AMMONIA-LYASE(2.10996231097),PHENYLALANINE AMMONIA-LYASE 1(4.27711900315),Phenylalanine ammonia-lyase 07(5.02738052203),Acyl-Activating Enzyme 3, adenosine monophosphate binding protein 3(2.6510814398),Phenylalanine ammonia lyase(3.03883343322)
GO:0007165	signal transduction	biological process	47/359	1465/16641	0.00385	0.33558	Os01g0192000(1.49903522078),Os01g0269100(1.35573300008),Os01g0674800(1.67926742042),Os01g0743800(-1.09287176968),Os01g0748600(1.49180995558),Os02g0135800(-2.02091939679),Os02g0193000(1.59072510684),Os03g0183800(-1.74331192517),Os03g0195100(3.16965806418),Os03g0364400(1.0928375419),Os03g0407900(1.8971632457),Os03g0421400(2.07588260414),Os03g0717000(-1.17098472662),Os03g0758300(-1.35491298956),Os04…	DELAY OF THE ONSET OF SENESCENCE(1.49903522078),Os01g0269100(1.35573300008),Os01g0674800(1.67926742042),PSEUDO-PHOSPHOTRANSFER PROTEIN 1(-1.09287176968),Os01g0748600(1.49180995558),OsWD40-36(-2.02091939679),LysM receptor-like kinase 1, LysM-type receptor-like kinase4, NFR5/NFP ortholog(1.59072510684),Os03g0183800(-1.74331192517),AGD2-LIKE DEFENSE RESPONSE PROTEIN1, ABERRANT GROWTH AND DEATH2 [AGD…
GO:0030246	carbohydrate binding	molecular function	19/393	469/18942	0.00447	0.344478	Os01g0138400(2.18078815517),Os02g0712700(3.16676941566),Os03g0122300(4.76468487754),Os03g0772600(1.95476727354),Os04g0288500(1.45235183936),Os04g0307500(3.17486335451),Os04g0310400(2.34394000925),Os04g0370900(4.1090261069),Os04g0371000(4.78117103022),Os04g0599000(1.53172296919),Os04g0662600(4.49209292108),Os05g0318100(3.4178207143),Os05g0550800(2.45642514618),Os06g0210400(2.42497466321),Os06g0328…	Os01g0138400(2.18078815517),Os02g0712700(3.16676941566),flavonol synthase(4.76468487754),Os03g0772600(1.95476727354),Os04g0288500(1.45235183936),WALL-ASSOCIATED KINASE GENE 32(3.17486335451),WALL-ASSOCIATED KINASE GENE 36(2.34394000925),Os04g0370900(4.1090261069),Os04g0371000(4.78117103022),WALL-ASSOCIATED KINASE GENE 53(1.53172296919),FLAVANONE 3-HYDROXYLASE 1(4.49209292108),Os05g0318100(3.41782…
GO:0044700	single organism signaling	biological process	47/359	1469/16641	0.00406	0.345673	Os01g0192000(1.49903522078),Os01g0269100(1.35573300008),Os01g0674800(1.67926742042),Os01g0743800(-1.09287176968),Os01g0748600(1.49180995558),Os02g0135800(-2.02091939679),Os02g0193000(1.59072510684),Os03g0183800(-1.74331192517),Os03g0195100(3.16965806418),Os03g0364400(1.0928375419),Os03g0407900(1.8971632457),Os03g0421400(2.07588260414),Os03g0717000(-1.17098472662),Os03g0758300(-1.35491298956),Os04…	DELAY OF THE ONSET OF SENESCENCE(1.49903522078),Os01g0269100(1.35573300008),Os01g0674800(1.67926742042),PSEUDO-PHOSPHOTRANSFER PROTEIN 1(-1.09287176968),Os01g0748600(1.49180995558),OsWD40-36(-2.02091939679),LysM receptor-like kinase 1, LysM-type receptor-like kinase4, NFR5/NFP ortholog(1.59072510684),Os03g0183800(-1.74331192517),AGD2-LIKE DEFENSE RESPONSE PROTEIN1, ABERRANT GROWTH AND DEATH2 [AGD…
GO:0023052	signaling	biological process	47/359	1470/16641	0.00411	0.345673	Os01g0192000(1.49903522078),Os01g0269100(1.35573300008),Os01g0674800(1.67926742042),Os01g0743800(-1.09287176968),Os01g0748600(1.49180995558),Os02g0135800(-2.02091939679),Os02g0193000(1.59072510684),Os03g0183800(-1.74331192517),Os03g0195100(3.16965806418),Os03g0364400(1.0928375419),Os03g0407900(1.8971632457),Os03g0421400(2.07588260414),Os03g0717000(-1.17098472662),Os03g0758300(-1.35491298956),Os04…	DELAY OF THE ONSET OF SENESCENCE(1.49903522078),Os01g0269100(1.35573300008),Os01g0674800(1.67926742042),PSEUDO-PHOSPHOTRANSFER PROTEIN 1(-1.09287176968),Os01g0748600(1.49180995558),OsWD40-36(-2.02091939679),LysM receptor-like kinase 1, LysM-type receptor-like kinase4, NFR5/NFP ortholog(1.59072510684),Os03g0183800(-1.74331192517),AGD2-LIKE DEFENSE RESPONSE PROTEIN1, ABERRANT GROWTH AND DEATH2 [AGD…
GO:0006468	protein phosphorylation	biological process	51/359	1628/16641	0.00421	0.347978	Os01g0115800(1.21244896635),Os01g0138400(2.18078815517),Os01g0622600(1.11571353226),Os01g0674800(1.67926742042),Os01g0748600(1.49180995558),Os02g0193000(1.59072510684),Os02g0227700(1.65598860175),Os02g0609900(2.4094480279),Os02g0712700(3.16676941566),Os03g0183800(-1.74331192517),Os03g0364400(1.0928375419),Os03g0407900(1.8971632457),Os03g0717000(-1.17098472662),Os03g0772600(1.95476727354),Os04g028…	Tak Receptor-Like Kinase 1(1.21244896635),Os01g0138400(2.18078815517),CALCIUM-DEPENDENT PROTEIN KINASE 1(1.11571353226),Os01g0674800(1.67926742042),Os01g0748600(1.49180995558),LysM receptor-like kinase 1, LysM-type receptor-like kinase4, NFR5/NFP ortholog(1.59072510684),RLK5(1.65598860175),Os02g0609900(2.4094480279),Os02g0712700(3.16676941566),Os03g0183800(-1.74331192517),RECEPTOR-LIKE CYTOPLASMI…
GO:0051501	diterpene phytoalexin metabolic process	biological process	2/359	5/16641	0.00445	0.349726	Os06g0569500(3.61522491145),Os06g0599200(3.09172246223)	ENT-KAURENE OXIDASE 4(3.61522491145),CYP76M7(3.09172246223)
GO:0051502	diterpene phytoalexin biosynthetic process	biological process	2/359	5/16641	0.00445	0.349726	Os06g0569500(3.61522491145),Os06g0599200(3.09172246223)	ENT-KAURENE OXIDASE 4(3.61522491145),CYP76M7(3.09172246223)
GO:1901160	primary amino compound metabolic process	biological process	2/359	5/16641	0.00445	0.349726	Os08g0140300(6.97397013081),Os12g0268000(3.53779011667)	TRYPTOPHAN DECARBOXYLASE 1(6.97397013081),SEKIGUCHI LESION(3.53779011667)
GO:0016301	kinase activity	molecular function	56/393	1913/18942	0.0052	0.388213	Os01g0115800(1.21244896635),Os01g0138400(2.18078815517),Os01g0622600(1.11571353226),Os01g0674800(1.67926742042),Os01g0743800(-1.09287176968),Os01g0748600(1.49180995558),Os02g0193000(1.59072510684),Os02g0227700(1.65598860175),Os02g0609900(2.4094480279),Os02g0712700(3.16676941566),Os03g0102400(1.16603960756),Os03g0183800(-1.74331192517),Os03g0364400(1.0928375419),Os03g0407900(1.8971632457),Os03g071…	Tak Receptor-Like Kinase 1(1.21244896635),Os01g0138400(2.18078815517),CALCIUM-DEPENDENT PROTEIN KINASE 1(1.11571353226),Os01g0674800(1.67926742042),PSEUDO-PHOSPHOTRANSFER PROTEIN 1(-1.09287176968),Os01g0748600(1.49180995558),LysM receptor-like kinase 1, LysM-type receptor-like kinase4, NFR5/NFP ortholog(1.59072510684),RLK5(1.65598860175),Os02g0609900(2.4094480279),Os02g0712700(3.16676941566),Os03…
GO:1901605	alpha-amino acid metabolic process	biological process	12/359	236/16641	0.00532	0.411356	Os01g0178000(1.45822593076),Os01g0225000(-1.18575420244),Os02g0626100(3.19286832249),Os02g0626400(2.10996231097),Os02g0627100(4.27711900315),Os03g0291500(2.91637551452),Os03g0718000(2.73986918847),Os03g0815200(1.205488434),Os04g0406600(2.3860276498),Os04g0518400(5.02738052203),Os05g0427400(3.03883343322),Os12g0623900(1.49553284085)	Os01g0178000(1.45822593076),Os01g0225000(-1.18575420244),PHENYLALANINE AMMONIA-LYASE 1(3.19286832249),PHENYLALANINE AMMONIA-LYASE(2.10996231097),PHENYLALANINE AMMONIA-LYASE 1(4.27711900315),ASPARAGINE SYNTHETASE 1(2.91637551452),ANTHRANILATE SYNTHASE BETA-SUBUNIT 2(2.73986918847),Os03g0815200(1.205488434),Os04g0406600(2.3860276498),Phenylalanine ammonia-lyase 07(5.02738052203),Phenylalanine ammon…
GO:1901565	organonitrogen compound catabolic process	biological process	9/359	151/16641	0.00553	0.420807	Os01g0178000(1.45822593076),Os01g0660200(1.51731916157),Os01g0687400(4.20696285904),Os02g0626100(3.19286832249),Os02g0626400(2.10996231097),Os02g0627100(4.27711900315),Os04g0518400(5.02738052203),Os05g0247100(4.07049577065),Os05g0427400(3.03883343322)	Os01g0178000(1.45822593076),C10728, OsChib3a(1.51731916157),Os01g0687400(4.20696285904),PHENYLALANINE AMMONIA-LYASE 1(3.19286832249),PHENYLALANINE AMMONIA-LYASE(2.10996231097),PHENYLALANINE AMMONIA-LYASE 1(4.27711900315),Phenylalanine ammonia-lyase 07(5.02738052203),drought-induced protein 3, Xylanase inhibitor protein 2(4.07049577065),Phenylalanine ammonia lyase(3.03883343322)
GO:0016165	linoleate 13S-lipoxygenase activity	molecular function	2/393	6/18942	0.00609	0.438822	Os08g0508800(2.57888888834),Os08g0509100(2.44332210434)	lipoxygenase Lox2:Os:1, lipoxygenase 9, lipoxygenase 8, herbivore-induced type 2 13-lipoxygenase, RLL2 lipoxygenase(2.57888888834),LIPOXYGENASE 8(2.44332210434)
GO:0016829	lyase activity	molecular function	16/393	381/18942	0.00626	0.438822	Os01g0641800(2.72954561953),Os02g0570900(3.58635983945),Os02g0571100(4.08310705712),Os02g0626100(3.19286832249),Os02g0626400(2.10996231097),Os02g0627100(4.27711900315),Os03g0337900(1.70219253185),Os03g0718000(2.73986918847),Os04g0406600(2.3860276498),Os04g0518400(5.02738052203),Os05g0230900(1.45060825193),Os05g0427400(3.03883343322),Os07g0529000(-2.93524797579),Os08g0140300(6.97397013081),Os08g01…	Os01g0641800(2.72954561953),Os02g0570900(3.58635983945),ENT-COPALYL DIPHOSPHATE SYNTHASE 2(4.08310705712),PHENYLALANINE AMMONIA-LYASE 1(3.19286832249),PHENYLALANINE AMMONIA-LYASE(2.10996231097),PHENYLALANINE AMMONIA-LYASE 1(4.27711900315),Os03g0337900(1.70219253185),ANTHRANILATE SYNTHASE BETA-SUBUNIT 2(2.73986918847),Os04g0406600(2.3860276498),Phenylalanine ammonia-lyase 07(5.02738052203),GLYOXAL…
GO:0051213	dioxygenase activity	molecular function	7/393	106/18942	0.0066	0.438822	Os01g0757200(-2.9859544665),Os02g0194700(-2.9658063402),Os03g0122300(4.76468487754),Os03g0700700(2.32239218995),Os04g0662600(4.49209292108),Os08g0508800(2.57888888834),Os08g0509100(2.44332210434)	GIBBERELLIN 2-OXIDASE 3(-2.9859544665),LIPOXYGENASE 1(-2.9658063402),flavonol synthase(4.76468487754),LIPOXYGENASE 1(2.32239218995),FLAVANONE 3-HYDROXYLASE 1(4.49209292108),lipoxygenase Lox2:Os:1, lipoxygenase 9, lipoxygenase 8, herbivore-induced type 2 13-lipoxygenase, RLL2 lipoxygenase(2.57888888834),LIPOXYGENASE 8(2.44332210434)
GO:0004497	monooxygenase activity	molecular function	16/393	384/18942	0.00673	0.438822	Os01g0227700(1.31773625948),Os01g0273800(1.60869018988),Os01g0728300(1.1726198348),Os02g0570700(3.92624048373),Os03g0603100(-1.28663811605),Os05g0320700(1.82828648124),Os05g0494000(1.32344484425),Os06g0294600(5.31911486536),Os06g0569500(3.61522491145),Os06g0599200(3.09172246223),Os06g0600400(1.57325221127),Os06g0641200(1.4548190535),Os07g0482900(5.87419000966),Os10g0139700(3.17308478656),Os10g051…	Os01g0227700(1.31773625948),YUCCA-LIKE GENE 9(1.60869018988),Os01g0728300(1.1726198348),P-450 71Z7(3.92624048373),Os03g0603100(-1.28663811605),cinnamate 4-hydroxylase 2, C4H-like gene, Cinnamate-4-Hydroxylase like gene(1.82828648124),p-coumaroyl shikimate/quinate 3-hydroxylase 1(1.32344484425),Os06g0294600(5.31911486536),ENT-KAURENE OXIDASE 4(3.61522491145),CYP76M7(3.09172246223),CYTOCHROME P450 …
GO:0015238	drug transmembrane transporter activity	molecular function	5/393	58/18942	0.00698	0.438822	Os01g0225000(-1.18575420244),Os01g0504500(1.4000907634),Os04g0373400(1.21652659332),Os07g0108200(3.00819971504),Os07g0502200(2.50924429363)	Os01g0225000(-1.18575420244),Os01g0504500(1.4000907634),Os04g0373400(1.21652659332),Os07g0108200(3.00819971504),Os07g0502200(2.50924429363)
GO:0090484	drug transporter activity	molecular function	5/393	58/18942	0.00698	0.438822	Os01g0225000(-1.18575420244),Os01g0504500(1.4000907634),Os04g0373400(1.21652659332),Os07g0108200(3.00819971504),Os07g0502200(2.50924429363)	Os01g0225000(-1.18575420244),Os01g0504500(1.4000907634),Os04g0373400(1.21652659332),Os07g0108200(3.00819971504),Os07g0502200(2.50924429363)
GO:0030170	pyridoxal phosphate binding	molecular function	7/393	112/18942	0.00883	0.527372	Os01g0178000(1.45822593076),Os02g0306401(1.44796677749),Os03g0195100(3.16965806418),Os06g0548000(2.01971396907),Os08g0140300(6.97397013081),Os08g0140500(2.24504669156),Os10g0390500(1.64961574936)	Os01g0178000(1.45822593076),NICOTINAMINE AMINOTRANSFERASE 1(1.44796677749),AGD2-LIKE DEFENSE RESPONSE PROTEIN1, ABERRANT GROWTH AND DEATH2 [AGD2]-LIKE DEFENSE1(3.16965806418),Os06g0548000(2.01971396907),TRYPTOPHAN DECARBOXYLASE 1(6.97397013081),Os08g0140500(2.24504669156),ALANINE AMINOTRANSFERASE(1.64961574936)
GO:0070279	vitamin B6 binding	molecular function	7/393	112/18942	0.00883	0.527372	Os01g0178000(1.45822593076),Os02g0306401(1.44796677749),Os03g0195100(3.16965806418),Os06g0548000(2.01971396907),Os08g0140300(6.97397013081),Os08g0140500(2.24504669156),Os10g0390500(1.64961574936)	Os01g0178000(1.45822593076),NICOTINAMINE AMINOTRANSFERASE 1(1.44796677749),AGD2-LIKE DEFENSE RESPONSE PROTEIN1, ABERRANT GROWTH AND DEATH2 [AGD2]-LIKE DEFENSE1(3.16965806418),Os06g0548000(2.01971396907),TRYPTOPHAN DECARBOXYLASE 1(6.97397013081),Os08g0140500(2.24504669156),ALANINE AMINOTRANSFERASE(1.64961574936)
GO:0016101	diterpenoid metabolic process	biological process	4/359	36/16641	0.00728	0.545318	Os01g0757200(-2.9859544665),Os02g0570700(3.92624048373),Os06g0569500(3.61522491145),Os06g0599200(3.09172246223)	GIBBERELLIN 2-OXIDASE 3(-2.9859544665),P-450 71Z7(3.92624048373),ENT-KAURENE OXIDASE 4(3.61522491145),CYP76M7(3.09172246223)
GO:0055076	transition metal ion homeostasis	biological process	8/359	131/16641	0.00755	0.550237	Os01g0678800(6.49679497796),Os02g0530100(-1.26999128396),Os02g0582800(3.65590547096),Os02g0584700(1.91558382137),Os02g0584800(2.06891570472),Os04g0464100(7.42051696735),Os04g0468600(3.85042814594),Os06g0542300(2.19441385006)	Os01g0678800(6.49679497796),COPPER CHAPERONE HOMOLOG(-1.26999128396),Os02g0582800(3.65590547096),Os02g0584700(1.91558382137),Os02g0584800(2.06891570472),Os04g0464100(7.42051696735),Os04g0468600(3.85042814594),Os06g0542300(2.19441385006)
GO:0009607	response to biotic stimulus	biological process	11/359	217/16641	0.00763	0.550237	Os01g0130200(2.82007651019),Os01g0508100(7.66076872795),Os02g0736200(1.54417587749),Os03g0195100(3.16965806418),Os03g0667100(1.67329112278),Os04g0683700(2.6510814398),Os07g0409900(1.52058575902),Os08g0508800(2.57888888834),Os09g0417600(5.47693954542),Os09g0417800(8.05711133022),Os12g0555200(5.58753861085)	NRR(2.82007651019),NRR Repressor Homologue 3(7.66076872795),RNA-DEPENDENT RNA POLYMERASE 1(1.54417587749),AGD2-LIKE DEFENSE RESPONSE PROTEIN1, ABERRANT GROWTH AND DEATH2 [AGD2]-LIKE DEFENSE1(3.16965806418),NPR1-like gene 3(1.67329112278),Acyl-Activating Enzyme 3, adenosine monophosphate binding protein 3(2.6510814398),CALCIUM-DEPENDENT PROTEIN KINASE 18(1.52058575902),lipoxygenase Lox2:Os:1, lipo…
GO:0030003	cellular cation homeostasis	biological process	9/359	159/16641	0.00769	0.550237	Os01g0175700(4.29150779408),Os01g0678800(6.49679497796),Os02g0530100(-1.26999128396),Os02g0582800(3.65590547096),Os02g0584700(1.91558382137),Os02g0584800(2.06891570472),Os04g0464100(7.42051696735),Os04g0468600(3.85042814594),Os06g0542300(2.19441385006)	EFFLUX BORON TRANSPORTER 2(4.29150779408),Os01g0678800(6.49679497796),COPPER CHAPERONE HOMOLOG(-1.26999128396),Os02g0582800(3.65590547096),Os02g0584700(1.91558382137),Os02g0584800(2.06891570472),Os04g0464100(7.42051696735),Os04g0468600(3.85042814594),Os06g0542300(2.19441385006)
GO:0030001	metal ion transport	biological process	14/359	312/16641	0.00806	0.56823	Os01g0678800(6.49679497796),Os02g0255000(2.4626011626),Os02g0530100(-1.26999128396),Os02g0582800(3.65590547096),Os02g0584700(1.91558382137),Os02g0584800(2.06891570472),Os03g0575200(1.41275540229),Os03g0758300(-1.35491298956),Os04g0464100(7.42051696735),Os04g0468600(3.85042814594),Os06g0542300(2.19441385006),Os06g0665800(2.50302747482),Os08g0455900(-1.25340393535),Os09g0448200(1.88326135399)	Os01g0678800(6.49679497796),CYCLIC NUCLEOTIDE GATED CHANNEL 2(2.4626011626),COPPER CHAPERONE HOMOLOG(-1.26999128396),Os02g0582800(3.65590547096),Os02g0584700(1.91558382137),Os02g0584800(2.06891570472),HIGH-AFFINITY POTASSIUM(K+) TRANSPORTER 16(1.41275540229),CYCLIC NUCLEOTIDE GATED CHANNEL 7(-1.35491298956),Os04g0464100(7.42051696735),Os04g0468600(3.85042814594),Os06g0542300(2.19441385006),HEAVY …
GO:0006875	cellular metal ion homeostasis	biological process	8/359	133/16641	0.00825	0.573196	Os01g0678800(6.49679497796),Os02g0530100(-1.26999128396),Os02g0582800(3.65590547096),Os02g0584700(1.91558382137),Os02g0584800(2.06891570472),Os04g0464100(7.42051696735),Os04g0468600(3.85042814594),Os06g0542300(2.19441385006)	Os01g0678800(6.49679497796),COPPER CHAPERONE HOMOLOG(-1.26999128396),Os02g0582800(3.65590547096),Os02g0584700(1.91558382137),Os02g0584800(2.06891570472),Os04g0464100(7.42051696735),Os04g0468600(3.85042814594),Os06g0542300(2.19441385006)
GO:0051707	response to other organism	biological process	10/359	192/16641	0.00896	0.612417	Os01g0130200(2.82007651019),Os01g0508100(7.66076872795),Os02g0736200(1.54417587749),Os03g0195100(3.16965806418),Os03g0667100(1.67329112278),Os04g0683700(2.6510814398),Os07g0409900(1.52058575902),Os08g0508800(2.57888888834),Os09g0417600(5.47693954542),Os09g0417800(8.05711133022)	NRR(2.82007651019),NRR Repressor Homologue 3(7.66076872795),RNA-DEPENDENT RNA POLYMERASE 1(1.54417587749),AGD2-LIKE DEFENSE RESPONSE PROTEIN1, ABERRANT GROWTH AND DEATH2 [AGD2]-LIKE DEFENSE1(3.16965806418),NPR1-like gene 3(1.67329112278),Acyl-Activating Enzyme 3, adenosine monophosphate binding protein 3(2.6510814398),CALCIUM-DEPENDENT PROTEIN KINASE 18(1.52058575902),lipoxygenase Lox2:Os:1, lipo…
GO:0010112	regulation of systemic acquired resistance	biological process	2/359	7/16641	0.00907	0.612417	Os01g0130200(2.82007651019),Os01g0508100(7.66076872795)	NRR(2.82007651019),NRR Repressor Homologue 3(7.66076872795)
GO:0006873	cellular ion homeostasis	biological process	9/359	166/16641	0.01005	0.669162	Os01g0175700(4.29150779408),Os01g0678800(6.49679497796),Os02g0530100(-1.26999128396),Os02g0582800(3.65590547096),Os02g0584700(1.91558382137),Os02g0584800(2.06891570472),Os04g0464100(7.42051696735),Os04g0468600(3.85042814594),Os06g0542300(2.19441385006)	EFFLUX BORON TRANSPORTER 2(4.29150779408),Os01g0678800(6.49679497796),COPPER CHAPERONE HOMOLOG(-1.26999128396),Os02g0582800(3.65590547096),Os02g0584700(1.91558382137),Os02g0584800(2.06891570472),Os04g0464100(7.42051696735),Os04g0468600(3.85042814594),Os06g0542300(2.19441385006)
GO:0008483	transaminase activity	molecular function	5/393	67/18942	0.01265	0.669889	Os01g0178000(1.45822593076),Os02g0306401(1.44796677749),Os03g0195100(3.16965806418),Os06g0548000(2.01971396907),Os10g0390500(1.64961574936)	Os01g0178000(1.45822593076),NICOTINAMINE AMINOTRANSFERASE 1(1.44796677749),AGD2-LIKE DEFENSE RESPONSE PROTEIN1, ABERRANT GROWTH AND DEATH2 [AGD2]-LIKE DEFENSE1(3.16965806418),Os06g0548000(2.01971396907),ALANINE AMINOTRANSFERASE(1.64961574936)
GO:0016769	transferase activity, transferring nitrogenous groups	molecular function	5/393	67/18942	0.01265	0.669889	Os01g0178000(1.45822593076),Os02g0306401(1.44796677749),Os03g0195100(3.16965806418),Os06g0548000(2.01971396907),Os10g0390500(1.64961574936)	Os01g0178000(1.45822593076),NICOTINAMINE AMINOTRANSFERASE 1(1.44796677749),AGD2-LIKE DEFENSE RESPONSE PROTEIN1, ABERRANT GROWTH AND DEATH2 [AGD2]-LIKE DEFENSE1(3.16965806418),Os06g0548000(2.01971396907),ALANINE AMINOTRANSFERASE(1.64961574936)
GO:0016405	CoA-ligase activity	molecular function	2/393	9/18942	0.01404	0.669889	Os02g0177600(3.50277264353),Os08g0448000(4.87114854673)	4-COUMARATE:COENZYME A LIGASE 3(3.50277264353),4-COUMARATE:COENZYME A LIGASE 5(4.87114854673)
GO:0016706	oxidoreductase activity, acting on paired donors, with incorporation or reduction of molecular oxyge...	molecular function	3/393	26/18942	0.01618	0.669889	Os01g0757200(-2.9859544665),Os03g0122300(4.76468487754),Os04g0662600(4.49209292108)	GIBBERELLIN 2-OXIDASE 3(-2.9859544665),flavonol synthase(4.76468487754),FLAVANONE 3-HYDROXYLASE 1(4.49209292108)
GO:0005524	ATP binding	molecular function	72/393	2721/18942	0.01652	0.669889	Os01g0115800(1.21244896635),Os01g0138400(2.18078815517),Os01g0297200(5.49953505328),Os01g0559100(1.34591586908),Os01g0609900(4.00227537156),Os01g0622600(1.11571353226),Os01g0623500(1.44976843776),Os01g0641800(2.72954561953),Os01g0674800(1.67926742042),Os01g0748600(1.49180995558),Os02g0177600(3.50277264353),Os02g0227700(1.65598860175),Os02g0609900(2.4094480279),Os02g0710900(1.42996011647),Os02g071…	Tak Receptor-Like Kinase 1(1.21244896635),Os01g0138400(2.18078815517),Os01g0297200(5.49953505328),Os01g0559100(1.34591586908),PLEIOTROPIC DRUG RESISTANCE 8(4.00227537156),CALCIUM-DEPENDENT PROTEIN KINASE 1(1.11571353226),Os01g0623500(1.44976843776),Os01g0641800(2.72954561953),Os01g0674800(1.67926742042),Os01g0748600(1.49180995558),4-COUMARATE:COENZYME A LIGASE 3(3.50277264353),RLK5(1.65598860175)…
GO:0005516	calmodulin binding	molecular function	6/393	99/18942	0.01711	0.669889	Os01g0134700(2.34617692992),Os05g0585500(1.23352870484),Os07g0161600(1.39964836455),Os07g0409900(1.52058575902),Os12g0547600(1.41215251399),Os12g0556200(1.82040946742)	Os01g0134700(2.34617692992),CALCIUM-DEPENDENT PROTEIN KINASE 15(1.23352870484),CALCIUM-DEPENDENT PROTEIN KINASE 17(1.39964836455),CALCIUM-DEPENDENT PROTEIN KINASE 18(1.52058575902),Calmodulin-Binding Protein(1.41215251399),Os12g0556200(1.82040946742)
GO:0005509	calcium ion binding	molecular function	14/393	356/18942	0.01716	0.669889	Os01g0622600(1.11571353226),Os03g0812400(4.1253165563),Os04g0307500(3.17486335451),Os04g0370900(4.1090261069),Os04g0371000(4.78117103022),Os04g0599000(1.53172296919),Os04g0611400(2.63776512092),Os05g0507300(2.128154493),Os05g0585500(1.23352870484),Os07g0161600(1.39964836455),Os07g0275100(-1.17921719397),Os07g0409900(1.52058575902),Os09g0482640(1.59428175336),Os11g0691300(6.38893865512)	CALCIUM-DEPENDENT PROTEIN KINASE 1(1.11571353226),Os03g0812400(4.1253165563),WALL-ASSOCIATED KINASE GENE 32(3.17486335451),Os04g0370900(4.1090261069),Os04g0371000(4.78117103022),WALL-ASSOCIATED KINASE GENE 53(1.53172296919),Os04g0611400(2.63776512092),Os05g0507300(2.128154493),CALCIUM-DEPENDENT PROTEIN KINASE 15(1.23352870484),CALCIUM-DEPENDENT PROTEIN KINASE 17(1.39964836455),Os07g0275100(-1.179…
GO:0045551	cinnamyl-alcohol dehydrogenase activity	molecular function	2/393	10/18942	0.01731	0.669889	Os02g0187800(2.95407380917),Os04g0229100(3.38664545159)	GOLD HULL AND INTERNODE 2(2.95407380917),CINNAMYL ALCOHOL DEHYDROGENASE 6(3.38664545159)
GO:0052747	sinapyl alcohol dehydrogenase activity	molecular function	2/393	10/18942	0.01731	0.669889	Os02g0187800(2.95407380917),Os04g0229100(3.38664545159)	GOLD HULL AND INTERNODE 2(2.95407380917),CINNAMYL ALCOHOL DEHYDROGENASE 6(3.38664545159)
GO:0070011	peptidase activity, acting on L-amino acid peptides	molecular function	23/393	689/18942	0.01756	0.669889	Os01g0613800(2.03196700745),Os01g0696800(3.25569746143),Os01g0778800(1.42857376983),Os01g0795000(4.52586908117),Os01g0795200(3.42035212559),Os02g0269600(7.96546285031),Os02g0730700(1.15641060227),Os03g0190800(1.47860018765),Os03g0317300(1.8230270565),Os03g0393700(1.83800867548),Os05g0207900(2.4514875564),Os05g0582600(5.84008382783),Os07g0532800(3.31102184052),Os07g0533800(1.81167924624),Os07g0570…	Os01g0613800(2.03196700745),Os01g0696800(3.25569746143),Os01g0778800(1.42857376983),subtilase, subtilisin-like serine protease 1, Subtilisin 5, SUBTILISIN 5, Subtilisin 6, SUBTILISIN 6(4.52586908117),Subtilisin 8, SUBTILISIN 8(3.42035212559),Subtilisin 13, SUBTILISIN 13(7.96546285031),Os02g0730700(1.15641060227),Os03g0190800(1.47860018765),Os03g0317300(1.8230270565),SERINE CARBOXYPEPTIDASE 18(1.8…
GO:0043167	ion binding	molecular function	159/393	6684/18942	0.0179	0.669889	Os01g0115800(1.21244896635),Os01g0138400(2.18078815517),Os01g0178000(1.45822593076),Os01g0192000(1.49903522078),Os01g0227700(1.31773625948),Os01g0273800(1.60869018988),Os01g0297200(5.49953505328),Os01g0327100(4.1699509505),Os01g0327400(3.01449464247),Os01g0559100(1.34591586908),Os01g0609900(4.00227537156),Os01g0622600(1.11571353226),Os01g0623500(1.44976843776),Os01g0641800(2.72954561953),Os01g067…	Tak Receptor-Like Kinase 1(1.21244896635),Os01g0138400(2.18078815517),Os01g0178000(1.45822593076),DELAY OF THE ONSET OF SENESCENCE(1.49903522078),Os01g0227700(1.31773625948),YUCCA-LIKE GENE 9(1.60869018988),Os01g0297200(5.49953505328),class III peroxidase 15(4.1699509505),class III peroxidase 16, Peroxidase 1(3.01449464247),Os01g0559100(1.34591586908),PLEIOTROPIC DRUG RESISTANCE 8(4.00227537156),…
GO:0004175	endopeptidase activity	molecular function	16/393	430/18942	0.01817	0.669889	Os01g0613800(2.03196700745),Os01g0696800(3.25569746143),Os01g0778800(1.42857376983),Os01g0795000(4.52586908117),Os01g0795200(3.42035212559),Os02g0269600(7.96546285031),Os02g0730700(1.15641060227),Os03g0317300(1.8230270565),Os07g0532800(3.31102184052),Os07g0533800(1.81167924624),Os07g0570300(2.48939929963),Os07g0592200(1.86129348264),Os09g0452800(-1.06924423981),Os10g0537800(7.12202331959),Os10g05…	Os01g0613800(2.03196700745),Os01g0696800(3.25569746143),Os01g0778800(1.42857376983),subtilase, subtilisin-like serine protease 1, Subtilisin 5, SUBTILISIN 5, Subtilisin 6, SUBTILISIN 6(4.52586908117),Subtilisin 8, SUBTILISIN 8(3.42035212559),Subtilisin 13, SUBTILISIN 13(7.96546285031),Os02g0730700(1.15641060227),Os03g0317300(1.8230270565),Os07g0532800(3.31102184052),Os07g0533800(1.81167924624),Os…
GO:0016772	transferase activity, transferring phosphorus-containing groups	molecular function	59/393	2172/18942	0.01842	0.669889	Os01g0115800(1.21244896635),Os01g0138400(2.18078815517),Os01g0622600(1.11571353226),Os01g0674800(1.67926742042),Os01g0743800(-1.09287176968),Os01g0748600(1.49180995558),Os02g0193000(1.59072510684),Os02g0227700(1.65598860175),Os02g0609900(2.4094480279),Os02g0712700(3.16676941566),Os02g0736200(1.54417587749),Os03g0102400(1.16603960756),Os03g0183800(-1.74331192517),Os03g0364400(1.0928375419),Os03g04…	Tak Receptor-Like Kinase 1(1.21244896635),Os01g0138400(2.18078815517),CALCIUM-DEPENDENT PROTEIN KINASE 1(1.11571353226),Os01g0674800(1.67926742042),PSEUDO-PHOSPHOTRANSFER PROTEIN 1(-1.09287176968),Os01g0748600(1.49180995558),LysM receptor-like kinase 1, LysM-type receptor-like kinase4, NFR5/NFP ortholog(1.59072510684),RLK5(1.65598860175),Os02g0609900(2.4094480279),Os02g0712700(3.16676941566),RNA-…
GO:0004867	serine-type endopeptidase inhibitor activity	molecular function	4/393	49/18942	0.01856	0.669889	Os01g0123900(-1.12731622667),Os01g0124650(4.56817633051),Os01g0267300(3.51741187865),Os01g0615050(6.24144673466)	BOWMAN-BIRK INHIBITOR 2-2(-1.12731622667),BOWMAN-BIRK INHIBITOR 2-3(4.56817633051),serpin-Z12(3.51741187865),Os01g0615050(6.24144673466)
GO:0016877	ligase activity, forming carbon-sulfur bonds	molecular function	3/393	28/18942	0.01977	0.669889	Os02g0177600(3.50277264353),Os04g0683700(2.6510814398),Os08g0448000(4.87114854673)	4-COUMARATE:COENZYME A LIGASE 3(3.50277264353),Acyl-Activating Enzyme 3, adenosine monophosphate binding protein 3(2.6510814398),4-COUMARATE:COENZYME A LIGASE 5(4.87114854673)
GO:0000224	peptide-N4-(N-acetyl-beta-glucosaminyl)asparagine amidase activity	molecular function	1/393	1/18942	0.02075	0.669889	Os07g0497400(1.34631747345)	PNG1(1.34631747345)
GO:0003919	FMN adenylyltransferase activity	molecular function	1/393	1/18942	0.02075	0.669889	Os03g0801700(1.43921037497)	RIBF(1.43921037497)
GO:0004333	fumarate hydratase activity	molecular function	1/393	1/18942	0.02075	0.669889	Os03g0337900(1.70219253185)	Os03g0337900(1.70219253185)
GO:0004451	isocitrate lyase activity	molecular function	1/393	1/18942	0.02075	0.669889	Os07g0529000(-2.93524797579)	isocitrate lyase, endosperm-specific gene 107(-2.93524797579)
GO:0004489	methylenetetrahydrofolate reductase (NAD(P)H) activity	molecular function	1/393	1/18942	0.02075	0.669889	Os03g0815200(1.205488434)	Os03g0815200(1.205488434)
GO:0004615	phosphomannomutase activity	molecular function	1/393	1/18942	0.02075	0.669889	Os04g0682300(1.23654142804)	phosphomannomutase(1.23654142804)
GO:0005217	intracellular ligand-gated ion channel activity	molecular function	1/393	1/18942	0.02075	0.669889	Os03g0758300(-1.35491298956)	CYCLIC NUCLEOTIDE GATED CHANNEL 7(-1.35491298956)
GO:0005221	intracellular cyclic nucleotide activated cation channel activity	molecular function	1/393	1/18942	0.02075	0.669889	Os03g0758300(-1.35491298956)	CYCLIC NUCLEOTIDE GATED CHANNEL 7(-1.35491298956)
GO:0005222	intracellular cAMP activated cation channel activity	molecular function	1/393	1/18942	0.02075	0.669889	Os03g0758300(-1.35491298956)	CYCLIC NUCLEOTIDE GATED CHANNEL 7(-1.35491298956)
GO:0005290	L-histidine transmembrane transporter activity	molecular function	1/393	1/18942	0.02075	0.669889	Os01g0225000(-1.18575420244)	Os01g0225000(-1.18575420244)
GO:0008883	glutamyl-tRNA reductase activity	molecular function	1/393	1/18942	0.02075	0.669889	Os10g0502400(2.61974288578)	glutamyl-tRNA reductase(2.61974288578)
GO:0010326	methionine-oxo-acid transaminase activity	molecular function	1/393	1/18942	0.02075	0.669889	Os01g0178000(1.45822593076)	Os01g0178000(1.45822593076)
GO:0015485	cholesterol binding	molecular function	1/393	1/18942	0.02075	0.669889	Os03g0421400(2.07588260414)	Os03g0421400(2.07588260414)
GO:0030744	luteolin O-methyltransferase activity	molecular function	1/393	1/18942	0.02075	0.669889	Os08g0157500(3.17221285575)	O-METHYLTRANSFERASE 9(3.17221285575)
GO:0032934	sterol binding	molecular function	1/393	1/18942	0.02075	0.669889	Os03g0421400(2.07588260414)	Os03g0421400(2.07588260414)
GO:0043855	cyclic nucleotide-gated ion channel activity	molecular function	1/393	1/18942	0.02075	0.669889	Os03g0758300(-1.35491298956)	CYCLIC NUCLEOTIDE GATED CHANNEL 7(-1.35491298956)
GO:0047763	caffeate O-methyltransferase activity	molecular function	1/393	1/18942	0.02075	0.669889	Os08g0157500(3.17221285575)	O-METHYLTRANSFERASE 9(3.17221285575)
GO:0050203	oxalate-CoA ligase activity	molecular function	1/393	1/18942	0.02075	0.669889	Os04g0683700(2.6510814398)	Acyl-Activating Enzyme 3, adenosine monophosphate binding protein 3(2.6510814398)
GO:0102596	cytochrome P450 dependent ent-sandaracopimaradiene 3-hydroxylase activity	molecular function	1/393	1/18942	0.02075	0.669889	Os06g0569500(3.61522491145)	ENT-KAURENE OXIDASE 4(3.61522491145)
GO:0005506	iron ion binding	molecular function	17/393	475/18942	0.0213	0.678476	Os01g0227700(1.31773625948),Os01g0728300(1.1726198348),Os02g0570700(3.92624048373),Os03g0603100(-1.28663811605),Os03g0760000(2.75660493007),Os04g0573900(1.62603548588),Os05g0320700(1.82828648124),Os05g0494000(1.32344484425),Os06g0294600(5.31911486536),Os06g0569500(3.61522491145),Os06g0599200(3.09172246223),Os06g0600400(1.57325221127),Os06g0641200(1.4548190535),Os07g0482900(5.87419000966),Os10g013…	Os01g0227700(1.31773625948),Os01g0728300(1.1726198348),P-450 71Z7(3.92624048373),Os03g0603100(-1.28663811605),Os03g0760000(2.75660493007),P-450 704A3(1.62603548588),cinnamate 4-hydroxylase 2, C4H-like gene, Cinnamate-4-Hydroxylase like gene(1.82828648124),p-coumaroyl shikimate/quinate 3-hydroxylase 1(1.32344484425),Os06g0294600(5.31911486536),ENT-KAURENE OXIDASE 4(3.61522491145),CYP76M7(3.0917224…
GO:0008233	peptidase activity	molecular function	25/393	782/18942	0.02196	0.690295	Os01g0613800(2.03196700745),Os01g0696800(3.25569746143),Os01g0778800(1.42857376983),Os01g0795000(4.52586908117),Os01g0795200(3.42035212559),Os02g0219400(1.74902031418),Os02g0269600(7.96546285031),Os02g0730700(1.15641060227),Os03g0103200(2.24348367911),Os03g0190800(1.47860018765),Os03g0317300(1.8230270565),Os03g0393700(1.83800867548),Os05g0207900(2.4514875564),Os05g0582600(5.84008382783),Os07g0532…	Os01g0613800(2.03196700745),Os01g0696800(3.25569746143),Os01g0778800(1.42857376983),subtilase, subtilisin-like serine protease 1, Subtilisin 5, SUBTILISIN 5, Subtilisin 6, SUBTILISIN 6(4.52586908117),Subtilisin 8, SUBTILISIN 8(3.42035212559),Os02g0219400(1.74902031418),Subtilisin 13, SUBTILISIN 13(7.96546285031),Os02g0730700(1.15641060227),hybrid proline- or glycine-rich protein 4(2.24348367911),…
GO:0009073	aromatic amino acid family biosynthetic process	biological process	4/359	40/16641	0.01056	0.692607	Os01g0764400(1.64453110727),Os03g0718000(2.73986918847),Os04g0406600(2.3860276498),Os07g0622200(2.25915189865)	chorismate mutase(1.64453110727),ANTHRANILATE SYNTHASE BETA-SUBUNIT 2(2.73986918847),Os04g0406600(2.3860276498),phospho-2-dehydro-3-deoxyheptonate aldolase, 3-deoxy-D-arabinoheptulosonate 7-phosphate synthase, 3-deoxy-D-arabino-heptulosonate 7-phosphate synthase 2(2.25915189865)
GO:0048878	chemical homeostasis	biological process	13/359	291/16641	0.01083	0.692607	Os01g0175700(4.29150779408),Os01g0178000(1.45822593076),Os01g0678800(6.49679497796),Os02g0530100(-1.26999128396),Os02g0582800(3.65590547096),Os02g0584700(1.91558382137),Os02g0584800(2.06891570472),Os04g0464100(7.42051696735),Os04g0468600(3.85042814594),Os06g0542300(2.19441385006),Os06g0600400(1.57325221127),Os07g0482900(5.87419000966),Os12g0616500(2.81579939073)	EFFLUX BORON TRANSPORTER 2(4.29150779408),Os01g0178000(1.45822593076),Os01g0678800(6.49679497796),COPPER CHAPERONE HOMOLOG(-1.26999128396),Os02g0582800(3.65590547096),Os02g0584700(1.91558382137),Os02g0584800(2.06891570472),Os04g0464100(7.42051696735),Os04g0468600(3.85042814594),Os06g0542300(2.19441385006),CYTOCHROME P450 HYDROXYLASE 734A4(1.57325221127),Os07g0482900(5.87419000966),Os12g0616500(2.…
GO:0044248	cellular catabolic process	biological process	40/359	1276/16641	0.01091	0.692607	Os01g0178000(1.45822593076),Os01g0327100(4.1699509505),Os01g0327400(3.01449464247),Os01g0613800(2.03196700745),Os01g0757200(-2.9859544665),Os01g0850550(5.08878325909),Os01g0949700(2.27896494993),Os01g0949750(1.96608269078),Os02g0240300(-1.56800545948),Os02g0249200(-1.06946617516),Os02g0249300(-1.11036999796),Os02g0523500(1.77110565315),Os02g0626100(3.19286832249),Os02g0626400(2.10996231097),Os02g…	Os01g0178000(1.45822593076),class III peroxidase 15(4.1699509505),class III peroxidase 16, Peroxidase 1(3.01449464247),Os01g0613800(2.03196700745),GIBBERELLIN 2-OXIDASE 3(-2.9859544665),LACCASE 7(5.08878325909),TAU GLUTATHIONE S-TRANSFERASE 7(2.27896494993),TAU GLUTATHIONE S-TRANSFERASE 35(1.96608269078),class III peroxidase 29(-1.56800545948),Os02g0249200(-1.06946617516),Os02g0249300(-1.11036999…
GO:0043207	response to external biotic stimulus	biological process	10/359	198/16641	0.01098	0.692607	Os01g0130200(2.82007651019),Os01g0508100(7.66076872795),Os02g0736200(1.54417587749),Os03g0195100(3.16965806418),Os03g0667100(1.67329112278),Os04g0683700(2.6510814398),Os07g0409900(1.52058575902),Os08g0508800(2.57888888834),Os09g0417600(5.47693954542),Os09g0417800(8.05711133022)	NRR(2.82007651019),NRR Repressor Homologue 3(7.66076872795),RNA-DEPENDENT RNA POLYMERASE 1(1.54417587749),AGD2-LIKE DEFENSE RESPONSE PROTEIN1, ABERRANT GROWTH AND DEATH2 [AGD2]-LIKE DEFENSE1(3.16965806418),NPR1-like gene 3(1.67329112278),Acyl-Activating Enzyme 3, adenosine monophosphate binding protein 3(2.6510814398),CALCIUM-DEPENDENT PROTEIN KINASE 18(1.52058575902),lipoxygenase Lox2:Os:1, lipo…
GO:0044711	single-organism biosynthetic process	biological process	43/359	1400/16641	0.01174	0.696884	Os01g0178000(1.45822593076),Os01g0225000(-1.18575420244),Os01g0227700(1.31773625948),Os01g0757200(-2.9859544665),Os01g0764400(1.64453110727),Os02g0187800(2.95407380917),Os02g0194700(-2.9658063402),Os02g0205500(1.27968874442),Os02g0219400(1.74902031418),Os02g0570700(3.92624048373),Os02g0626100(3.19286832249),Os02g0626400(2.10996231097),Os02g0627100(4.27711900315),Os03g0291500(2.91637551452),Os03g0…	Os01g0178000(1.45822593076),Os01g0225000(-1.18575420244),Os01g0227700(1.31773625948),GIBBERELLIN 2-OXIDASE 3(-2.9859544665),chorismate mutase(1.64453110727),GOLD HULL AND INTERNODE 2(2.95407380917),LIPOXYGENASE 1(-2.9658063402),Os02g0205500(1.27968874442),Os02g0219400(1.74902031418),P-450 71Z7(3.92624048373),PHENYLALANINE AMMONIA-LYASE 1(3.19286832249),PHENYLALANINE AMMONIA-LYASE(2.10996231097),P…
GO:0009403	toxin biosynthetic process	biological process	2/359	8/16641	0.01192	0.696884	Os06g0569500(3.61522491145),Os06g0599200(3.09172246223)	ENT-KAURENE OXIDASE 4(3.61522491145),CYP76M7(3.09172246223)
GO:0046189	phenol-containing compound biosynthetic process	biological process	2/359	8/16641	0.01192	0.696884	Os08g0140300(6.97397013081),Os12g0268000(3.53779011667)	TRYPTOPHAN DECARBOXYLASE 1(6.97397013081),SEKIGUCHI LESION(3.53779011667)
GO:0052314	phytoalexin metabolic process	biological process	2/359	8/16641	0.01192	0.696884	Os06g0569500(3.61522491145),Os06g0599200(3.09172246223)	ENT-KAURENE OXIDASE 4(3.61522491145),CYP76M7(3.09172246223)
GO:0052315	phytoalexin biosynthetic process	biological process	2/359	8/16641	0.01192	0.696884	Os06g0569500(3.61522491145),Os06g0599200(3.09172246223)	ENT-KAURENE OXIDASE 4(3.61522491145),CYP76M7(3.09172246223)
GO:0090114	COPII-coated vesicle budding	biological process	2/359	8/16641	0.01192	0.696884	Os02g0135800(-2.02091939679),Os11g0610700(1.29405967685)	OsWD40-36(-2.02091939679),OsWD40-190(1.29405967685)
GO:0006811	ion transport	biological process	28/359	825/16641	0.01215	0.701772	Os01g0175700(4.29150779408),Os01g0225000(-1.18575420244),Os01g0232000(-1.25647857425),Os01g0337500(2.75855851084),Os01g0678800(6.49679497796),Os01g0831300(4.07341383415),Os02g0255000(2.4626011626),Os02g0530100(-1.26999128396),Os02g0550800(1.33471965348),Os02g0582800(3.65590547096),Os02g0584700(1.91558382137),Os02g0584800(2.06891570472),Os03g0150600(1.58010360599),Os03g0265300(1.76185758385),Os03g…	EFFLUX BORON TRANSPORTER 2(4.29150779408),Os01g0225000(-1.18575420244),TONOPLAST INTRINSIC PROTEIN 4;3(-1.25647857425),Os01g0337500(2.75855851084),Os01g0678800(6.49679497796),AMMONIUM TRANSPORTER 2;2(4.07341383415),CYCLIC NUCLEOTIDE GATED CHANNEL 2(2.4626011626),COPPER CHAPERONE HOMOLOG(-1.26999128396),AMMONIUM TRANSPORTER 3;3(1.33471965348),Os02g0582800(3.65590547096),Os02g0584700(1.91558382137)…
GO:0014070	response to organic cyclic compound	biological process	7/359	115/16641	0.01233	0.703691	Os02g0736200(1.54417587749),Os03g0121800(-1.57847789883),Os03g0195100(3.16965806418),Os06g0225300(1.81149402947),Os07g0497400(1.34631747345),Os09g0417600(5.47693954542),Os09g0417800(8.05711133022)	RNA-DEPENDENT RNA POLYMERASE 1(1.54417587749),DICER-LIKE 1(-1.57847789883),AGD2-LIKE DEFENSE RESPONSE PROTEIN1, ABERRANT GROWTH AND DEATH2 [AGD2]-LIKE DEFENSE1(3.16965806418),somatic embryogenesis receptor-like kinase 3, somatic embryogenesis receptor kinase 3, SERK-like gene 6, bri1-associated receptor kinase 1 (BAK1) homologue 3, BRASSINOSTEROID INSENSITIVE1-ASSOCIATED RECEPTOR KINASE1(1.811494…
GO:0055080	cation homeostasis	biological process	10/359	202/16641	0.0125	0.705	Os01g0175700(4.29150779408),Os01g0678800(6.49679497796),Os02g0530100(-1.26999128396),Os02g0582800(3.65590547096),Os02g0584700(1.91558382137),Os02g0584800(2.06891570472),Os04g0464100(7.42051696735),Os04g0468600(3.85042814594),Os06g0542300(2.19441385006),Os12g0616500(2.81579939073)	EFFLUX BORON TRANSPORTER 2(4.29150779408),Os01g0678800(6.49679497796),COPPER CHAPERONE HOMOLOG(-1.26999128396),Os02g0582800(3.65590547096),Os02g0584700(1.91558382137),Os02g0584800(2.06891570472),Os04g0464100(7.42051696735),Os04g0468600(3.85042814594),Os06g0542300(2.19441385006),Os12g0616500(2.81579939073)
GO:0043565	sequence-specific DNA binding	molecular function	21/393	634/18942	0.02436	0.747848	Os01g0289600(2.20139609789),Os01g0584900(3.65669544084),Os01g0730700(2.15657856354),Os02g0187700(-1.02018644708),Os03g0270000(2.66940349996),Os03g0335200(4.05138884161),Os04g0493100(-1.77378431943),Os05g0322900(2.94604331739),Os05g0474800(2.06713860156),Os05g0530400(1.82552874293),Os05g0553400(1.88512134053),Os05g0565900(1.23621846773),Os05g0571200(4.64978670973),Os05g0583000(3.62776632319),Os06g…	WRKY GENE 9(2.20139609789),WRKY GENE 77(3.65669544084),WRKY GENE 14(2.15657856354),Os02g0187700(-1.02018644708),Os03g0270000(2.66940349996),WRKY GENE 79(4.05138884161),basic helix-loop-helix protein 065(-1.77378431943),WRKY GENE 45(2.94604331739),WRKY GENE 70(2.06713860156),RICE SQUAMOSA PROMOTER-BINDING-LIKE 7(1.82552874293),R2R3-MYB Transcription Factor 55, R2R3-MYB Transcription Factor OsMYB55…
GO:0016833	oxo-acid-lyase activity	molecular function	2/393	12/18942	0.0247	0.747848	Os03g0718000(2.73986918847),Os07g0529000(-2.93524797579)	ANTHRANILATE SYNTHASE BETA-SUBUNIT 2(2.73986918847),isocitrate lyase, endosperm-specific gene 107(-2.93524797579)
GO:0035639	purine ribonucleoside triphosphate binding	molecular function	76/393	2951/18942	0.02473	0.747848	Os01g0115800(1.21244896635),Os01g0138400(2.18078815517),Os01g0297200(5.49953505328),Os01g0559100(1.34591586908),Os01g0609900(4.00227537156),Os01g0622600(1.11571353226),Os01g0623500(1.44976843776),Os01g0641800(2.72954561953),Os01g0674800(1.67926742042),Os01g0748600(1.49180995558),Os02g0177600(3.50277264353),Os02g0227700(1.65598860175),Os02g0609900(2.4094480279),Os02g0710900(1.42996011647),Os02g071…	Tak Receptor-Like Kinase 1(1.21244896635),Os01g0138400(2.18078815517),Os01g0297200(5.49953505328),Os01g0559100(1.34591586908),PLEIOTROPIC DRUG RESISTANCE 8(4.00227537156),CALCIUM-DEPENDENT PROTEIN KINASE 1(1.11571353226),Os01g0623500(1.44976843776),Os01g0641800(2.72954561953),Os01g0674800(1.67926742042),Os01g0748600(1.49180995558),4-COUMARATE:COENZYME A LIGASE 3(3.50277264353),RLK5(1.65598860175)…
GO:0044712	single-organism catabolic process	biological process	17/359	436/16641	0.01404	0.771691	Os01g0178000(1.45822593076),Os01g0757200(-2.9859544665),Os01g0850550(5.08878325909),Os01g0949700(2.27896494993),Os01g0949750(1.96608269078),Os02g0626100(3.19286832249),Os02g0626400(2.10996231097),Os02g0627100(4.27711900315),Os03g0421400(2.07588260414),Os04g0518400(5.02738052203),Os04g0683700(2.6510814398),Os05g0427400(3.03883343322),Os09g0365900(6.00101084126),Os09g0467200(1.76357196936),Os10g052…	Os01g0178000(1.45822593076),GIBBERELLIN 2-OXIDASE 3(-2.9859544665),LACCASE 7(5.08878325909),TAU GLUTATHIONE S-TRANSFERASE 7(2.27896494993),TAU GLUTATHIONE S-TRANSFERASE 35(1.96608269078),PHENYLALANINE AMMONIA-LYASE 1(3.19286832249),PHENYLALANINE AMMONIA-LYASE(2.10996231097),PHENYLALANINE AMMONIA-LYASE 1(4.27711900315),Os03g0421400(2.07588260414),Phenylalanine ammonia-lyase 07(5.02738052203),Acyl-…
GO:0032787	monocarboxylic acid metabolic process	biological process	14/359	335/16641	0.01436	0.771691	Os01g0178000(1.45822593076),Os02g0194700(-2.9658063402),Os02g0205500(1.27968874442),Os02g0626100(3.19286832249),Os02g0626400(2.10996231097),Os02g0627100(4.27711900315),Os03g0291500(2.91637551452),Os03g0700700(2.32239218995),Os04g0518400(5.02738052203),Os05g0427400(3.03883343322),Os07g0529000(-2.93524797579),Os08g0327400(1.01385241957),Os08g0508800(2.57888888834),Os08g0509100(2.44332210434)	Os01g0178000(1.45822593076),LIPOXYGENASE 1(-2.9658063402),Os02g0205500(1.27968874442),PHENYLALANINE AMMONIA-LYASE 1(3.19286832249),PHENYLALANINE AMMONIA-LYASE(2.10996231097),PHENYLALANINE AMMONIA-LYASE 1(4.27711900315),ASPARAGINE SYNTHETASE 1(2.91637551452),LIPOXYGENASE 1(2.32239218995),Phenylalanine ammonia-lyase 07(5.02738052203),Phenylalanine ammonia lyase(3.03883343322),isocitrate lyase, endo…
GO:0098771	inorganic ion homeostasis	biological process	10/359	208/16641	0.01508	0.771691	Os01g0175700(4.29150779408),Os01g0678800(6.49679497796),Os02g0530100(-1.26999128396),Os02g0582800(3.65590547096),Os02g0584700(1.91558382137),Os02g0584800(2.06891570472),Os04g0464100(7.42051696735),Os04g0468600(3.85042814594),Os06g0542300(2.19441385006),Os12g0616500(2.81579939073)	EFFLUX BORON TRANSPORTER 2(4.29150779408),Os01g0678800(6.49679497796),COPPER CHAPERONE HOMOLOG(-1.26999128396),Os02g0582800(3.65590547096),Os02g0584700(1.91558382137),Os02g0584800(2.06891570472),Os04g0464100(7.42051696735),Os04g0468600(3.85042814594),Os06g0542300(2.19441385006),Os12g0616500(2.81579939073)
GO:0007154	cell communication	biological process	48/359	1624/16641	0.01531	0.771691	Os01g0192000(1.49903522078),Os01g0269100(1.35573300008),Os01g0674800(1.67926742042),Os01g0743800(-1.09287176968),Os01g0748600(1.49180995558),Os02g0135800(-2.02091939679),Os02g0193000(1.59072510684),Os03g0183800(-1.74331192517),Os03g0195100(3.16965806418),Os03g0364400(1.0928375419),Os03g0407900(1.8971632457),Os03g0421400(2.07588260414),Os03g0717000(-1.17098472662),Os03g0758300(-1.35491298956),Os04…	DELAY OF THE ONSET OF SENESCENCE(1.49903522078),Os01g0269100(1.35573300008),Os01g0674800(1.67926742042),PSEUDO-PHOSPHOTRANSFER PROTEIN 1(-1.09287176968),Os01g0748600(1.49180995558),OsWD40-36(-2.02091939679),LysM receptor-like kinase 1, LysM-type receptor-like kinase4, NFR5/NFP ortholog(1.59072510684),Os03g0183800(-1.74331192517),AGD2-LIKE DEFENSE RESPONSE PROTEIN1, ABERRANT GROWTH AND DEATH2 [AGD…
GO:1901575	organic substance catabolic process	biological process	43/359	1428/16641	0.01605	0.771691	Os01g0178000(1.45822593076),Os01g0613800(2.03196700745),Os01g0660200(1.51731916157),Os01g0687400(4.20696285904),Os01g0696800(3.25569746143),Os01g0757200(-2.9859544665),Os01g0850550(5.08878325909),Os02g0249200(-1.06946617516),Os02g0249300(-1.11036999796),Os02g0523500(1.77110565315),Os02g0626100(3.19286832249),Os02g0626400(2.10996231097),Os02g0627100(4.27711900315),Os02g0730700(1.15641060227),Os02g…	Os01g0178000(1.45822593076),Os01g0613800(2.03196700745),C10728, OsChib3a(1.51731916157),Os01g0687400(4.20696285904),Os01g0696800(3.25569746143),GIBBERELLIN 2-OXIDASE 3(-2.9859544665),LACCASE 7(5.08878325909),Os02g0249200(-1.06946617516),Os02g0249300(-1.11036999796),cytoskeleton-associated 120 kDa RNA-binding protein(1.77110565315),PHENYLALANINE AMMONIA-LYASE 1(3.19286832249),PHENYLALANINE AMMONIA…
GO:0009627	systemic acquired resistance	biological process	3/359	25/16641	0.01611	0.771691	Os01g0130200(2.82007651019),Os01g0508100(7.66076872795),Os03g0195100(3.16965806418)	NRR(2.82007651019),NRR Repressor Homologue 3(7.66076872795),AGD2-LIKE DEFENSE RESPONSE PROTEIN1, ABERRANT GROWTH AND DEATH2 [AGD2]-LIKE DEFENSE1(3.16965806418)
GO:0045047	protein targeting to ER	biological process	3/359	25/16641	0.01611	0.771691	Os04g0581100(10.3669105508),Os04g0682300(1.23654142804),Os05g0509500(1.86434675503)	SALICYLIC ACID 3 HYDROXYLASE(10.3669105508),phosphomannomutase(1.23654142804),Os05g0509500(1.86434675503)
GO:0072599	establishment of protein localization to endoplasmic reticulum	biological process	3/359	25/16641	0.01611	0.771691	Os04g0581100(10.3669105508),Os04g0682300(1.23654142804),Os05g0509500(1.86434675503)	SALICYLIC ACID 3 HYDROXYLASE(10.3669105508),phosphomannomutase(1.23654142804),Os05g0509500(1.86434675503)
GO:0006555	methionine metabolic process	biological process	3/359	26/16641	0.01793	0.771691	Os01g0178000(1.45822593076),Os03g0815200(1.205488434),Os12g0623900(1.49553284085)	Os01g0178000(1.45822593076),Os03g0815200(1.205488434),Os12g0623900(1.49553284085)
GO:0055082	cellular chemical homeostasis	biological process	9/359	183/16641	0.01802	0.771691	Os01g0175700(4.29150779408),Os01g0678800(6.49679497796),Os02g0530100(-1.26999128396),Os02g0582800(3.65590547096),Os02g0584700(1.91558382137),Os02g0584800(2.06891570472),Os04g0464100(7.42051696735),Os04g0468600(3.85042814594),Os06g0542300(2.19441385006)	EFFLUX BORON TRANSPORTER 2(4.29150779408),Os01g0678800(6.49679497796),COPPER CHAPERONE HOMOLOG(-1.26999128396),Os02g0582800(3.65590547096),Os02g0584700(1.91558382137),Os02g0584800(2.06891570472),Os04g0464100(7.42051696735),Os04g0468600(3.85042814594),Os06g0542300(2.19441385006)
GO:0055114	oxidation-reduction process	biological process	56/359	1969/16641	0.01841	0.771691	CAA33999(5.67462677699),Os01g0227700(1.31773625948),Os01g0273800(1.60869018988),Os01g0327100(4.1699509505),Os01g0327400(3.01449464247),Os01g0591300(1.14163036907),Os01g0728300(1.1726198348),Os01g0757200(-2.9859544665),Os01g0850550(5.08878325909),Os02g0187800(2.95407380917),Os02g0194700(-2.9658063402),Os02g0240300(-1.56800545948),Os02g0570700(3.92624048373),Os03g0122300(4.76468487754),Os03g0337900…	ndhJ(5.67462677699),Os01g0227700(1.31773625948),YUCCA-LIKE GENE 9(1.60869018988),class III peroxidase 15(4.1699509505),class III peroxidase 16, Peroxidase 1(3.01449464247),Os01g0591300(1.14163036907),Os01g0728300(1.1726198348),GIBBERELLIN 2-OXIDASE 3(-2.9859544665),LACCASE 7(5.08878325909),GOLD HULL AND INTERNODE 2(2.95407380917),LIPOXYGENASE 1(-2.9658063402),class III peroxidase 29(-1.5680054594…
GO:0050801	ion homeostasis	biological process	10/359	218/16641	0.02023	0.771691	Os01g0175700(4.29150779408),Os01g0678800(6.49679497796),Os02g0530100(-1.26999128396),Os02g0582800(3.65590547096),Os02g0584700(1.91558382137),Os02g0584800(2.06891570472),Os04g0464100(7.42051696735),Os04g0468600(3.85042814594),Os06g0542300(2.19441385006),Os12g0616500(2.81579939073)	EFFLUX BORON TRANSPORTER 2(4.29150779408),Os01g0678800(6.49679497796),COPPER CHAPERONE HOMOLOG(-1.26999128396),Os02g0582800(3.65590547096),Os02g0584700(1.91558382137),Os02g0584800(2.06891570472),Os04g0464100(7.42051696735),Os04g0468600(3.85042814594),Os06g0542300(2.19441385006),Os12g0616500(2.81579939073)
GO:0006106	fumarate metabolic process	biological process	1/359	1/16641	0.02157	0.771691	Os03g0337900(1.70219253185)	Os03g0337900(1.70219253185)
GO:0006516	glycoprotein catabolic process	biological process	1/359	1/16641	0.02157	0.771691	Os07g0497400(1.34631747345)	PNG1(1.34631747345)
GO:0006747	FAD biosynthetic process	biological process	1/359	1/16641	0.02157	0.771691	Os03g0801700(1.43921037497)	RIBF(1.43921037497)
GO:0006844	acyl carnitine transport	biological process	1/359	1/16641	0.02157	0.771691	Os01g0225000(-1.18575420244)	Os01g0225000(-1.18575420244)
GO:0006984	ER-nucleus signaling pathway	biological process	1/359	1/16641	0.02157	0.771691	Os03g0421400(2.07588260414)	Os03g0421400(2.07588260414)
GO:0006991	response to sterol depletion	biological process	1/359	1/16641	0.02157	0.771691	Os03g0421400(2.07588260414)	Os03g0421400(2.07588260414)
GO:0007263	nitric oxide mediated signal transduction	biological process	1/359	1/16641	0.02157	0.771691	Os03g0758300(-1.35491298956)	CYCLIC NUCLEOTIDE GATED CHANNEL 7(-1.35491298956)
GO:0009683	indoleacetic acid metabolic process	biological process	1/359	1/16641	0.02157	0.771691	Os01g0178000(1.45822593076)	Os01g0178000(1.45822593076)
GO:0009684	indoleacetic acid biosynthetic process	biological process	1/359	1/16641	0.02157	0.771691	Os01g0178000(1.45822593076)	Os01g0178000(1.45822593076)
GO:0009848	indoleacetic acid biosynthetic process via tryptophan	biological process	1/359	1/16641	0.02157	0.771691	Os01g0178000(1.45822593076)	Os01g0178000(1.45822593076)
GO:0010366	negative regulation of ethylene biosynthetic process	biological process	1/359	1/16641	0.02157	0.771691	Os01g0178000(1.45822593076)	Os01g0178000(1.45822593076)
GO:0010600	regulation of auxin biosynthetic process	biological process	1/359	1/16641	0.02157	0.771691	Os01g0178000(1.45822593076)	Os01g0178000(1.45822593076)
GO:0015697	quaternary ammonium group transport	biological process	1/359	1/16641	0.02157	0.771691	Os01g0225000(-1.18575420244)	Os01g0225000(-1.18575420244)
GO:0015817	histidine transport	biological process	1/359	1/16641	0.02157	0.771691	Os01g0225000(-1.18575420244)	Os01g0225000(-1.18575420244)
GO:0031336	negative regulation of sulfur amino acid metabolic process	biological process	1/359	1/16641	0.02157	0.771691	Os01g0178000(1.45822593076)	Os01g0178000(1.45822593076)
GO:0032351	negative regulation of hormone metabolic process	biological process	1/359	1/16641	0.02157	0.771691	Os01g0178000(1.45822593076)	Os01g0178000(1.45822593076)
GO:0032353	negative regulation of hormone biosynthetic process	biological process	1/359	1/16641	0.02157	0.771691	Os01g0178000(1.45822593076)	Os01g0178000(1.45822593076)
GO:0032933	SREBP signaling pathway	biological process	1/359	1/16641	0.02157	0.771691	Os03g0421400(2.07588260414)	Os03g0421400(2.07588260414)
GO:0033239	negative regulation of cellular amine metabolic process	biological process	1/359	1/16641	0.02157	0.771691	Os01g0178000(1.45822593076)	Os01g0178000(1.45822593076)
GO:0033609	oxalate metabolic process	biological process	1/359	1/16641	0.02157	0.771691	Os04g0683700(2.6510814398)	Acyl-Activating Enzyme 3, adenosine monophosphate binding protein 3(2.6510814398)
GO:0033611	oxalate catabolic process	biological process	1/359	1/16641	0.02157	0.771691	Os04g0683700(2.6510814398)	Acyl-Activating Enzyme 3, adenosine monophosphate binding protein 3(2.6510814398)
GO:0036257	multivesicular body organization	biological process	1/359	1/16641	0.02157	0.771691	Os10g0495300(2.00717214488)	Os10g0495300(2.00717214488)
GO:0045763	negative regulation of cellular amino acid metabolic process	biological process	1/359	1/16641	0.02157	0.771691	Os01g0178000(1.45822593076)	Os01g0178000(1.45822593076)
GO:0046885	regulation of hormone biosynthetic process	biological process	1/359	1/16641	0.02157	0.771691	Os01g0178000(1.45822593076)	Os01g0178000(1.45822593076)
GO:0051175	negative regulation of sulfur metabolic process	biological process	1/359	1/16641	0.02157	0.771691	Os01g0178000(1.45822593076)	Os01g0178000(1.45822593076)
GO:0070509	calcium ion import	biological process	1/359	1/16641	0.02157	0.771691	Os03g0758300(-1.35491298956)	CYCLIC NUCLEOTIDE GATED CHANNEL 7(-1.35491298956)
GO:0071501	cellular response to sterol depletion	biological process	1/359	1/16641	0.02157	0.771691	Os03g0421400(2.07588260414)	Os03g0421400(2.07588260414)
GO:0072388	flavin adenine dinucleotide biosynthetic process	biological process	1/359	1/16641	0.02157	0.771691	Os03g0801700(1.43921037497)	RIBF(1.43921037497)
GO:0089709	L-histidine transmembrane transport	biological process	1/359	1/16641	0.02157	0.771691	Os01g0225000(-1.18575420244)	Os01g0225000(-1.18575420244)
GO:0090356	negative regulation of auxin metabolic process	biological process	1/359	1/16641	0.02157	0.771691	Os01g0178000(1.45822593076)	Os01g0178000(1.45822593076)
GO:1900909	negative regulation of olefin metabolic process	biological process	1/359	1/16641	0.02157	0.771691	Os01g0178000(1.45822593076)	Os01g0178000(1.45822593076)
GO:1900912	negative regulation of olefin biosynthetic process	biological process	1/359	1/16641	0.02157	0.771691	Os01g0178000(1.45822593076)	Os01g0178000(1.45822593076)
GO:1901996	regulation of indoleacetic acid biosynthetic process via tryptophan	biological process	1/359	1/16641	0.02157	0.771691	Os01g0178000(1.45822593076)	Os01g0178000(1.45822593076)
GO:1901997	negative regulation of indoleacetic acid biosynthetic process via tryptophan	biological process	1/359	1/16641	0.02157	0.771691	Os01g0178000(1.45822593076)	Os01g0178000(1.45822593076)
GO:1902024	L-histidine transport	biological process	1/359	1/16641	0.02157	0.771691	Os01g0225000(-1.18575420244)	Os01g0225000(-1.18575420244)
GO:2000539	regulation of protein geranylgeranylation	biological process	1/359	1/16641	0.02157	0.771691	Os01g0269100(1.35573300008)	Os01g0269100(1.35573300008)
GO:2000541	positive regulation of protein geranylgeranylation	biological process	1/359	1/16641	0.02157	0.771691	Os01g0269100(1.35573300008)	Os01g0269100(1.35573300008)
GO:0016032	viral process	biological process	3/359	28/16641	0.02189	0.777338	Os02g0736200(1.54417587749),Os04g0623500(2.05097123651),Os06g0569500(3.61522491145)	RNA-DEPENDENT RNA POLYMERASE 1(1.54417587749),GLYCOLATE OXIDASE 3(2.05097123651),ENT-KAURENE OXIDASE 4(3.61522491145)
GO:0010200	response to chitin	biological process	2/359	11/16641	0.02244	0.789435	Os09g0417600(5.47693954542),Os09g0417800(8.05711133022)	WRKY GENE 76(5.47693954542),WRKY GENE 62(8.05711133022)
GO:0006508	proteolysis	biological process	41/359	1380/16641	0.02256	0.789435	Os01g0123900(-1.12731622667),Os01g0124650(4.56817633051),Os01g0267300(3.51741187865),Os01g0613800(2.03196700745),Os01g0615050(6.24144673466),Os01g0696800(3.25569746143),Os01g0778800(1.42857376983),Os01g0795000(4.52586908117),Os01g0795200(3.42035212559),Os02g0219400(1.74902031418),Os02g0249200(-1.06946617516),Os02g0249300(-1.11036999796),Os02g0269600(7.96546285031),Os02g0730700(1.15641060227),Os03…	BOWMAN-BIRK INHIBITOR 2-2(-1.12731622667),BOWMAN-BIRK INHIBITOR 2-3(4.56817633051),serpin-Z12(3.51741187865),Os01g0613800(2.03196700745),Os01g0615050(6.24144673466),Os01g0696800(3.25569746143),Os01g0778800(1.42857376983),subtilase, subtilisin-like serine protease 1, Subtilisin 5, SUBTILISIN 5, Subtilisin 6, SUBTILISIN 6(4.52586908117),Subtilisin 8, SUBTILISIN 8(3.42035212559),Os02g0219400(1.74902…
GO:0016702	oxidoreductase activity, acting on single donors with incorporation of molecular oxygen, incorporati...	molecular function	4/393	55/18942	0.02714	0.810468	Os02g0194700(-2.9658063402),Os03g0700700(2.32239218995),Os08g0508800(2.57888888834),Os08g0509100(2.44332210434)	LIPOXYGENASE 1(-2.9658063402),LIPOXYGENASE 1(2.32239218995),lipoxygenase Lox2:Os:1, lipoxygenase 9, lipoxygenase 8, herbivore-induced type 2 13-lipoxygenase, RLL2 lipoxygenase(2.57888888834),LIPOXYGENASE 8(2.44332210434)
GO:0019439	aromatic compound catabolic process	biological process	9/359	192/16641	0.02374	0.824707	Os01g0178000(1.45822593076),Os01g0850550(5.08878325909),Os02g0523500(1.77110565315),Os02g0626100(3.19286832249),Os02g0626400(2.10996231097),Os02g0627100(4.27711900315),Os04g0518400(5.02738052203),Os05g0427400(3.03883343322),Os09g0365900(6.00101084126)	Os01g0178000(1.45822593076),LACCASE 7(5.08878325909),cytoskeleton-associated 120 kDa RNA-binding protein(1.77110565315),PHENYLALANINE AMMONIA-LYASE 1(3.19286832249),PHENYLALANINE AMMONIA-LYASE(2.10996231097),PHENYLALANINE AMMONIA-LYASE 1(4.27711900315),Phenylalanine ammonia-lyase 07(5.02738052203),Phenylalanine ammonia lyase(3.03883343322),OZONE-RESPONSIVE APOPLASTIC PROTEIN1, OZONE-RESPONSIVE AP…
GO:0016740	transferase activity	molecular function	112/393	4591/18942	0.02817	0.830841	Os01g0115800(1.21244896635),Os01g0138400(2.18078815517),Os01g0176000(1.90476842423),Os01g0178000(1.45822593076),Os01g0307686(3.66168645743),Os01g0589200(2.05271740787),Os01g0622600(1.11571353226),Os01g0674800(1.67926742042),Os01g0734800(1.12007137542),Os01g0743800(-1.09287176968),Os01g0748600(1.49180995558),Os01g0844400(1.73014012099),Os01g0880200(-1.00856737696),Os01g0949700(2.27896494993),Os01g…	Tak Receptor-Like Kinase 1(1.21244896635),Os01g0138400(2.18078815517),Os01g0176000(1.90476842423),Os01g0178000(1.45822593076),Os01g0307686(3.66168645743),Os01g0589200(2.05271740787),CALCIUM-DEPENDENT PROTEIN KINASE 1(1.11571353226),Os01g0674800(1.67926742042),Os01g0734800(1.12007137542),PSEUDO-PHOSPHOTRANSFER PROTEIN 1(-1.09287176968),Os01g0748600(1.49180995558),Os01g0844400(1.73014012099),Os01g0…
GO:0030163	protein catabolic process	biological process	26/359	799/16641	0.02458	0.847745	Os01g0613800(2.03196700745),Os01g0696800(3.25569746143),Os02g0249200(-1.06946617516),Os02g0249300(-1.11036999796),Os02g0730700(1.15641060227),Os03g0190800(1.47860018765),Os03g0317300(1.8230270565),Os03g0393700(1.83800867548),Os03g0421400(2.07588260414),Os03g0667100(1.67329112278),Os03g0776400(3.66372181202),Os04g0450400(1.69542749051),Os04g0487400(3.15381426174),Os05g0439000(-1.3382517944),Os05g0…	Os01g0613800(2.03196700745),Os01g0696800(3.25569746143),Os02g0249200(-1.06946617516),Os02g0249300(-1.11036999796),Os02g0730700(1.15641060227),Os03g0190800(1.47860018765),Os03g0317300(1.8230270565),SERINE CARBOXYPEPTIDASE 18(1.83800867548),Os03g0421400(2.07588260414),NPR1-like gene 3(1.67329112278),Os03g0776400(3.66372181202),Os04g0450400(1.69542749051),Os04g0487400(3.15381426174),Os05g0439000(-1.…
GO:0055065	metal ion homeostasis	biological process	8/359	163/16641	0.02526	0.864975	Os01g0678800(6.49679497796),Os02g0530100(-1.26999128396),Os02g0582800(3.65590547096),Os02g0584700(1.91558382137),Os02g0584800(2.06891570472),Os04g0464100(7.42051696735),Os04g0468600(3.85042814594),Os06g0542300(2.19441385006)	Os01g0678800(6.49679497796),COPPER CHAPERONE HOMOLOG(-1.26999128396),Os02g0582800(3.65590547096),Os02g0584700(1.91558382137),Os02g0584800(2.06891570472),Os04g0464100(7.42051696735),Os04g0468600(3.85042814594),Os06g0542300(2.19441385006)
GO:0002831	regulation of response to biotic stimulus	biological process	3/359	30/16641	0.02628	0.887228	Os01g0130200(2.82007651019),Os01g0508100(7.66076872795),Os09g0417800(8.05711133022)	NRR(2.82007651019),NRR Repressor Homologue 3(7.66076872795),WRKY GENE 62(8.05711133022)
GO:0006891	intra-Golgi vesicle-mediated transport	biological process	3/359	30/16641	0.02628	0.887228	Os03g0849600(1.42173539672),Os05g0378900(2.22792031395),Os11g0174000(1.50790655305)	Os03g0849600(1.42173539672),Os05g0378900(2.22792031395),Os11g0174000(1.50790655305)
GO:0018958	phenol-containing compound metabolic process	biological process	2/359	12/16641	0.02655	0.890075	Os08g0140300(6.97397013081),Os12g0268000(3.53779011667)	TRYPTOPHAN DECARBOXYLASE 1(6.97397013081),SEKIGUCHI LESION(3.53779011667)
GO:0017136	NAD-dependent histone deacetylase activity	molecular function	2/393	14/18942	0.03314	0.900149	Os05g0440250(1.08253003689),Os05g0440300(2.64987707545)	Os05g0440250(1.08253003689),Os05g0440300(2.64987707545)
GO:0031078	histone deacetylase activity (H3-K14 specific)	molecular function	2/393	14/18942	0.03314	0.900149	Os05g0440250(1.08253003689),Os05g0440300(2.64987707545)	Os05g0440250(1.08253003689),Os05g0440300(2.64987707545)
GO:0032041	NAD-dependent histone deacetylase activity (H3-K14 specific)	molecular function	2/393	14/18942	0.03314	0.900149	Os05g0440250(1.08253003689),Os05g0440300(2.64987707545)	Os05g0440250(1.08253003689),Os05g0440300(2.64987707545)
GO:0043168	anion binding	molecular function	96/393	3901/18942	0.03512	0.900149	Os01g0115800(1.21244896635),Os01g0138400(2.18078815517),Os01g0178000(1.45822593076),Os01g0273800(1.60869018988),Os01g0297200(5.49953505328),Os01g0559100(1.34591586908),Os01g0609900(4.00227537156),Os01g0622600(1.11571353226),Os01g0623500(1.44976843776),Os01g0641800(2.72954561953),Os01g0674800(1.67926742042),Os01g0748600(1.49180995558),Os01g0748800(-1.28650951398),Os02g0177600(3.50277264353),Os02g0…	Tak Receptor-Like Kinase 1(1.21244896635),Os01g0138400(2.18078815517),Os01g0178000(1.45822593076),YUCCA-LIKE GENE 9(1.60869018988),Os01g0297200(5.49953505328),Os01g0559100(1.34591586908),PLEIOTROPIC DRUG RESISTANCE 8(4.00227537156),CALCIUM-DEPENDENT PROTEIN KINASE 1(1.11571353226),Os01g0623500(1.44976843776),Os01g0641800(2.72954561953),Os01g0674800(1.67926742042),Os01g0748600(1.49180995558),Os01g…
GO:0009931	calcium-dependent protein serine/threonine kinase activity	molecular function	3/393	35/18942	0.03554	0.900149	Os05g0585500(1.23352870484),Os07g0161600(1.39964836455),Os07g0409900(1.52058575902)	CALCIUM-DEPENDENT PROTEIN KINASE 15(1.23352870484),CALCIUM-DEPENDENT PROTEIN KINASE 17(1.39964836455),CALCIUM-DEPENDENT PROTEIN KINASE 18(1.52058575902)
GO:0010857	calcium-dependent protein kinase activity	molecular function	3/393	35/18942	0.03554	0.900149	Os05g0585500(1.23352870484),Os07g0161600(1.39964836455),Os07g0409900(1.52058575902)	CALCIUM-DEPENDENT PROTEIN KINASE 15(1.23352870484),CALCIUM-DEPENDENT PROTEIN KINASE 17(1.39964836455),CALCIUM-DEPENDENT PROTEIN KINASE 18(1.52058575902)
GO:0036094	small molecule binding	molecular function	97/393	3951/18942	0.0361	0.900149	Os01g0115800(1.21244896635),Os01g0138400(2.18078815517),Os01g0178000(1.45822593076),Os01g0273800(1.60869018988),Os01g0297200(5.49953505328),Os01g0559100(1.34591586908),Os01g0609900(4.00227537156),Os01g0622600(1.11571353226),Os01g0623500(1.44976843776),Os01g0641800(2.72954561953),Os01g0674800(1.67926742042),Os01g0748600(1.49180995558),Os02g0177600(3.50277264353),Os02g0227700(1.65598860175),Os02g03…	Tak Receptor-Like Kinase 1(1.21244896635),Os01g0138400(2.18078815517),Os01g0178000(1.45822593076),YUCCA-LIKE GENE 9(1.60869018988),Os01g0297200(5.49953505328),Os01g0559100(1.34591586908),PLEIOTROPIC DRUG RESISTANCE 8(4.00227537156),CALCIUM-DEPENDENT PROTEIN KINASE 1(1.11571353226),Os01g0623500(1.44976843776),Os01g0641800(2.72954561953),Os01g0674800(1.67926742042),Os01g0748600(1.49180995558),4-COU…
GO:0034979	NAD-dependent protein deacetylase activity	molecular function	2/393	15/18942	0.03772	0.900149	Os05g0440250(1.08253003689),Os05g0440300(2.64987707545)	Os05g0440250(1.08253003689),Os05g0440300(2.64987707545)
GO:0004683	calmodulin-dependent protein kinase activity	molecular function	3/393	36/18942	0.0382	0.900149	Os05g0585500(1.23352870484),Os07g0161600(1.39964836455),Os07g0409900(1.52058575902)	CALCIUM-DEPENDENT PROTEIN KINASE 15(1.23352870484),CALCIUM-DEPENDENT PROTEIN KINASE 17(1.39964836455),CALCIUM-DEPENDENT PROTEIN KINASE 18(1.52058575902)
GO:0016811	hydrolase activity, acting on carbon-nitrogen (but not peptide) bonds, in linear amides	molecular function	4/393	62/18942	0.03971	0.900149	Os01g0624000(1.95262273404),Os05g0440250(1.08253003689),Os05g0440300(2.64987707545),Os07g0497400(1.34631747345)	Os01g0624000(1.95262273404),Os05g0440250(1.08253003689),Os05g0440300(2.64987707545),PNG1(1.34631747345)
GO:0002151	G-quadruplex RNA binding	molecular function	1/393	2/18942	0.04107	0.900149	Os07g0190900(2.17784818329)	Os07g0190900(2.17784818329)
GO:0003871	5-methyltetrahydropteroyltriglutamate-homocysteine S-methyltransferase activity	molecular function	1/393	2/18942	0.04107	0.900149	Os12g0623900(1.49553284085)	Os12g0623900(1.49553284085)
GO:0003923	GPI-anchor transamidase activity	molecular function	1/393	2/18942	0.04107	0.900149	Os02g0219400(1.74902031418)	Os02g0219400(1.74902031418)
GO:0004318	enoyl-[acyl-carrier-protein] reductase (NADH) activity	molecular function	1/393	2/18942	0.04107	0.900149	Os08g0327400(1.01385241957)	Os08g0327400(1.01385241957)
GO:0005090	Sar guanyl-nucleotide exchange factor activity	molecular function	1/393	2/18942	0.04107	0.900149	Os11g0610700(1.29405967685)	OsWD40-190(1.29405967685)
GO:0008705	methionine synthase activity	molecular function	1/393	2/18942	0.04107	0.900149	Os12g0623900(1.49553284085)	Os12g0623900(1.49553284085)
GO:0015181	arginine transmembrane transporter activity	molecular function	1/393	2/18942	0.04107	0.900149	Os01g0225000(-1.18575420244)	Os01g0225000(-1.18575420244)
GO:0015189	L-lysine transmembrane transporter activity	molecular function	1/393	2/18942	0.04107	0.900149	Os01g0225000(-1.18575420244)	Os01g0225000(-1.18575420244)
GO:0016166	phytoene dehydrogenase activity	molecular function	1/393	2/18942	0.04107	0.900149	Os08g0508800(2.57888888834)	lipoxygenase Lox2:Os:1, lipoxygenase 9, lipoxygenase 8, herbivore-induced type 2 13-lipoxygenase, RLL2 lipoxygenase(2.57888888834)
GO:0016710	trans-cinnamate 4-monooxygenase activity	molecular function	1/393	2/18942	0.04107	0.900149	Os05g0320700(1.82828648124)	cinnamate 4-hydroxylase 2, C4H-like gene, Cinnamate-4-Hydroxylase like gene(1.82828648124)
GO:0017040	ceramidase activity	molecular function	1/393	2/18942	0.04107	0.900149	Os01g0624000(1.95262273404)	Os01g0624000(1.95262273404)
GO:0017096	acetylserotonin O-methyltransferase activity	molecular function	1/393	2/18942	0.04107	0.900149	Os08g0157500(3.17221285575)	O-METHYLTRANSFERASE 9(3.17221285575)
GO:0036202	ent-cassa-12,15-diene 11-hydroxylase activity	molecular function	1/393	2/18942	0.04107	0.900149	Os06g0599200(3.09172246223)	CYP76M7(3.09172246223)
GO:0042084	5-methyltetrahydrofolate-dependent methyltransferase activity	molecular function	1/393	2/18942	0.04107	0.900149	Os12g0623900(1.49553284085)	Os12g0623900(1.49553284085)
GO:0042085	5-methyltetrahydropteroyltri-L-glutamate-dependent methyltransferase activity	molecular function	1/393	2/18942	0.04107	0.900149	Os12g0623900(1.49553284085)	Os12g0623900(1.49553284085)
GO:0044610	FMN transmembrane transporter activity	molecular function	1/393	2/18942	0.04107	0.900149	Os03g0265300(1.76185758385)	Os03g0265300(1.76185758385)
GO:0045118	azole transporter activity	molecular function	1/393	2/18942	0.04107	0.900149	Os01g0225000(-1.18575420244)	Os01g0225000(-1.18575420244)
GO:1901474	azole transmembrane transporter activity	molecular function	1/393	2/18942	0.04107	0.900149	Os01g0225000(-1.18575420244)	Os01g0225000(-1.18575420244)
GO:0008324	cation transmembrane transporter activity	molecular function	14/393	402/18942	0.04185	0.908906	Os01g0225000(-1.18575420244),Os01g0831300(4.07341383415),Os02g0255000(2.4626011626),Os02g0550800(1.33471965348),Os03g0265300(1.76185758385),Os03g0575200(1.41275540229),Os03g0758300(-1.35491298956),Os03g0838400(2.16359055918),Os04g0529800(1.49253903112),Os06g0665800(2.50302747482),Os07g0106200(1.39352847886),Os08g0455900(-1.25340393535),Os09g0448200(1.88326135399),Os12g0616500(2.81579939073)	Os01g0225000(-1.18575420244),AMMONIUM TRANSPORTER 2;2(4.07341383415),CYCLIC NUCLEOTIDE GATED CHANNEL 2(2.4626011626),AMMONIUM TRANSPORTER 3;3(1.33471965348),Os03g0265300(1.76185758385),HIGH-AFFINITY POTASSIUM(K+) TRANSPORTER 16(1.41275540229),CYCLIC NUCLEOTIDE GATED CHANNEL 7(-1.35491298956),AMMONIUM TRANSPORTER 3;2(2.16359055918),Os04g0529800(1.49253903112),HEAVY METAL ATPASE 9(2.50302747482),mo…
GO:0004364	glutathione transferase activity	molecular function	5/393	92/18942	0.04259	0.916644	Os01g0949700(2.27896494993),Os01g0949750(1.96608269078),Os09g0467200(1.76357196936),Os10g0527800(3.61011891698),Os10g0531400(2.4658353177)	TAU GLUTATHIONE S-TRANSFERASE 7(2.27896494993),TAU GLUTATHIONE S-TRANSFERASE 35(1.96608269078),TAU GLUTATHIONE S-TRANSFERASE 17(1.76357196936),TAU GLUTATHIONE S-TRANSFERASE 12(3.61011891698),TAU GLUTATHIONE S-TRANSFERASE 10(2.4658353177)
GO:0004866	endopeptidase inhibitor activity	molecular function	4/393	64/18942	0.04382	0.926425	Os01g0123900(-1.12731622667),Os01g0124650(4.56817633051),Os01g0267300(3.51741187865),Os01g0615050(6.24144673466)	BOWMAN-BIRK INHIBITOR 2-2(-1.12731622667),BOWMAN-BIRK INHIBITOR 2-3(4.56817633051),serpin-Z12(3.51741187865),Os01g0615050(6.24144673466)
GO:0030414	peptidase inhibitor activity	molecular function	4/393	64/18942	0.04382	0.926425	Os01g0123900(-1.12731622667),Os01g0124650(4.56817633051),Os01g0267300(3.51741187865),Os01g0615050(6.24144673466)	BOWMAN-BIRK INHIBITOR 2-2(-1.12731622667),BOWMAN-BIRK INHIBITOR 2-3(4.56817633051),serpin-Z12(3.51741187865),Os01g0615050(6.24144673466)
GO:1901361	organic cyclic compound catabolic process	biological process	9/359	198/16641	0.02822	0.939491	Os01g0178000(1.45822593076),Os01g0850550(5.08878325909),Os02g0523500(1.77110565315),Os02g0626100(3.19286832249),Os02g0626400(2.10996231097),Os02g0627100(4.27711900315),Os04g0518400(5.02738052203),Os05g0427400(3.03883343322),Os09g0365900(6.00101084126)	Os01g0178000(1.45822593076),LACCASE 7(5.08878325909),cytoskeleton-associated 120 kDa RNA-binding protein(1.77110565315),PHENYLALANINE AMMONIA-LYASE 1(3.19286832249),PHENYLALANINE AMMONIA-LYASE(2.10996231097),PHENYLALANINE AMMONIA-LYASE 1(4.27711900315),Phenylalanine ammonia-lyase 07(5.02738052203),Phenylalanine ammonia lyase(3.03883343322),OZONE-RESPONSIVE APOPLASTIC PROTEIN1, OZONE-RESPONSIVE AP…
GO:0098655	cation transmembrane transport	biological process	14/359	367/16641	0.02872	0.949543	Os01g0225000(-1.18575420244),Os01g0337500(2.75855851084),Os01g0831300(4.07341383415),Os02g0255000(2.4626011626),Os02g0550800(1.33471965348),Os03g0575200(1.41275540229),Os03g0758300(-1.35491298956),Os03g0838400(2.16359055918),Os04g0529800(1.49253903112),Os06g0665800(2.50302747482),Os07g0106200(1.39352847886),Os08g0455900(-1.25340393535),Os09g0448200(1.88326135399),Os12g0616500(2.81579939073)	Os01g0225000(-1.18575420244),Os01g0337500(2.75855851084),AMMONIUM TRANSPORTER 2;2(4.07341383415),CYCLIC NUCLEOTIDE GATED CHANNEL 2(2.4626011626),AMMONIUM TRANSPORTER 3;3(1.33471965348),HIGH-AFFINITY POTASSIUM(K+) TRANSPORTER 16(1.41275540229),CYCLIC NUCLEOTIDE GATED CHANNEL 7(-1.35491298956),AMMONIUM TRANSPORTER 3;2(2.16359055918),Os04g0529800(1.49253903112),HEAVY METAL ATPASE 9(2.50302747482),mo…
GO:0009066	aspartate family amino acid metabolic process	biological process	4/359	54/16641	0.02893	0.949934	Os01g0178000(1.45822593076),Os03g0291500(2.91637551452),Os03g0815200(1.205488434),Os12g0623900(1.49553284085)	Os01g0178000(1.45822593076),ASPARAGINE SYNTHETASE 1(2.91637551452),Os03g0815200(1.205488434),Os12g0623900(1.49553284085)
GO:0061135	endopeptidase regulator activity	molecular function	4/393	65/18942	0.04596	0.963144	Os01g0123900(-1.12731622667),Os01g0124650(4.56817633051),Os01g0267300(3.51741187865),Os01g0615050(6.24144673466)	BOWMAN-BIRK INHIBITOR 2-2(-1.12731622667),BOWMAN-BIRK INHIBITOR 2-3(4.56817633051),serpin-Z12(3.51741187865),Os01g0615050(6.24144673466)
GO:0009636	response to toxic substance	biological process	11/359	267/16641	0.03073	0.981508	Os01g0327100(4.1699509505),Os01g0327400(3.01449464247),Os02g0240300(-1.56800545948),Os03g0405500(3.75489332988),Os04g0434800(1.58660922367),Os06g0665800(2.50302747482),Os07g0497400(1.34631747345),Os07g0676900(-1.39293086128),Os07g0677400(-1.2707979721),Os07g0677500(2.4360191374),Os08g0256700(5.68889481004)	class III peroxidase 15(4.1699509505),class III peroxidase 16, Peroxidase 1(3.01449464247),class III peroxidase 29(-1.56800545948),Os03g0405500(3.75489332988),ASCORBATE PEROXIDASE 7(1.58660922367),HEAVY METAL ATPASE 9(2.50302747482),PNG1(1.34631747345),class III peroxidase 109, peroxidase 2(-1.39293086128),PEROXIDASE 5.1(-1.2707979721),PEROXIDASE 3006(2.4360191374),Os08g0256700(5.68889481004)
GO:0018196	peptidyl-asparagine modification	biological process	2/359	13/16641	0.03094	0.981508	Os04g0675500(1.46263174358),Os07g0209000(1.1018358452)	oligosaccharyltransferase subunit Stt3a(1.46263174358),dolichyl-diphosphooligosaccharide-protein glycosyltransferase 48kDa subunit, dolichyl-diphosphooligosaccharide-protein glycosyltransferase 1, Glycosyltransferase 48 kDa subunit precursor(1.1018358452)
GO:0018279	protein N-linked glycosylation via asparagine	biological process	2/359	13/16641	0.03094	0.981508	Os04g0675500(1.46263174358),Os07g0209000(1.1018358452)	oligosaccharyltransferase subunit Stt3a(1.46263174358),dolichyl-diphosphooligosaccharide-protein glycosyltransferase 48kDa subunit, dolichyl-diphosphooligosaccharide-protein glycosyltransferase 1, Glycosyltransferase 48 kDa subunit precursor(1.1018358452)
GO:0032101	regulation of response to external stimulus	biological process	3/359	32/16641	0.03112	0.981508	Os01g0130200(2.82007651019),Os01g0508100(7.66076872795),Os09g0417800(8.05711133022)	NRR(2.82007651019),NRR Repressor Homologue 3(7.66076872795),WRKY GENE 62(8.05711133022)
GO:0045088	regulation of innate immune response	biological process	3/359	32/16641	0.03112	0.981508	Os01g0130200(2.82007651019),Os01g0508100(7.66076872795),Os03g0270000(2.66940349996)	NRR(2.82007651019),NRR Repressor Homologue 3(7.66076872795),Os03g0270000(2.66940349996)
GO:0050776	regulation of immune response	biological process	3/359	32/16641	0.03112	0.981508	Os01g0130200(2.82007651019),Os01g0508100(7.66076872795),Os03g0270000(2.66940349996)	NRR(2.82007651019),NRR Repressor Homologue 3(7.66076872795),Os03g0270000(2.66940349996)
GO:0042744	hydrogen peroxide catabolic process	biological process	7/359	140/16641	0.03225	0.983692	Os01g0327100(4.1699509505),Os01g0327400(3.01449464247),Os02g0240300(-1.56800545948),Os04g0434800(1.58660922367),Os07g0676900(-1.39293086128),Os07g0677400(-1.2707979721),Os07g0677500(2.4360191374)	class III peroxidase 15(4.1699509505),class III peroxidase 16, Peroxidase 1(3.01449464247),class III peroxidase 29(-1.56800545948),ASCORBATE PEROXIDASE 7(1.58660922367),class III peroxidase 109, peroxidase 2(-1.39293086128),PEROXIDASE 5.1(-1.2707979721),PEROXIDASE 3006(2.4360191374)
GO:0006855	drug transmembrane transport	biological process	4/359	56/16641	0.0325	0.983692	Os01g0504500(1.4000907634),Os04g0373400(1.21652659332),Os07g0108200(3.00819971504),Os07g0502200(2.50924429363)	Os01g0504500(1.4000907634),Os04g0373400(1.21652659332),Os07g0108200(3.00819971504),Os07g0502200(2.50924429363)
GO:0015893	drug transport	biological process	4/359	56/16641	0.0325	0.983692	Os01g0504500(1.4000907634),Os04g0373400(1.21652659332),Os07g0108200(3.00819971504),Os07g0502200(2.50924429363)	Os01g0504500(1.4000907634),Os04g0373400(1.21652659332),Os07g0108200(3.00819971504),Os07g0502200(2.50924429363)
GO:0042493	response to drug	biological process	4/359	56/16641	0.0325	0.983692	Os01g0504500(1.4000907634),Os04g0373400(1.21652659332),Os07g0108200(3.00819971504),Os07g0502200(2.50924429363)	Os01g0504500(1.4000907634),Os04g0373400(1.21652659332),Os07g0108200(3.00819971504),Os07g0502200(2.50924429363)
GO:0043900	regulation of multi-organism process	biological process	3/359	33/16641	0.0337	0.983692	Os01g0130200(2.82007651019),Os01g0508100(7.66076872795),Os09g0417800(8.05711133022)	NRR(2.82007651019),NRR Repressor Homologue 3(7.66076872795),WRKY GENE 62(8.05711133022)
GO:0044403	symbiosis, encompassing mutualism through parasitism	biological process	3/359	33/16641	0.0337	0.983692	Os02g0736200(1.54417587749),Os04g0623500(2.05097123651),Os06g0569500(3.61522491145)	RNA-DEPENDENT RNA POLYMERASE 1(1.54417587749),GLYCOLATE OXIDASE 3(2.05097123651),ENT-KAURENE OXIDASE 4(3.61522491145)
GO:0044764	multi-organism cellular process	biological process	3/359	33/16641	0.0337	0.983692	Os02g0736200(1.54417587749),Os04g0623500(2.05097123651),Os06g0569500(3.61522491145)	RNA-DEPENDENT RNA POLYMERASE 1(1.54417587749),GLYCOLATE OXIDASE 3(2.05097123651),ENT-KAURENE OXIDASE 4(3.61522491145)
GO:0016310	phosphorylation	biological process	56/359	2044/16641	0.035	0.983692	Os01g0115800(1.21244896635),Os01g0138400(2.18078815517),Os01g0622600(1.11571353226),Os01g0674800(1.67926742042),Os01g0743800(-1.09287176968),Os01g0748600(1.49180995558),Os02g0193000(1.59072510684),Os02g0227700(1.65598860175),Os02g0609900(2.4094480279),Os02g0712700(3.16676941566),Os03g0102400(1.16603960756),Os03g0183800(-1.74331192517),Os03g0364400(1.0928375419),Os03g0407900(1.8971632457),Os03g071…	Tak Receptor-Like Kinase 1(1.21244896635),Os01g0138400(2.18078815517),CALCIUM-DEPENDENT PROTEIN KINASE 1(1.11571353226),Os01g0674800(1.67926742042),PSEUDO-PHOSPHOTRANSFER PROTEIN 1(-1.09287176968),Os01g0748600(1.49180995558),LysM receptor-like kinase 1, LysM-type receptor-like kinase4, NFR5/NFP ortholog(1.59072510684),RLK5(1.65598860175),Os02g0609900(2.4094480279),Os02g0712700(3.16676941566),Os03…
GO:0016050	vesicle organization	biological process	5/359	84/16641	0.03515	0.983692	Os02g0135800(-2.02091939679),Os05g0100600(1.07596731763),Os10g0495300(2.00717214488),Os11g0610700(1.29405967685),Os12g0639800(2.49130543117)	OsWD40-36(-2.02091939679),Os05g0100600(1.07596731763),Os10g0495300(2.00717214488),OsWD40-190(1.29405967685),Os12g0639800(2.49130543117)
GO:0002790	peptide secretion	biological process	2/359	14/16641	0.03559	0.983692	Os06g0716700(1.17074947261),Os11g0610700(1.29405967685)	RICE 90KDA HEAT SHOCK PROTEIN(1.17074947261),OsWD40-190(1.29405967685)
GO:0009306	protein secretion	biological process	2/359	14/16641	0.03559	0.983692	Os06g0716700(1.17074947261),Os11g0610700(1.29405967685)	RICE 90KDA HEAT SHOCK PROTEIN(1.17074947261),OsWD40-190(1.29405967685)
GO:0070932	histone H3 deacetylation	biological process	2/359	14/16641	0.03559	0.983692	Os05g0440250(1.08253003689),Os05g0440300(2.64987707545)	Os05g0440250(1.08253003689),Os05g0440300(2.64987707545)
GO:0044710	single-organism metabolic process	biological process	100/359	3944/16641	0.03697	0.983692	CAA33999(5.67462677699),Os01g0178000(1.45822593076),Os01g0225000(-1.18575420244),Os01g0227700(1.31773625948),Os01g0273800(1.60869018988),Os01g0327100(4.1699509505),Os01g0327400(3.01449464247),Os01g0559100(1.34591586908),Os01g0591300(1.14163036907),Os01g0728300(1.1726198348),Os01g0757200(-2.9859544665),Os01g0764400(1.64453110727),Os01g0850550(5.08878325909),Os01g0949700(2.27896494993),Os01g0949750…	ndhJ(5.67462677699),Os01g0178000(1.45822593076),Os01g0225000(-1.18575420244),Os01g0227700(1.31773625948),YUCCA-LIKE GENE 9(1.60869018988),class III peroxidase 15(4.1699509505),class III peroxidase 16, Peroxidase 1(3.01449464247),Os01g0559100(1.34591586908),Os01g0591300(1.14163036907),Os01g0728300(1.1726198348),GIBBERELLIN 2-OXIDASE 3(-2.9859544665),chorismate mutase(1.64453110727),LACCASE 7(5.088…
GO:0042743	hydrogen peroxide metabolic process	biological process	7/359	145/16641	0.03791	0.983692	Os01g0327100(4.1699509505),Os01g0327400(3.01449464247),Os02g0240300(-1.56800545948),Os04g0434800(1.58660922367),Os07g0676900(-1.39293086128),Os07g0677400(-1.2707979721),Os07g0677500(2.4360191374)	class III peroxidase 15(4.1699509505),class III peroxidase 16, Peroxidase 1(3.01449464247),class III peroxidase 29(-1.56800545948),ASCORBATE PEROXIDASE 7(1.58660922367),class III peroxidase 109, peroxidase 2(-1.39293086128),PEROXIDASE 5.1(-1.2707979721),PEROXIDASE 3006(2.4360191374)
GO:0006487	protein N-linked glycosylation	biological process	3/359	35/16641	0.03918	0.983692	Os04g0675500(1.46263174358),Os04g0682300(1.23654142804),Os07g0209000(1.1018358452)	oligosaccharyltransferase subunit Stt3a(1.46263174358),phosphomannomutase(1.23654142804),dolichyl-diphosphooligosaccharide-protein glycosyltransferase 48kDa subunit, dolichyl-diphosphooligosaccharide-protein glycosyltransferase 1, Glycosyltransferase 48 kDa subunit precursor(1.1018358452)
GO:0009057	macromolecule catabolic process	biological process	32/359	1073/16641	0.03952	0.983692	Os01g0613800(2.03196700745),Os01g0660200(1.51731916157),Os01g0687400(4.20696285904),Os01g0696800(3.25569746143),Os02g0249200(-1.06946617516),Os02g0249300(-1.11036999796),Os02g0523500(1.77110565315),Os02g0730700(1.15641060227),Os02g0738600(1.87649959434),Os03g0190800(1.47860018765),Os03g0317300(1.8230270565),Os03g0393700(1.83800867548),Os03g0421400(2.07588260414),Os03g0667100(1.67329112278),Os03g0…	Os01g0613800(2.03196700745),C10728, OsChib3a(1.51731916157),Os01g0687400(4.20696285904),Os01g0696800(3.25569746143),Os02g0249200(-1.06946617516),Os02g0249300(-1.11036999796),cytoskeleton-associated 120 kDa RNA-binding protein(1.77110565315),Os02g0730700(1.15641060227),glycoside hydrolase OsGH9B8(1.87649959434),Os03g0190800(1.47860018765),Os03g0317300(1.8230270565),SERINE CARBOXYPEPTIDASE 18(1.838…
GO:0009617	response to bacterium	biological process	5/359	87/16641	0.03997	0.983692	Os01g0130200(2.82007651019),Os03g0195100(3.16965806418),Os03g0667100(1.67329112278),Os09g0417600(5.47693954542),Os09g0417800(8.05711133022)	NRR(2.82007651019),AGD2-LIKE DEFENSE RESPONSE PROTEIN1, ABERRANT GROWTH AND DEATH2 [AGD2]-LIKE DEFENSE1(3.16965806418),NPR1-like gene 3(1.67329112278),WRKY GENE 76(5.47693954542),WRKY GENE 62(8.05711133022)
GO:0046417	chorismate metabolic process	biological process	2/359	15/16641	0.04049	0.983692	Os01g0764400(1.64453110727),Os07g0622200(2.25915189865)	chorismate mutase(1.64453110727),phospho-2-dehydro-3-deoxyheptonate aldolase, 3-deoxy-D-arabinoheptulosonate 7-phosphate synthase, 3-deoxy-D-arabino-heptulosonate 7-phosphate synthase 2(2.25915189865)
GO:0002682	regulation of immune system process	biological process	3/359	36/16641	0.04208	0.983692	Os01g0130200(2.82007651019),Os01g0508100(7.66076872795),Os03g0270000(2.66940349996)	NRR(2.82007651019),NRR Repressor Homologue 3(7.66076872795),Os03g0270000(2.66940349996)
GO:0000917	barrier septum assembly	biological process	1/359	2/16641	0.04268	0.983692	Os12g0498400(2.21993355427)	Os12g0498400(2.21993355427)
GO:0002184	cytoplasmic translational termination	biological process	1/359	2/16641	0.04268	0.983692	Os04g0270100(1.26518142155)	Os04g0270100(1.26518142155)
GO:0003400	regulation of COPII vesicle coating	biological process	1/359	2/16641	0.04268	0.983692	Os11g0610700(1.29405967685)	OsWD40-190(1.29405967685)
GO:0010188	response to microbial phytotoxin	biological process	1/359	2/16641	0.04268	0.983692	Os07g0497400(1.34631747345)	PNG1(1.34631747345)
GO:0010222	stem vascular tissue pattern formation	biological process	1/359	2/16641	0.04268	0.983692	Os08g0167000(1.29415084816)	ABC TRANSPORTER G FAMILY MEMBER 18(1.29415084816)
GO:0010364	regulation of ethylene biosynthetic process	biological process	1/359	2/16641	0.04268	0.983692	Os01g0178000(1.45822593076)	Os01g0178000(1.45822593076)
GO:0015809	arginine transport	biological process	1/359	2/16641	0.04268	0.983692	Os01g0225000(-1.18575420244)	Os01g0225000(-1.18575420244)
GO:0015819	lysine transport	biological process	1/359	2/16641	0.04268	0.983692	Os01g0225000(-1.18575420244)	Os01g0225000(-1.18575420244)
GO:0031335	regulation of sulfur amino acid metabolic process	biological process	1/359	2/16641	0.04268	0.983692	Os01g0178000(1.45822593076)	Os01g0178000(1.45822593076)
GO:0032350	regulation of hormone metabolic process	biological process	1/359	2/16641	0.04268	0.983692	Os01g0178000(1.45822593076)	Os01g0178000(1.45822593076)
GO:0032954	regulation of cytokinetic process	biological process	1/359	2/16641	0.04268	0.983692	Os12g0498400(2.21993355427)	Os12g0498400(2.21993355427)
GO:0032955	regulation of barrier septum assembly	biological process	1/359	2/16641	0.04268	0.983692	Os12g0498400(2.21993355427)	Os12g0498400(2.21993355427)
GO:0038202	TORC1 signaling	biological process	1/359	2/16641	0.04268	0.983692	Os02g0135800(-2.02091939679)	OsWD40-36(-2.02091939679)
GO:0045117	azole transport	biological process	1/359	2/16641	0.04268	0.983692	Os01g0225000(-1.18575420244)	Os01g0225000(-1.18575420244)
GO:0046443	FAD metabolic process	biological process	1/359	2/16641	0.04268	0.983692	Os03g0801700(1.43921037497)	RIBF(1.43921037497)
GO:0051552	flavone metabolic process	biological process	1/359	2/16641	0.04268	0.983692	Os08g0157500(3.17221285575)	O-METHYLTRANSFERASE 9(3.17221285575)
GO:0051553	flavone biosynthetic process	biological process	1/359	2/16641	0.04268	0.983692	Os08g0157500(3.17221285575)	O-METHYLTRANSFERASE 9(3.17221285575)
GO:0051554	flavonol metabolic process	biological process	1/359	2/16641	0.04268	0.983692	Os08g0157500(3.17221285575)	O-METHYLTRANSFERASE 9(3.17221285575)
GO:0051555	flavonol biosynthetic process	biological process	1/359	2/16641	0.04268	0.983692	Os08g0157500(3.17221285575)	O-METHYLTRANSFERASE 9(3.17221285575)
GO:0060628	regulation of ER to Golgi vesicle-mediated transport	biological process	1/359	2/16641	0.04268	0.983692	Os11g0610700(1.29405967685)	OsWD40-190(1.29405967685)
GO:0070981	L-asparagine biosynthetic process	biological process	1/359	2/16641	0.04268	0.983692	Os03g0291500(2.91637551452)	ASPARAGINE SYNTHETASE 1(2.91637551452)
GO:0070982	L-asparagine metabolic process	biological process	1/359	2/16641	0.04268	0.983692	Os03g0291500(2.91637551452)	ASPARAGINE SYNTHETASE 1(2.91637551452)
GO:0090113	regulation of ER to Golgi vesicle-mediated transport by GTP hydrolysis	biological process	1/359	2/16641	0.04268	0.983692	Os11g0610700(1.29405967685)	OsWD40-190(1.29405967685)
GO:0090354	regulation of auxin metabolic process	biological process	1/359	2/16641	0.04268	0.983692	Os01g0178000(1.45822593076)	Os01g0178000(1.45822593076)
GO:0090357	regulation of tryptophan metabolic process	biological process	1/359	2/16641	0.04268	0.983692	Os01g0178000(1.45822593076)	Os01g0178000(1.45822593076)
GO:0090529	cell septum assembly	biological process	1/359	2/16641	0.04268	0.983692	Os12g0498400(2.21993355427)	Os12g0498400(2.21993355427)
GO:1900425	negative regulation of defense response to bacterium	biological process	1/359	2/16641	0.04268	0.983692	Os09g0417800(8.05711133022)	WRKY GENE 62(8.05711133022)
GO:1900908	regulation of olefin metabolic process	biological process	1/359	2/16641	0.04268	0.983692	Os01g0178000(1.45822593076)	Os01g0178000(1.45822593076)
GO:1900911	regulation of olefin biosynthetic process	biological process	1/359	2/16641	0.04268	0.983692	Os01g0178000(1.45822593076)	Os01g0178000(1.45822593076)
GO:1901891	regulation of cell septum assembly	biological process	1/359	2/16641	0.04268	0.983692	Os12g0498400(2.21993355427)	Os12g0498400(2.21993355427)
GO:1902022	L-lysine transport	biological process	1/359	2/16641	0.04268	0.983692	Os01g0225000(-1.18575420244)	Os01g0225000(-1.18575420244)
GO:1902412	regulation of mitotic cytokinesis	biological process	1/359	2/16641	0.04268	0.983692	Os12g0498400(2.21993355427)	Os12g0498400(2.21993355427)
GO:1903401	L-lysine transmembrane transport	biological process	1/359	2/16641	0.04268	0.983692	Os01g0225000(-1.18575420244)	Os01g0225000(-1.18575420244)
GO:1903432	regulation of TORC1 signaling	biological process	1/359	2/16641	0.04268	0.983692	Os02g0135800(-2.02091939679)	OsWD40-36(-2.02091939679)
GO:1903436	regulation of mitotic cytokinetic process	biological process	1/359	2/16641	0.04268	0.983692	Os12g0498400(2.21993355427)	Os12g0498400(2.21993355427)
GO:1903826	arginine transmembrane transport	biological process	1/359	2/16641	0.04268	0.983692	Os01g0225000(-1.18575420244)	Os01g0225000(-1.18575420244)
GO:1904263	positive regulation of TORC1 signaling	biological process	1/359	2/16641	0.04268	0.983692	Os02g0135800(-2.02091939679)	OsWD40-36(-2.02091939679)
GO:0016701	oxidoreductase activity, acting on single donors with incorporation of molecular oxygen	molecular function	4/393	66/18942	0.04816	0.991847	Os02g0194700(-2.9658063402),Os03g0700700(2.32239218995),Os08g0508800(2.57888888834),Os08g0509100(2.44332210434)	LIPOXYGENASE 1(-2.9658063402),LIPOXYGENASE 1(2.32239218995),lipoxygenase Lox2:Os:1, lipoxygenase 9, lipoxygenase 8, herbivore-induced type 2 13-lipoxygenase, RLL2 lipoxygenase(2.57888888834),LIPOXYGENASE 8(2.44332210434)
GO:0061134	peptidase regulator activity	molecular function	4/393	66/18942	0.04816	0.991847	Os01g0123900(-1.12731622667),Os01g0124650(4.56817633051),Os01g0267300(3.51741187865),Os01g0615050(6.24144673466)	BOWMAN-BIRK INHIBITOR 2-2(-1.12731622667),BOWMAN-BIRK INHIBITOR 2-3(4.56817633051),serpin-Z12(3.51741187865),Os01g0615050(6.24144673466)
GO:0044419	interspecies interaction between organisms	biological process	4/359	62/16641	0.04471	1	Os02g0736200(1.54417587749),Os03g0687900(-1.57475439666),Os04g0623500(2.05097123651),Os06g0569500(3.61522491145)	RNA-DEPENDENT RNA POLYMERASE 1(1.54417587749),Os03g0687900(-1.57475439666),GLYCOLATE OXIDASE 3(2.05097123651),ENT-KAURENE OXIDASE 4(3.61522491145)
GO:0009686	gibberellin biosynthetic process	biological process	2/359	16/16641	0.04563	1	Os01g0757200(-2.9859544665),Os06g0569500(3.61522491145)	GIBBERELLIN 2-OXIDASE 3(-2.9859544665),ENT-KAURENE OXIDASE 4(3.61522491145)
GO:0031348	negative regulation of defense response	biological process	2/359	16/16641	0.04563	1	Os03g0270000(2.66940349996),Os09g0417800(8.05711133022)	Os03g0270000(2.66940349996),WRKY GENE 62(8.05711133022)
GO:0048193	Golgi vesicle transport	biological process	6/359	120/16641	0.04568	1	Os02g0135800(-2.02091939679),Os03g0849600(1.42173539672),Os05g0100600(1.07596731763),Os05g0378900(2.22792031395),Os11g0174000(1.50790655305),Os11g0610700(1.29405967685)	OsWD40-36(-2.02091939679),Os03g0849600(1.42173539672),Os05g0100600(1.07596731763),Os05g0378900(2.22792031395),Os11g0174000(1.50790655305),OsWD40-190(1.29405967685)
GO:0006633	fatty acid biosynthetic process	biological process	6/359	121/16641	0.04723	1	Os02g0194700(-2.9658063402),Os02g0205500(1.27968874442),Os03g0700700(2.32239218995),Os08g0327400(1.01385241957),Os08g0508800(2.57888888834),Os08g0509100(2.44332210434)	LIPOXYGENASE 1(-2.9658063402),Os02g0205500(1.27968874442),LIPOXYGENASE 1(2.32239218995),Os08g0327400(1.01385241957),lipoxygenase Lox2:Os:1, lipoxygenase 9, lipoxygenase 8, herbivore-induced type 2 13-lipoxygenase, RLL2 lipoxygenase(2.57888888834),LIPOXYGENASE 8(2.44332210434)
GO:0070972	protein localization to endoplasmic reticulum	biological process	3/359	38/16641	0.04819	1	Os04g0581100(10.3669105508),Os04g0682300(1.23654142804),Os05g0509500(1.86434675503)	SALICYLIC ACID 3 HYDROXYLASE(10.3669105508),phosphomannomutase(1.23654142804),Os05g0509500(1.86434675503)
GO:0010466	negative regulation of peptidase activity	biological process	4/359	64/16641	0.04928	1	Os01g0123900(-1.12731622667),Os01g0124650(4.56817633051),Os01g0267300(3.51741187865),Os01g0615050(6.24144673466)	BOWMAN-BIRK INHIBITOR 2-2(-1.12731622667),BOWMAN-BIRK INHIBITOR 2-3(4.56817633051),serpin-Z12(3.51741187865),Os01g0615050(6.24144673466)
GO:0010951	negative regulation of endopeptidase activity	biological process	4/359	64/16641	0.04928	1	Os01g0123900(-1.12731622667),Os01g0124650(4.56817633051),Os01g0267300(3.51741187865),Os01g0615050(6.24144673466)	BOWMAN-BIRK INHIBITOR 2-2(-1.12731622667),BOWMAN-BIRK INHIBITOR 2-3(4.56817633051),serpin-Z12(3.51741187865),Os01g0615050(6.24144673466)
GO:0045861	negative regulation of proteolysis	biological process	4/359	64/16641	0.04928	1	Os01g0123900(-1.12731622667),Os01g0124650(4.56817633051),Os01g0267300(3.51741187865),Os01g0615050(6.24144673466)	BOWMAN-BIRK INHIBITOR 2-2(-1.12731622667),BOWMAN-BIRK INHIBITOR 2-3(4.56817633051),serpin-Z12(3.51741187865),Os01g0615050(6.24144673466)
GO:0006614	SRP-dependent cotranslational protein targeting to membrane	biological process	2/359	17/16641	0.05099	1	Os04g0581100(10.3669105508),Os05g0509500(1.86434675503)	SALICYLIC ACID 3 HYDROXYLASE(10.3669105508),Os05g0509500(1.86434675503)
GO:0052548	regulation of endopeptidase activity	biological process	4/359	65/16641	0.05166	1	Os01g0123900(-1.12731622667),Os01g0124650(4.56817633051),Os01g0267300(3.51741187865),Os01g0615050(6.24144673466)	BOWMAN-BIRK INHIBITOR 2-2(-1.12731622667),BOWMAN-BIRK INHIBITOR 2-3(4.56817633051),serpin-Z12(3.51741187865),Os01g0615050(6.24144673466)
GO:0034220	ion transmembrane transport	biological process	18/359	550/16641	0.05288	1	Os01g0175700(4.29150779408),Os01g0225000(-1.18575420244),Os01g0232000(-1.25647857425),Os01g0337500(2.75855851084),Os01g0831300(4.07341383415),Os02g0255000(2.4626011626),Os02g0550800(1.33471965348),Os03g0265300(1.76185758385),Os03g0575200(1.41275540229),Os03g0758300(-1.35491298956),Os03g0838400(2.16359055918),Os04g0529800(1.49253903112),Os06g0228500(-1.39829782632),Os06g0665800(2.50302747482),Os07…	EFFLUX BORON TRANSPORTER 2(4.29150779408),Os01g0225000(-1.18575420244),TONOPLAST INTRINSIC PROTEIN 4;3(-1.25647857425),Os01g0337500(2.75855851084),AMMONIUM TRANSPORTER 2;2(4.07341383415),CYCLIC NUCLEOTIDE GATED CHANNEL 2(2.4626011626),AMMONIUM TRANSPORTER 3;3(1.33471965348),Os03g0265300(1.76185758385),HIGH-AFFINITY POTASSIUM(K+) TRANSPORTER 16(1.41275540229),CYCLIC NUCLEOTIDE GATED CHANNEL 7(-1.3…
GO:0052547	regulation of peptidase activity	biological process	4/359	66/16641	0.05409	1	Os01g0123900(-1.12731622667),Os01g0124650(4.56817633051),Os01g0267300(3.51741187865),Os01g0615050(6.24144673466)	BOWMAN-BIRK INHIBITOR 2-2(-1.12731622667),BOWMAN-BIRK INHIBITOR 2-3(4.56817633051),serpin-Z12(3.51741187865),Os01g0615050(6.24144673466)
GO:0010243	response to organonitrogen compound	biological process	2/359	18/16641	0.05657	1	Os09g0417600(5.47693954542),Os09g0417800(8.05711133022)	WRKY GENE 76(5.47693954542),WRKY GENE 62(8.05711133022)
GO:0098542	defense response to other organism	biological process	7/359	159/16641	0.05709	1	Os01g0130200(2.82007651019),Os01g0508100(7.66076872795),Os03g0195100(3.16965806418),Os03g0667100(1.67329112278),Os04g0683700(2.6510814398),Os07g0409900(1.52058575902),Os09g0417800(8.05711133022)	NRR(2.82007651019),NRR Repressor Homologue 3(7.66076872795),AGD2-LIKE DEFENSE RESPONSE PROTEIN1, ABERRANT GROWTH AND DEATH2 [AGD2]-LIKE DEFENSE1(3.16965806418),NPR1-like gene 3(1.67329112278),Acyl-Activating Enzyme 3, adenosine monophosphate binding protein 3(2.6510814398),CALCIUM-DEPENDENT PROTEIN KINASE 18(1.52058575902),WRKY GENE 62(8.05711133022)
GO:1901698	response to nitrogen compound	biological process	4/359	68/16641	0.05915	1	Os02g0736200(1.54417587749),Os03g0121800(-1.57847789883),Os09g0417600(5.47693954542),Os09g0417800(8.05711133022)	RNA-DEPENDENT RNA POLYMERASE 1(1.54417587749),DICER-LIKE 1(-1.57847789883),WRKY GENE 76(5.47693954542),WRKY GENE 62(8.05711133022)
GO:0001732	formation of cytoplasmic translation initiation complex	biological process	2/359	19/16641	0.06235	1	Os05g0227700(1.12003583302),Os07g0222300(1.18199475133)	EUKARYOTIC INITIATION FACTOR 3L(1.12003583302),EUKARYOTIC INITIATION FACTOR 3E(1.18199475133)
GO:0051181	cofactor transport	biological process	2/359	19/16641	0.06235	1	Os01g0225000(-1.18575420244),Os03g0265300(1.76185758385)	Os01g0225000(-1.18575420244),Os03g0265300(1.76185758385)
GO:0006464	cellular protein modification process	biological process	77/359	3026/16641	0.0625	1	Os01g0115800(1.21244896635),Os01g0138400(2.18078815517),Os01g0269100(1.35573300008),Os01g0622600(1.11571353226),Os01g0674800(1.67926742042),Os01g0748600(1.49180995558),Os02g0193000(1.59072510684),Os02g0219400(1.74902031418),Os02g0227700(1.65598860175),Os02g0249200(-1.06946617516),Os02g0249300(-1.11036999796),Os02g0609900(2.4094480279),Os02g0712700(3.16676941566),Os02g0738200(3.03478456766),Os03g0…	Tak Receptor-Like Kinase 1(1.21244896635),Os01g0138400(2.18078815517),Os01g0269100(1.35573300008),CALCIUM-DEPENDENT PROTEIN KINASE 1(1.11571353226),Os01g0674800(1.67926742042),Os01g0748600(1.49180995558),LysM receptor-like kinase 1, LysM-type receptor-like kinase4, NFR5/NFP ortholog(1.59072510684),Os02g0219400(1.74902031418),RLK5(1.65598860175),Os02g0249200(-1.06946617516),Os02g0249300(-1.1103699…
GO:0036211	protein modification process	biological process	77/359	3026/16641	0.0625	1	Os01g0115800(1.21244896635),Os01g0138400(2.18078815517),Os01g0269100(1.35573300008),Os01g0622600(1.11571353226),Os01g0674800(1.67926742042),Os01g0748600(1.49180995558),Os02g0193000(1.59072510684),Os02g0219400(1.74902031418),Os02g0227700(1.65598860175),Os02g0249200(-1.06946617516),Os02g0249300(-1.11036999796),Os02g0609900(2.4094480279),Os02g0712700(3.16676941566),Os02g0738200(3.03478456766),Os03g0…	Tak Receptor-Like Kinase 1(1.21244896635),Os01g0138400(2.18078815517),Os01g0269100(1.35573300008),CALCIUM-DEPENDENT PROTEIN KINASE 1(1.11571353226),Os01g0674800(1.67926742042),Os01g0748600(1.49180995558),LysM receptor-like kinase 1, LysM-type receptor-like kinase4, NFR5/NFP ortholog(1.59072510684),Os02g0219400(1.74902031418),RLK5(1.65598860175),Os02g0249200(-1.06946617516),Os02g0249300(-1.1103699…
GO:0006528	asparagine metabolic process	biological process	1/359	3/16641	0.06334	1	Os03g0291500(2.91637551452)	ASPARAGINE SYNTHETASE 1(2.91637551452)
GO:0006529	asparagine biosynthetic process	biological process	1/359	3/16641	0.06334	1	Os03g0291500(2.91637551452)	ASPARAGINE SYNTHETASE 1(2.91637551452)
GO:0009862	systemic acquired resistance, salicylic acid mediated signaling pathway	biological process	1/359	3/16641	0.06334	1	Os03g0195100(3.16965806418)	AGD2-LIKE DEFENSE RESPONSE PROTEIN1, ABERRANT GROWTH AND DEATH2 [AGD2]-LIKE DEFENSE1(3.16965806418)
GO:0010037	response to carbon dioxide	biological process	1/359	3/16641	0.06334	1	Os03g0401300(2.32311635478)	SUCROSE SYNTHASE 1(2.32311635478)
GO:0010375	stomatal complex patterning	biological process	1/359	3/16641	0.06334	1	Os02g0219400(1.74902031418)	Os02g0219400(1.74902031418)
GO:0015802	basic amino acid transport	biological process	1/359	3/16641	0.06334	1	Os01g0225000(-1.18575420244)	Os01g0225000(-1.18575420244)
GO:0015883	FAD transport	biological process	1/359	3/16641	0.06334	1	Os03g0265300(1.76185758385)	Os03g0265300(1.76185758385)
GO:0035350	FAD transmembrane transport	biological process	1/359	3/16641	0.06334	1	Os03g0265300(1.76185758385)	Os03g0265300(1.76185758385)
GO:0060148	positive regulation of posttranscriptional gene silencing	biological process	1/359	3/16641	0.06334	1	Os02g0736200(1.54417587749)	RNA-DEPENDENT RNA POLYMERASE 1(1.54417587749)
GO:0072387	flavin adenine dinucleotide metabolic process	biological process	1/359	3/16641	0.06334	1	Os03g0801700(1.43921037497)	RIBF(1.43921037497)
GO:0080009	mRNA methylation	biological process	1/359	3/16641	0.06334	1	Os06g0474200(1.26907626396)	SKIP interacting protein 2, SKIPa-interacting protein 2, SKIPa-interacting protein 2(1.26907626396)
GO:0016114	terpenoid biosynthetic process	biological process	4/359	70/16641	0.06445	1	Os01g0757200(-2.9859544665),Os02g0570700(3.92624048373),Os06g0569500(3.61522491145),Os06g0599200(3.09172246223)	GIBBERELLIN 2-OXIDASE 3(-2.9859544665),P-450 71Z7(3.92624048373),ENT-KAURENE OXIDASE 4(3.61522491145),CYP76M7(3.09172246223)
GO:0009814	defense response, incompatible interaction	biological process	3/359	43/16641	0.06524	1	Os01g0130200(2.82007651019),Os01g0508100(7.66076872795),Os03g0195100(3.16965806418)	NRR(2.82007651019),NRR Repressor Homologue 3(7.66076872795),AGD2-LIKE DEFENSE RESPONSE PROTEIN1, ABERRANT GROWTH AND DEATH2 [AGD2]-LIKE DEFENSE1(3.16965806418)
GO:1901136	carbohydrate derivative catabolic process	biological process	4/359	71/16641	0.0672	1	Os01g0660200(1.51731916157),Os01g0687400(4.20696285904),Os05g0247100(4.07049577065),Os07g0497400(1.34631747345)	C10728, OsChib3a(1.51731916157),Os01g0687400(4.20696285904),drought-induced protein 3, Xylanase inhibitor protein 2(4.07049577065),PNG1(1.34631747345)
GO:0045087	innate immune response	biological process	5/359	101/16641	0.06753	1	Os01g0130200(2.82007651019),Os01g0508100(7.66076872795),Os03g0195100(3.16965806418),Os03g0270000(2.66940349996),Os03g0758300(-1.35491298956)	NRR(2.82007651019),NRR Repressor Homologue 3(7.66076872795),AGD2-LIKE DEFENSE RESPONSE PROTEIN1, ABERRANT GROWTH AND DEATH2 [AGD2]-LIKE DEFENSE1(3.16965806418),Os03g0270000(2.66940349996),CYCLIC NUCLEOTIDE GATED CHANNEL 7(-1.35491298956)
GO:0006613	cotranslational protein targeting to membrane	biological process	2/359	20/16641	0.06831	1	Os04g0581100(10.3669105508),Os05g0509500(1.86434675503)	SALICYLIC ACID 3 HYDROXYLASE(10.3669105508),Os05g0509500(1.86434675503)
GO:0010150	leaf senescence	biological process	2/359	20/16641	0.06831	1	Os01g0192000(1.49903522078),Os03g0195100(3.16965806418)	DELAY OF THE ONSET OF SENESCENCE(1.49903522078),AGD2-LIKE DEFENSE RESPONSE PROTEIN1, ABERRANT GROWTH AND DEATH2 [AGD2]-LIKE DEFENSE1(3.16965806418)
GO:0006952	defense response	biological process	20/359	648/16641	0.06947	1	Os01g0130200(2.82007651019),Os01g0508100(7.66076872795),Os03g0195100(3.16965806418),Os03g0270000(2.66940349996),Os03g0667100(1.67329112278),Os03g0687900(-1.57475439666),Os03g0758300(-1.35491298956),Os04g0416700(-1.15880032517),Os04g0683700(2.6510814398),Os05g0414300(1.33111381242),Os06g0599200(3.09172246223),Os06g0614100(1.62015581095),Os07g0273900(1.07627381761),Os07g0409900(1.52058575902),Os09g…	NRR(2.82007651019),NRR Repressor Homologue 3(7.66076872795),AGD2-LIKE DEFENSE RESPONSE PROTEIN1, ABERRANT GROWTH AND DEATH2 [AGD2]-LIKE DEFENSE1(3.16965806418),Os03g0270000(2.66940349996),NPR1-like gene 3(1.67329112278),Os03g0687900(-1.57475439666),CYCLIC NUCLEOTIDE GATED CHANNEL 7(-1.35491298956),Os04g0416700(-1.15880032517),Acyl-Activating Enzyme 3, adenosine monophosphate binding protein 3(2.6…
GO:0006955	immune response	biological process	5/359	102/16641	0.06982	1	Os01g0130200(2.82007651019),Os01g0508100(7.66076872795),Os03g0195100(3.16965806418),Os03g0270000(2.66940349996),Os03g0758300(-1.35491298956)	NRR(2.82007651019),NRR Repressor Homologue 3(7.66076872795),AGD2-LIKE DEFENSE RESPONSE PROTEIN1, ABERRANT GROWTH AND DEATH2 [AGD2]-LIKE DEFENSE1(3.16965806418),Os03g0270000(2.66940349996),CYCLIC NUCLEOTIDE GATED CHANNEL 7(-1.35491298956)
GO:0009620	response to fungus	biological process	4/359	72/16641	0.07	1	Os04g0683700(2.6510814398),Os07g0409900(1.52058575902),Os09g0417600(5.47693954542),Os09g0417800(8.05711133022)	Acyl-Activating Enzyme 3, adenosine monophosphate binding protein 3(2.6510814398),CALCIUM-DEPENDENT PROTEIN KINASE 18(1.52058575902),WRKY GENE 76(5.47693954542),WRKY GENE 62(8.05711133022)
GO:0071804	cellular potassium ion transport	biological process	4/359	72/16641	0.07	1	Os02g0255000(2.4626011626),Os03g0575200(1.41275540229),Os03g0758300(-1.35491298956),Os09g0448200(1.88326135399)	CYCLIC NUCLEOTIDE GATED CHANNEL 2(2.4626011626),HIGH-AFFINITY POTASSIUM(K+) TRANSPORTER 16(1.41275540229),CYCLIC NUCLEOTIDE GATED CHANNEL 7(-1.35491298956),HIGH-AFFINITY POTASSIUM(K+) TRANSPORTER 17(1.88326135399)
GO:0071805	potassium ion transmembrane transport	biological process	4/359	72/16641	0.07	1	Os02g0255000(2.4626011626),Os03g0575200(1.41275540229),Os03g0758300(-1.35491298956),Os09g0448200(1.88326135399)	CYCLIC NUCLEOTIDE GATED CHANNEL 2(2.4626011626),HIGH-AFFINITY POTASSIUM(K+) TRANSPORTER 16(1.41275540229),CYCLIC NUCLEOTIDE GATED CHANNEL 7(-1.35491298956),HIGH-AFFINITY POTASSIUM(K+) TRANSPORTER 17(1.88326135399)
GO:0006810	transport	biological process	60/359	2316/16641	0.07329	1	CAA33999(5.67462677699),Os01g0175700(4.29150779408),Os01g0225000(-1.18575420244),Os01g0232000(-1.25647857425),Os01g0242600(3.44535767385),Os01g0337500(2.75855851084),Os01g0504500(1.4000907634),Os01g0609900(4.00227537156),Os01g0678800(6.49679497796),Os01g0703600(1.20086003567),Os01g0831300(4.07341383415),Os01g0881300(-1.54248364625),Os01g0945700(2.57495025704),Os02g0135800(-2.02091939679),Os02g025…	ndhJ(5.67462677699),EFFLUX BORON TRANSPORTER 2(4.29150779408),Os01g0225000(-1.18575420244),TONOPLAST INTRINSIC PROTEIN 4;3(-1.25647857425),Os01g0242600(3.44535767385),Os01g0337500(2.75855851084),Os01g0504500(1.4000907634),PLEIOTROPIC DRUG RESISTANCE 8(4.00227537156),Os01g0678800(6.49679497796),SPOTTED LEAF 28(1.20086003567),AMMONIUM TRANSPORTER 2;2(4.07341383415),SWEET1A(-1.54248364625),bi-direct…
GO:0019538	protein metabolic process	biological process	114/359	4691/16641	0.07351	1	Os01g0115800(1.21244896635),Os01g0123900(-1.12731622667),Os01g0124650(4.56817633051),Os01g0138400(2.18078815517),Os01g0267300(3.51741187865),Os01g0269100(1.35573300008),Os01g0559100(1.34591586908),Os01g0613800(2.03196700745),Os01g0615050(6.24144673466),Os01g0622600(1.11571353226),Os01g0674800(1.67926742042),Os01g0696800(3.25569746143),Os01g0748600(1.49180995558),Os01g0778800(1.42857376983),Os01g0…	Tak Receptor-Like Kinase 1(1.21244896635),BOWMAN-BIRK INHIBITOR 2-2(-1.12731622667),BOWMAN-BIRK INHIBITOR 2-3(4.56817633051),Os01g0138400(2.18078815517),serpin-Z12(3.51741187865),Os01g0269100(1.35573300008),Os01g0559100(1.34591586908),Os01g0613800(2.03196700745),Os01g0615050(6.24144673466),CALCIUM-DEPENDENT PROTEIN KINASE 1(1.11571353226),Os01g0674800(1.67926742042),Os01g0696800(3.25569746143),Os…
GO:0030422	production of siRNA involved in RNA interference	biological process	2/359	21/16641	0.07446	1	Os02g0736200(1.54417587749),Os03g0121800(-1.57847789883)	RNA-DEPENDENT RNA POLYMERASE 1(1.54417587749),DICER-LIKE 1(-1.57847789883)
GO:0090693	plant organ senescence	biological process	2/359	21/16641	0.07446	1	Os01g0192000(1.49903522078),Os03g0195100(3.16965806418)	DELAY OF THE ONSET OF SENESCENCE(1.49903522078),AGD2-LIKE DEFENSE RESPONSE PROTEIN1, ABERRANT GROWTH AND DEATH2 [AGD2]-LIKE DEFENSE1(3.16965806418)
GO:0042221	response to chemical	biological process	32/359	1140/16641	0.0762	1	Os01g0192000(1.49903522078),Os01g0327100(4.1699509505),Os01g0327400(3.01449464247),Os01g0504500(1.4000907634),Os01g0743800(-1.09287176968),Os02g0240300(-1.56800545948),Os02g0736200(1.54417587749),Os03g0121800(-1.57847789883),Os03g0195100(3.16965806418),Os03g0401300(2.32311635478),Os03g0405500(3.75489332988),Os03g0421400(2.07588260414),Os04g0373400(1.21652659332),Os04g0434800(1.58660922367),Os04g0…	DELAY OF THE ONSET OF SENESCENCE(1.49903522078),class III peroxidase 15(4.1699509505),class III peroxidase 16, Peroxidase 1(3.01449464247),Os01g0504500(1.4000907634),PSEUDO-PHOSPHOTRANSFER PROTEIN 1(-1.09287176968),class III peroxidase 29(-1.56800545948),RNA-DEPENDENT RNA POLYMERASE 1(1.54417587749),DICER-LIKE 1(-1.57847789883),AGD2-LIKE DEFENSE RESPONSE PROTEIN1, ABERRANT GROWTH AND DEATH2 [AGD2…
GO:0046777	protein autophosphorylation	biological process	3/359	46/16641	0.07662	1	Os05g0585500(1.23352870484),Os07g0161600(1.39964836455),Os07g0409900(1.52058575902)	CALCIUM-DEPENDENT PROTEIN KINASE 15(1.23352870484),CALCIUM-DEPENDENT PROTEIN KINASE 17(1.39964836455),CALCIUM-DEPENDENT PROTEIN KINASE 18(1.52058575902)
GO:0006749	glutathione metabolic process	biological process	5/359	105/16641	0.07695	1	Os01g0949700(2.27896494993),Os01g0949750(1.96608269078),Os09g0467200(1.76357196936),Os10g0527800(3.61011891698),Os10g0531400(2.4658353177)	TAU GLUTATHIONE S-TRANSFERASE 7(2.27896494993),TAU GLUTATHIONE S-TRANSFERASE 35(1.96608269078),TAU GLUTATHIONE S-TRANSFERASE 17(1.76357196936),TAU GLUTATHIONE S-TRANSFERASE 12(3.61011891698),TAU GLUTATHIONE S-TRANSFERASE 10(2.4658353177)
GO:0031347	regulation of defense response	biological process	4/359	75/16641	0.07875	1	Os01g0130200(2.82007651019),Os01g0508100(7.66076872795),Os03g0270000(2.66940349996),Os09g0417800(8.05711133022)	NRR(2.82007651019),NRR Repressor Homologue 3(7.66076872795),Os03g0270000(2.66940349996),WRKY GENE 62(8.05711133022)
GO:0000096	sulfur amino acid metabolic process	biological process	3/359	47/16641	0.0806	1	Os01g0178000(1.45822593076),Os03g0815200(1.205488434),Os12g0623900(1.49553284085)	Os01g0178000(1.45822593076),Os03g0815200(1.205488434),Os12g0623900(1.49553284085)
GO:0002183	cytoplasmic translational initiation	biological process	2/359	22/16641	0.08077	1	Os05g0227700(1.12003583302),Os07g0222300(1.18199475133)	EUKARYOTIC INITIATION FACTOR 3L(1.12003583302),EUKARYOTIC INITIATION FACTOR 3E(1.18199475133)
GO:0043648	dicarboxylic acid metabolic process	biological process	4/359	76/16641	0.08179	1	Os01g0764400(1.64453110727),Os03g0337900(1.70219253185),Os04g0683700(2.6510814398),Os07g0622200(2.25915189865)	chorismate mutase(1.64453110727),Os03g0337900(1.70219253185),Acyl-Activating Enzyme 3, adenosine monophosphate binding protein 3(2.6510814398),phospho-2-dehydro-3-deoxyheptonate aldolase, 3-deoxy-D-arabinoheptulosonate 7-phosphate synthase, 3-deoxy-D-arabino-heptulosonate 7-phosphate synthase 2(2.25915189865)
GO:0006013	mannose metabolic process	biological process	1/359	4/16641	0.08355	1	Os04g0682300(1.23654142804)	phosphomannomutase(1.23654142804)
GO:0006097	glyoxylate cycle	biological process	1/359	4/16641	0.08355	1	Os07g0529000(-2.93524797579)	isocitrate lyase, endosperm-specific gene 107(-2.93524797579)
GO:0006517	protein deglycosylation	biological process	1/359	4/16641	0.08355	1	Os07g0497400(1.34631747345)	PNG1(1.34631747345)
GO:0006521	regulation of cellular amino acid metabolic process	biological process	1/359	4/16641	0.08355	1	Os01g0178000(1.45822593076)	Os01g0178000(1.45822593076)
GO:0006901	vesicle coating	biological process	1/359	4/16641	0.08355	1	Os11g0610700(1.29405967685)	OsWD40-190(1.29405967685)
GO:0007032	endosome organization	biological process	1/359	4/16641	0.08355	1	Os10g0495300(2.00717214488)	Os10g0495300(2.00717214488)
GO:0009641	shade avoidance	biological process	1/359	4/16641	0.08355	1	Os01g0178000(1.45822593076)	Os01g0178000(1.45822593076)
GO:0010588	cotyledon vascular tissue pattern formation	biological process	1/359	4/16641	0.08355	1	Os08g0167000(1.29415084816)	ABC TRANSPORTER G FAMILY MEMBER 18(1.29415084816)
GO:0015822	ornithine transport	biological process	1/359	4/16641	0.08355	1	Os01g0225000(-1.18575420244)	Os01g0225000(-1.18575420244)
GO:0019048	modulation by virus of host morphology or physiology	biological process	1/359	4/16641	0.08355	1	Os04g0623500(2.05097123651)	GLYCOLATE OXIDASE 3(2.05097123651)
GO:0030186	melatonin metabolic process	biological process	1/359	4/16641	0.08355	1	Os08g0157500(3.17221285575)	O-METHYLTRANSFERASE 9(3.17221285575)
GO:0030187	melatonin biosynthetic process	biological process	1/359	4/16641	0.08355	1	Os08g0157500(3.17221285575)	O-METHYLTRANSFERASE 9(3.17221285575)
GO:0032006	regulation of TOR signaling	biological process	1/359	4/16641	0.08355	1	Os02g0135800(-2.02091939679)	OsWD40-36(-2.02091939679)
GO:0032008	positive regulation of TOR signaling	biological process	1/359	4/16641	0.08355	1	Os02g0135800(-2.02091939679)	OsWD40-36(-2.02091939679)
GO:0033238	regulation of cellular amine metabolic process	biological process	1/359	4/16641	0.08355	1	Os01g0178000(1.45822593076)	Os01g0178000(1.45822593076)
GO:0034394	protein localization to cell surface	biological process	1/359	4/16641	0.08355	1	Os02g0219400(1.74902031418)	Os02g0219400(1.74902031418)
GO:0035352	NAD transmembrane transport	biological process	1/359	4/16641	0.08355	1	Os03g0265300(1.76185758385)	Os03g0265300(1.76185758385)
GO:0042762	regulation of sulfur metabolic process	biological process	1/359	4/16641	0.08355	1	Os01g0178000(1.45822593076)	Os01g0178000(1.45822593076)
GO:0043132	NAD transport	biological process	1/359	4/16641	0.08355	1	Os03g0265300(1.76185758385)	Os03g0265300(1.76185758385)
GO:0043649	dicarboxylic acid catabolic process	biological process	1/359	4/16641	0.08355	1	Os04g0683700(2.6510814398)	Acyl-Activating Enzyme 3, adenosine monophosphate binding protein 3(2.6510814398)
GO:0044375	regulation of peroxisome size	biological process	1/359	4/16641	0.08355	1	Os03g0265300(1.76185758385)	Os03g0265300(1.76185758385)
GO:0046487	glyoxylate metabolic process	biological process	1/359	4/16641	0.08355	1	Os07g0529000(-2.93524797579)	isocitrate lyase, endosperm-specific gene 107(-2.93524797579)
GO:0048207	vesicle targeting, rough ER to cis-Golgi	biological process	1/359	4/16641	0.08355	1	Os11g0610700(1.29405967685)	OsWD40-190(1.29405967685)
GO:0048208	COPII vesicle coating	biological process	1/359	4/16641	0.08355	1	Os11g0610700(1.29405967685)	OsWD40-190(1.29405967685)
GO:0050667	homocysteine metabolic process	biological process	1/359	4/16641	0.08355	1	Os12g0623900(1.49553284085)	Os12g0623900(1.49553284085)
GO:1903352	L-ornithine transmembrane transport	biological process	1/359	4/16641	0.08355	1	Os01g0225000(-1.18575420244)	Os01g0225000(-1.18575420244)
GO:0051704	multi-organism process	biological process	14/359	431/16641	0.0848	1	Os01g0130200(2.82007651019),Os01g0508100(7.66076872795),Os02g0736200(1.54417587749),Os03g0195100(3.16965806418),Os03g0667100(1.67329112278),Os03g0687900(-1.57475439666),Os04g0623500(2.05097123651),Os04g0683700(2.6510814398),Os06g0569500(3.61522491145),Os07g0409900(1.52058575902),Os07g0550900(1.78047922497),Os08g0508800(2.57888888834),Os09g0417600(5.47693954542),Os09g0417800(8.05711133022)	NRR(2.82007651019),NRR Repressor Homologue 3(7.66076872795),RNA-DEPENDENT RNA POLYMERASE 1(1.54417587749),AGD2-LIKE DEFENSE RESPONSE PROTEIN1, ABERRANT GROWTH AND DEATH2 [AGD2]-LIKE DEFENSE1(3.16965806418),NPR1-like gene 3(1.67329112278),Os03g0687900(-1.57475439666),GLYCOLATE OXIDASE 3(2.05097123651),Acyl-Activating Enzyme 3, adenosine monophosphate binding protein 3(2.6510814398),ENT-KAURENE OXI…
GO:0031047	gene silencing by RNA	biological process	4/359	77/16641	0.08488	1	Os02g0523500(1.77110565315),Os02g0736200(1.54417587749),Os03g0121800(-1.57847789883),Os07g0471300(3.4142190168)	cytoskeleton-associated 120 kDa RNA-binding protein(1.77110565315),RNA-DEPENDENT RNA POLYMERASE 1(1.54417587749),DICER-LIKE 1(-1.57847789883),ARGONAUTE 18(3.4142190168)
GO:0042742	defense response to bacterium	biological process	4/359	77/16641	0.08488	1	Os01g0130200(2.82007651019),Os03g0195100(3.16965806418),Os03g0667100(1.67329112278),Os09g0417800(8.05711133022)	NRR(2.82007651019),AGD2-LIKE DEFENSE RESPONSE PROTEIN1, ABERRANT GROWTH AND DEATH2 [AGD2]-LIKE DEFENSE1(3.16965806418),NPR1-like gene 3(1.67329112278),WRKY GENE 62(8.05711133022)
GO:0002376	immune system process	biological process	5/359	109/16641	0.08703	1	Os01g0130200(2.82007651019),Os01g0508100(7.66076872795),Os03g0195100(3.16965806418),Os03g0270000(2.66940349996),Os03g0758300(-1.35491298956)	NRR(2.82007651019),NRR Repressor Homologue 3(7.66076872795),AGD2-LIKE DEFENSE RESPONSE PROTEIN1, ABERRANT GROWTH AND DEATH2 [AGD2]-LIKE DEFENSE1(3.16965806418),Os03g0270000(2.66940349996),CYCLIC NUCLEOTIDE GATED CHANNEL 7(-1.35491298956)
GO:0007568	aging	biological process	2/359	23/16641	0.08725	1	Os01g0192000(1.49903522078),Os03g0195100(3.16965806418)	DELAY OF THE ONSET OF SENESCENCE(1.49903522078),AGD2-LIKE DEFENSE RESPONSE PROTEIN1, ABERRANT GROWTH AND DEATH2 [AGD2]-LIKE DEFENSE1(3.16965806418)
GO:0016246	RNA interference	biological process	2/359	23/16641	0.08725	1	Os02g0736200(1.54417587749),Os03g0121800(-1.57847789883)	RNA-DEPENDENT RNA POLYMERASE 1(1.54417587749),DICER-LIKE 1(-1.57847789883)
GO:0051234	establishment of localization	biological process	60/359	2346/16641	0.08858	1	CAA33999(5.67462677699),Os01g0175700(4.29150779408),Os01g0225000(-1.18575420244),Os01g0232000(-1.25647857425),Os01g0242600(3.44535767385),Os01g0337500(2.75855851084),Os01g0504500(1.4000907634),Os01g0609900(4.00227537156),Os01g0678800(6.49679497796),Os01g0703600(1.20086003567),Os01g0831300(4.07341383415),Os01g0881300(-1.54248364625),Os01g0945700(2.57495025704),Os02g0135800(-2.02091939679),Os02g025…	ndhJ(5.67462677699),EFFLUX BORON TRANSPORTER 2(4.29150779408),Os01g0225000(-1.18575420244),TONOPLAST INTRINSIC PROTEIN 4;3(-1.25647857425),Os01g0242600(3.44535767385),Os01g0337500(2.75855851084),Os01g0504500(1.4000907634),PLEIOTROPIC DRUG RESISTANCE 8(4.00227537156),Os01g0678800(6.49679497796),SPOTTED LEAF 28(1.20086003567),AMMONIUM TRANSPORTER 2;2(4.07341383415),SWEET1A(-1.54248364625),bi-direct…
GO:0006813	potassium ion transport	biological process	4/359	79/16641	0.09123	1	Os02g0255000(2.4626011626),Os03g0575200(1.41275540229),Os03g0758300(-1.35491298956),Os09g0448200(1.88326135399)	CYCLIC NUCLEOTIDE GATED CHANNEL 2(2.4626011626),HIGH-AFFINITY POTASSIUM(K+) TRANSPORTER 16(1.41275540229),CYCLIC NUCLEOTIDE GATED CHANNEL 7(-1.35491298956),HIGH-AFFINITY POTASSIUM(K+) TRANSPORTER 17(1.88326135399)
GO:0006026	aminoglycan catabolic process	biological process	3/359	50/16641	0.09304	1	Os01g0660200(1.51731916157),Os01g0687400(4.20696285904),Os05g0247100(4.07049577065)	C10728, OsChib3a(1.51731916157),Os01g0687400(4.20696285904),drought-induced protein 3, Xylanase inhibitor protein 2(4.07049577065)
GO:0006030	chitin metabolic process	biological process	3/359	50/16641	0.09304	1	Os01g0660200(1.51731916157),Os01g0687400(4.20696285904),Os05g0247100(4.07049577065)	C10728, OsChib3a(1.51731916157),Os01g0687400(4.20696285904),drought-induced protein 3, Xylanase inhibitor protein 2(4.07049577065)
GO:0006032	chitin catabolic process	biological process	3/359	50/16641	0.09304	1	Os01g0660200(1.51731916157),Os01g0687400(4.20696285904),Os05g0247100(4.07049577065)	C10728, OsChib3a(1.51731916157),Os01g0687400(4.20696285904),drought-induced protein 3, Xylanase inhibitor protein 2(4.07049577065)
GO:0046348	amino sugar catabolic process	biological process	3/359	50/16641	0.09304	1	Os01g0660200(1.51731916157),Os01g0687400(4.20696285904),Os05g0247100(4.07049577065)	C10728, OsChib3a(1.51731916157),Os01g0687400(4.20696285904),drought-induced protein 3, Xylanase inhibitor protein 2(4.07049577065)
GO:1901072	glucosamine-containing compound catabolic process	biological process	3/359	50/16641	0.09304	1	Os01g0660200(1.51731916157),Os01g0687400(4.20696285904),Os05g0247100(4.07049577065)	C10728, OsChib3a(1.51731916157),Os01g0687400(4.20696285904),drought-induced protein 3, Xylanase inhibitor protein 2(4.07049577065)
GO:0072593	reactive oxygen species metabolic process	biological process	7/359	179/16641	0.09337	1	Os01g0327100(4.1699509505),Os01g0327400(3.01449464247),Os02g0240300(-1.56800545948),Os04g0434800(1.58660922367),Os07g0676900(-1.39293086128),Os07g0677400(-1.2707979721),Os07g0677500(2.4360191374)	class III peroxidase 15(4.1699509505),class III peroxidase 16, Peroxidase 1(3.01449464247),class III peroxidase 29(-1.56800545948),ASCORBATE PEROXIDASE 7(1.58660922367),class III peroxidase 109, peroxidase 2(-1.39293086128),PEROXIDASE 5.1(-1.2707979721),PEROXIDASE 3006(2.4360191374)
GO:0006568	tryptophan metabolic process	biological process	2/359	24/16641	0.09387	1	Os01g0178000(1.45822593076),Os03g0718000(2.73986918847)	Os01g0178000(1.45822593076),ANTHRANILATE SYNTHASE BETA-SUBUNIT 2(2.73986918847)
GO:0006586	indolalkylamine metabolic process	biological process	2/359	24/16641	0.09387	1	Os01g0178000(1.45822593076),Os03g0718000(2.73986918847)	Os01g0178000(1.45822593076),ANTHRANILATE SYNTHASE BETA-SUBUNIT 2(2.73986918847)
GO:0006575	cellular modified amino acid metabolic process	biological process	6/359	145/16641	0.09424	1	Os01g0949700(2.27896494993),Os01g0949750(1.96608269078),Os03g0815200(1.205488434),Os09g0467200(1.76357196936),Os10g0527800(3.61011891698),Os10g0531400(2.4658353177)	TAU GLUTATHIONE S-TRANSFERASE 7(2.27896494993),TAU GLUTATHIONE S-TRANSFERASE 35(1.96608269078),Os03g0815200(1.205488434),TAU GLUTATHIONE S-TRANSFERASE 17(1.76357196936),TAU GLUTATHIONE S-TRANSFERASE 12(3.61011891698),TAU GLUTATHIONE S-TRANSFERASE 10(2.4658353177)
GO:0051179	localization	biological process	61/359	2400/16641	0.09451	1	CAA33999(5.67462677699),Os01g0175700(4.29150779408),Os01g0225000(-1.18575420244),Os01g0232000(-1.25647857425),Os01g0242600(3.44535767385),Os01g0337500(2.75855851084),Os01g0504500(1.4000907634),Os01g0609900(4.00227537156),Os01g0678800(6.49679497796),Os01g0703600(1.20086003567),Os01g0831300(4.07341383415),Os01g0881300(-1.54248364625),Os01g0945700(2.57495025704),Os02g0135800(-2.02091939679),Os02g021…	ndhJ(5.67462677699),EFFLUX BORON TRANSPORTER 2(4.29150779408),Os01g0225000(-1.18575420244),TONOPLAST INTRINSIC PROTEIN 4;3(-1.25647857425),Os01g0242600(3.44535767385),Os01g0337500(2.75855851084),Os01g0504500(1.4000907634),PLEIOTROPIC DRUG RESISTANCE 8(4.00227537156),Os01g0678800(6.49679497796),SPOTTED LEAF 28(1.20086003567),AMMONIUM TRANSPORTER 2;2(4.07341383415),SWEET1A(-1.54248364625),bi-direct…
GO:1901071	glucosamine-containing compound metabolic process	biological process	3/359	51/16641	0.09735	1	Os01g0660200(1.51731916157),Os01g0687400(4.20696285904),Os05g0247100(4.07049577065)	C10728, OsChib3a(1.51731916157),Os01g0687400(4.20696285904),drought-induced protein 3, Xylanase inhibitor protein 2(4.07049577065)
GO:0008652	cellular amino acid biosynthetic process	biological process	7/359	183/16641	0.10188	1	Os01g0225000(-1.18575420244),Os01g0764400(1.64453110727),Os03g0291500(2.91637551452),Os03g0718000(2.73986918847),Os04g0406600(2.3860276498),Os07g0622200(2.25915189865),Os12g0623900(1.49553284085)	Os01g0225000(-1.18575420244),chorismate mutase(1.64453110727),ASPARAGINE SYNTHETASE 1(2.91637551452),ANTHRANILATE SYNTHASE BETA-SUBUNIT 2(2.73986918847),Os04g0406600(2.3860276498),phospho-2-dehydro-3-deoxyheptonate aldolase, 3-deoxy-D-arabinoheptulosonate 7-phosphate synthase, 3-deoxy-D-arabino-heptulosonate 7-phosphate synthase 2(2.25915189865),Os12g0623900(1.49553284085)
GO:0002832	negative regulation of response to biotic stimulus	biological process	1/359	5/16641	0.10332	1	Os09g0417800(8.05711133022)	WRKY GENE 62(8.05711133022)
GO:0009854	oxidative photosynthetic carbon pathway	biological process	1/359	5/16641	0.10332	1	Os04g0623500(2.05097123651)	GLYCOLATE OXIDASE 3(2.05097123651)
GO:0009934	regulation of meristem structural organization	biological process	1/359	5/16641	0.10332	1	Os06g0716700(1.17074947261)	RICE 90KDA HEAT SHOCK PROTEIN(1.17074947261)
GO:0010030	positive regulation of seed germination	biological process	1/359	5/16641	0.10332	1	Os04g0683700(2.6510814398)	Acyl-Activating Enzyme 3, adenosine monophosphate binding protein 3(2.6510814398)
GO:0010241	ent-kaurene oxidation to kaurenoic acid	biological process	1/359	5/16641	0.10332	1	Os06g0569500(3.61522491145)	ENT-KAURENE OXIDASE 4(3.61522491145)
GO:0015880	coenzyme A transport	biological process	1/359	5/16641	0.10332	1	Os03g0265300(1.76185758385)	Os03g0265300(1.76185758385)
GO:0018344	protein geranylgeranylation	biological process	1/359	5/16641	0.10332	1	Os01g0269100(1.35573300008)	Os01g0269100(1.35573300008)
GO:0032102	negative regulation of response to external stimulus	biological process	1/359	5/16641	0.10332	1	Os09g0417800(8.05711133022)	WRKY GENE 62(8.05711133022)
GO:0032465	regulation of cytokinesis	biological process	1/359	5/16641	0.10332	1	Os12g0498400(2.21993355427)	Os12g0498400(2.21993355427)
GO:0033331	ent-kaurene metabolic process	biological process	1/359	5/16641	0.10332	1	Os06g0569500(3.61522491145)	ENT-KAURENE OXIDASE 4(3.61522491145)
GO:0035349	coenzyme A transmembrane transport	biological process	1/359	5/16641	0.10332	1	Os03g0265300(1.76185758385)	Os03g0265300(1.76185758385)
GO:0043901	negative regulation of multi-organism process	biological process	1/359	5/16641	0.10332	1	Os09g0417800(8.05711133022)	WRKY GENE 62(8.05711133022)
GO:0048194	Golgi vesicle budding	biological process	1/359	5/16641	0.10332	1	Os05g0100600(1.07596731763)	Os05g0100600(1.07596731763)
GO:0048209	regulation of vesicle targeting, to, from or within Golgi	biological process	1/359	5/16641	0.10332	1	Os11g0610700(1.29405967685)	OsWD40-190(1.29405967685)
GO:0051091	positive regulation of sequence-specific DNA binding transcription factor activity	biological process	1/359	5/16641	0.10332	1	Os07g0687400(1.66753914117)	VQ motif-containing protein 31(1.66753914117)
GO:0071106	adenosine 3',5'-bisphosphate transmembrane transport	biological process	1/359	5/16641	0.10332	1	Os03g0265300(1.76185758385)	Os03g0265300(1.76185758385)
GO:0098869	cellular oxidant detoxification	biological process	9/359	256/16641	0.10361	1	Os01g0327100(4.1699509505),Os01g0327400(3.01449464247),Os02g0240300(-1.56800545948),Os03g0405500(3.75489332988),Os04g0434800(1.58660922367),Os07g0676900(-1.39293086128),Os07g0677400(-1.2707979721),Os07g0677500(2.4360191374),Os08g0256700(5.68889481004)	class III peroxidase 15(4.1699509505),class III peroxidase 16, Peroxidase 1(3.01449464247),class III peroxidase 29(-1.56800545948),Os03g0405500(3.75489332988),ASCORBATE PEROXIDASE 7(1.58660922367),class III peroxidase 109, peroxidase 2(-1.39293086128),PEROXIDASE 5.1(-1.2707979721),PEROXIDASE 3006(2.4360191374),Os08g0256700(5.68889481004)
GO:1990748	cellular detoxification	biological process	9/359	256/16641	0.10361	1	Os01g0327100(4.1699509505),Os01g0327400(3.01449464247),Os02g0240300(-1.56800545948),Os03g0405500(3.75489332988),Os04g0434800(1.58660922367),Os07g0676900(-1.39293086128),Os07g0677400(-1.2707979721),Os07g0677500(2.4360191374),Os08g0256700(5.68889481004)	class III peroxidase 15(4.1699509505),class III peroxidase 16, Peroxidase 1(3.01449464247),class III peroxidase 29(-1.56800545948),Os03g0405500(3.75489332988),ASCORBATE PEROXIDASE 7(1.58660922367),class III peroxidase 109, peroxidase 2(-1.39293086128),PEROXIDASE 5.1(-1.2707979721),PEROXIDASE 3006(2.4360191374),Os08g0256700(5.68889481004)
GO:0001101	response to acid chemical	biological process	11/359	331/16641	0.10429	1	Os01g0192000(1.49903522078),Os02g0736200(1.54417587749),Os03g0195100(3.16965806418),Os05g0585500(1.23352870484),Os06g0569500(3.61522491145),Os06g0716700(1.17074947261),Os07g0161600(1.39964836455),Os07g0409900(1.52058575902),Os07g0497400(1.34631747345),Os09g0417600(5.47693954542),Os09g0417800(8.05711133022)	DELAY OF THE ONSET OF SENESCENCE(1.49903522078),RNA-DEPENDENT RNA POLYMERASE 1(1.54417587749),AGD2-LIKE DEFENSE RESPONSE PROTEIN1, ABERRANT GROWTH AND DEATH2 [AGD2]-LIKE DEFENSE1(3.16965806418),CALCIUM-DEPENDENT PROTEIN KINASE 15(1.23352870484),ENT-KAURENE OXIDASE 4(3.61522491145),RICE 90KDA HEAT SHOCK PROTEIN(1.17074947261),CALCIUM-DEPENDENT PROTEIN KINASE 17(1.39964836455),CALCIUM-DEPENDENT PRO…
GO:0042445	hormone metabolic process	biological process	4/359	83/16641	0.10459	1	Os01g0178000(1.45822593076),Os06g0600400(1.57325221127),Os07g0482900(5.87419000966),Os08g0157500(3.17221285575)	Os01g0178000(1.45822593076),CYTOCHROME P450 HYDROXYLASE 734A4(1.57325221127),Os07g0482900(5.87419000966),O-METHYLTRANSFERASE 9(3.17221285575)
GO:0009685	gibberellin metabolic process	biological process	2/359	26/16641	0.10752	1	Os01g0757200(-2.9859544665),Os06g0569500(3.61522491145)	GIBBERELLIN 2-OXIDASE 3(-2.9859544665),ENT-KAURENE OXIDASE 4(3.61522491145)
GO:0046271	phenylpropanoid catabolic process	biological process	2/359	26/16641	0.10752	1	Os01g0850550(5.08878325909),Os09g0365900(6.00101084126)	LACCASE 7(5.08878325909),OZONE-RESPONSIVE APOPLASTIC PROTEIN1, OZONE-RESPONSIVE APOPLASTIC PROTEIN 1, ASCORBATE OXIDASE(6.00101084126)
GO:0046274	lignin catabolic process	biological process	2/359	26/16641	0.10752	1	Os01g0850550(5.08878325909),Os09g0365900(6.00101084126)	LACCASE 7(5.08878325909),OZONE-RESPONSIVE APOPLASTIC PROTEIN1, OZONE-RESPONSIVE APOPLASTIC PROTEIN 1, ASCORBATE OXIDASE(6.00101084126)
GO:0051346	negative regulation of hydrolase activity	biological process	4/359	84/16641	0.10806	1	Os01g0123900(-1.12731622667),Os01g0124650(4.56817633051),Os01g0267300(3.51741187865),Os01g0615050(6.24144673466)	BOWMAN-BIRK INHIBITOR 2-2(-1.12731622667),BOWMAN-BIRK INHIBITOR 2-3(4.56817633051),serpin-Z12(3.51741187865),Os01g0615050(6.24144673466)
GO:0098754	detoxification	biological process	9/359	259/16641	0.10921	1	Os01g0327100(4.1699509505),Os01g0327400(3.01449464247),Os02g0240300(-1.56800545948),Os03g0405500(3.75489332988),Os04g0434800(1.58660922367),Os07g0676900(-1.39293086128),Os07g0677400(-1.2707979721),Os07g0677500(2.4360191374),Os08g0256700(5.68889481004)	class III peroxidase 15(4.1699509505),class III peroxidase 16, Peroxidase 1(3.01449464247),class III peroxidase 29(-1.56800545948),Os03g0405500(3.75489332988),ASCORBATE PEROXIDASE 7(1.58660922367),class III peroxidase 109, peroxidase 2(-1.39293086128),PEROXIDASE 5.1(-1.2707979721),PEROXIDASE 3006(2.4360191374),Os08g0256700(5.68889481004)
GO:0071407	cellular response to organic cyclic compound	biological process	4/359	85/16641	0.11158	1	Os02g0736200(1.54417587749),Os03g0121800(-1.57847789883),Os03g0195100(3.16965806418),Os06g0225300(1.81149402947)	RNA-DEPENDENT RNA POLYMERASE 1(1.54417587749),DICER-LIKE 1(-1.57847789883),AGD2-LIKE DEFENSE RESPONSE PROTEIN1, ABERRANT GROWTH AND DEATH2 [AGD2]-LIKE DEFENSE1(3.16965806418),somatic embryogenesis receptor-like kinase 3, somatic embryogenesis receptor kinase 3, SERK-like gene 6, bri1-associated receptor kinase 1 (BAK1) homologue 3, BRASSINOSTEROID INSENSITIVE1-ASSOCIATED RECEPTOR KINASE1(1.811494…
GO:0009605	response to external stimulus	biological process	10/359	299/16641	0.1141	1	Os01g0130200(2.82007651019),Os01g0508100(7.66076872795),Os02g0736200(1.54417587749),Os03g0195100(3.16965806418),Os03g0667100(1.67329112278),Os04g0683700(2.6510814398),Os07g0409900(1.52058575902),Os08g0508800(2.57888888834),Os09g0417600(5.47693954542),Os09g0417800(8.05711133022)	NRR(2.82007651019),NRR Repressor Homologue 3(7.66076872795),RNA-DEPENDENT RNA POLYMERASE 1(1.54417587749),AGD2-LIKE DEFENSE RESPONSE PROTEIN1, ABERRANT GROWTH AND DEATH2 [AGD2]-LIKE DEFENSE1(3.16965806418),NPR1-like gene 3(1.67329112278),Acyl-Activating Enzyme 3, adenosine monophosphate binding protein 3(2.6510814398),CALCIUM-DEPENDENT PROTEIN KINASE 18(1.52058575902),lipoxygenase Lox2:Os:1, lipo…
GO:0044763	single-organism cellular process	biological process	97/359	4025/16641	0.11499	1	CAA33999(5.67462677699),Os01g0175700(4.29150779408),Os01g0178000(1.45822593076),Os01g0225000(-1.18575420244),Os01g0559100(1.34591586908),Os01g0623500(1.44976843776),Os01g0678800(6.49679497796),Os01g0757200(-2.9859544665),Os01g0764400(1.64453110727),Os01g0850550(5.08878325909),Os01g0949700(2.27896494993),Os01g0949750(1.96608269078),Os02g0177600(3.50277264353),Os02g0187700(-1.02018644708),Os02g0187…	ndhJ(5.67462677699),EFFLUX BORON TRANSPORTER 2(4.29150779408),Os01g0178000(1.45822593076),Os01g0225000(-1.18575420244),Os01g0559100(1.34591586908),Os01g0623500(1.44976843776),Os01g0678800(6.49679497796),GIBBERELLIN 2-OXIDASE 3(-2.9859544665),chorismate mutase(1.64453110727),LACCASE 7(5.08878325909),TAU GLUTATHIONE S-TRANSFERASE 7(2.27896494993),TAU GLUTATHIONE S-TRANSFERASE 35(1.96608269078),4-CO…
GO:1901700	response to oxygen-containing compound	biological process	14/359	454/16641	0.11556	1	Os01g0192000(1.49903522078),Os02g0736200(1.54417587749),Os03g0195100(3.16965806418),Os03g0401300(2.32311635478),Os04g0434800(1.58660922367),Os05g0585500(1.23352870484),Os06g0225300(1.81149402947),Os06g0569500(3.61522491145),Os06g0716700(1.17074947261),Os07g0161600(1.39964836455),Os07g0409900(1.52058575902),Os07g0497400(1.34631747345),Os09g0417600(5.47693954542),Os09g0417800(8.05711133022)	DELAY OF THE ONSET OF SENESCENCE(1.49903522078),RNA-DEPENDENT RNA POLYMERASE 1(1.54417587749),AGD2-LIKE DEFENSE RESPONSE PROTEIN1, ABERRANT GROWTH AND DEATH2 [AGD2]-LIKE DEFENSE1(3.16965806418),SUCROSE SYNTHASE 1(2.32311635478),ASCORBATE PEROXIDASE 7(1.58660922367),CALCIUM-DEPENDENT PROTEIN KINASE 15(1.23352870484),somatic embryogenesis receptor-like kinase 3, somatic embryogenesis receptor kinas…
GO:0006022	aminoglycan metabolic process	biological process	3/359	56/16641	0.12007	1	Os01g0660200(1.51731916157),Os01g0687400(4.20696285904),Os05g0247100(4.07049577065)	C10728, OsChib3a(1.51731916157),Os01g0687400(4.20696285904),drought-induced protein 3, Xylanase inhibitor protein 2(4.07049577065)
GO:0051716	cellular response to stimulus	biological process	52/359	2051/16641	0.12081	1	Os01g0192000(1.49903522078),Os01g0269100(1.35573300008),Os01g0674800(1.67926742042),Os01g0743800(-1.09287176968),Os01g0748600(1.49180995558),Os02g0135800(-2.02091939679),Os02g0193000(1.59072510684),Os02g0736200(1.54417587749),Os03g0121800(-1.57847789883),Os03g0183800(-1.74331192517),Os03g0195100(3.16965806418),Os03g0364400(1.0928375419),Os03g0407900(1.8971632457),Os03g0421400(2.07588260414),Os03g…	DELAY OF THE ONSET OF SENESCENCE(1.49903522078),Os01g0269100(1.35573300008),Os01g0674800(1.67926742042),PSEUDO-PHOSPHOTRANSFER PROTEIN 1(-1.09287176968),Os01g0748600(1.49180995558),OsWD40-36(-2.02091939679),LysM receptor-like kinase 1, LysM-type receptor-like kinase4, NFR5/NFP ortholog(1.59072510684),RNA-DEPENDENT RNA POLYMERASE 1(1.54417587749),DICER-LIKE 1(-1.57847789883),Os03g0183800(-1.743311…
GO:0006541	glutamine metabolic process	biological process	2/359	28/16641	0.12167	1	Os03g0291500(2.91637551452),Os03g0718000(2.73986918847)	ASPARAGINE SYNTHETASE 1(2.91637551452),ANTHRANILATE SYNTHASE BETA-SUBUNIT 2(2.73986918847)
GO:0000381	regulation of alternative mRNA splicing, via spliceosome	biological process	1/359	6/16641	0.12267	1	Os06g0474200(1.26907626396)	SKIP interacting protein 2, SKIPa-interacting protein 2, SKIPa-interacting protein 2(1.26907626396)
GO:0001172	transcription, RNA-templated	biological process	1/359	6/16641	0.12267	1	Os02g0736200(1.54417587749)	RNA-DEPENDENT RNA POLYMERASE 1(1.54417587749)
GO:0006561	proline biosynthetic process	biological process	1/359	6/16641	0.12267	1	Os01g0225000(-1.18575420244)	Os01g0225000(-1.18575420244)
GO:0006569	tryptophan catabolic process	biological process	1/359	6/16641	0.12267	1	Os01g0178000(1.45822593076)	Os01g0178000(1.45822593076)
GO:0009298	GDP-mannose biosynthetic process	biological process	1/359	6/16641	0.12267	1	Os04g0682300(1.23654142804)	phosphomannomutase(1.23654142804)
GO:0009310	amine catabolic process	biological process	1/359	6/16641	0.12267	1	Os01g0178000(1.45822593076)	Os01g0178000(1.45822593076)
GO:0010193	response to ozone	biological process	1/359	6/16641	0.12267	1	Os07g0497400(1.34631747345)	PNG1(1.34631747345)
GO:0015976	carbon utilization	biological process	1/359	6/16641	0.12267	1	Os01g0641800(2.72954561953)	Os01g0641800(2.72954561953)
GO:0042402	cellular biogenic amine catabolic process	biological process	1/359	6/16641	0.12267	1	Os01g0178000(1.45822593076)	Os01g0178000(1.45822593076)
GO:0042436	indole-containing compound catabolic process	biological process	1/359	6/16641	0.12267	1	Os01g0178000(1.45822593076)	Os01g0178000(1.45822593076)
GO:0045824	negative regulation of innate immune response	biological process	1/359	6/16641	0.12267	1	Os03g0270000(2.66940349996)	Os03g0270000(2.66940349996)
GO:0046218	indolalkylamine catabolic process	biological process	1/359	6/16641	0.12267	1	Os01g0178000(1.45822593076)	Os01g0178000(1.45822593076)
GO:0048024	regulation of mRNA splicing, via spliceosome	biological process	1/359	6/16641	0.12267	1	Os06g0474200(1.26907626396)	SKIP interacting protein 2, SKIPa-interacting protein 2, SKIPa-interacting protein 2(1.26907626396)
GO:0048598	embryonic morphogenesis	biological process	1/359	6/16641	0.12267	1	Os08g0167000(1.29415084816)	ABC TRANSPORTER G FAMILY MEMBER 18(1.29415084816)
GO:0048826	cotyledon morphogenesis	biological process	1/359	6/16641	0.12267	1	Os08g0167000(1.29415084816)	ABC TRANSPORTER G FAMILY MEMBER 18(1.29415084816)
GO:0050777	negative regulation of immune response	biological process	1/359	6/16641	0.12267	1	Os03g0270000(2.66940349996)	Os03g0270000(2.66940349996)
GO:0060147	regulation of posttranscriptional gene silencing	biological process	1/359	6/16641	0.12267	1	Os02g0736200(1.54417587749)	RNA-DEPENDENT RNA POLYMERASE 1(1.54417587749)
GO:0070084	protein initiator methionine removal	biological process	1/359	6/16641	0.12267	1	Os08g0542000(1.60035777859)	Os08g0542000(1.60035777859)
GO:0070534	protein K63-linked ubiquitination	biological process	1/359	6/16641	0.12267	1	Os03g0712300(1.26314403402)	Os03g0712300(1.26314403402)
GO:0080121	AMP transport	biological process	1/359	6/16641	0.12267	1	Os03g0265300(1.76185758385)	Os03g0265300(1.76185758385)
GO:1902533	positive regulation of intracellular signal transduction	biological process	1/359	6/16641	0.12267	1	Os02g0135800(-2.02091939679)	OsWD40-36(-2.02091939679)
GO:0010073	meristem maintenance	biological process	2/359	29/16641	0.1289	1	Os06g0474200(1.26907626396),Os06g0716700(1.17074947261)	SKIP interacting protein 2, SKIPa-interacting protein 2, SKIPa-interacting protein 2(1.26907626396),RICE 90KDA HEAT SHOCK PROTEIN(1.17074947261)
GO:0016575	histone deacetylation	biological process	2/359	29/16641	0.1289	1	Os05g0440250(1.08253003689),Os05g0440300(2.64987707545)	Os05g0440250(1.08253003689),Os05g0440300(2.64987707545)
GO:0072657	protein localization to membrane	biological process	3/359	58/16641	0.12966	1	Os04g0581100(10.3669105508),Os05g0509500(1.86434675503),Os07g0243100(1.20677652648)	SALICYLIC ACID 3 HYDROXYLASE(10.3669105508),Os05g0509500(1.86434675503),Os07g0243100(1.20677652648)
GO:0090150	establishment of protein localization to membrane	biological process	3/359	58/16641	0.12966	1	Os04g0581100(10.3669105508),Os05g0509500(1.86434675503),Os07g0243100(1.20677652648)	SALICYLIC ACID 3 HYDROXYLASE(10.3669105508),Os05g0509500(1.86434675503),Os07g0243100(1.20677652648)
GO:0071229	cellular response to acid chemical	biological process	6/359	161/16641	0.1357	1	Os01g0192000(1.49903522078),Os03g0195100(3.16965806418),Os05g0585500(1.23352870484),Os06g0569500(3.61522491145),Os07g0161600(1.39964836455),Os07g0409900(1.52058575902)	DELAY OF THE ONSET OF SENESCENCE(1.49903522078),AGD2-LIKE DEFENSE RESPONSE PROTEIN1, ABERRANT GROWTH AND DEATH2 [AGD2]-LIKE DEFENSE1(3.16965806418),CALCIUM-DEPENDENT PROTEIN KINASE 15(1.23352870484),ENT-KAURENE OXIDASE 4(3.61522491145),CALCIUM-DEPENDENT PROTEIN KINASE 17(1.39964836455),CALCIUM-DEPENDENT PROTEIN KINASE 18(1.52058575902)
GO:0000281	mitotic cytokinesis	biological process	2/359	30/16641	0.13623	1	Os09g0478100(1.4528104348),Os12g0498400(2.21993355427)	CELLULOSE SYNTHASE LIKE E1(1.4528104348),Os12g0498400(2.21993355427)
GO:0006476	protein deacetylation	biological process	2/359	30/16641	0.13623	1	Os05g0440250(1.08253003689),Os05g0440300(2.64987707545)	Os05g0440250(1.08253003689),Os05g0440300(2.64987707545)
GO:0006040	amino sugar metabolic process	biological process	3/359	60/16641	0.13951	1	Os01g0660200(1.51731916157),Os01g0687400(4.20696285904),Os05g0247100(4.07049577065)	C10728, OsChib3a(1.51731916157),Os01g0687400(4.20696285904),drought-induced protein 3, Xylanase inhibitor protein 2(4.07049577065)
GO:0044765	single-organism transport	biological process	26/359	962/16641	0.13972	1	Os01g0225000(-1.18575420244),Os01g0232000(-1.25647857425),Os01g0242600(3.44535767385),Os01g0337500(2.75855851084),Os01g0504500(1.4000907634),Os01g0881300(-1.54248364625),Os02g0255000(2.4626011626),Os03g0265300(1.76185758385),Os03g0575200(1.41275540229),Os03g0758300(-1.35491298956),Os04g0373400(1.21652659332),Os04g0529800(1.49253903112),Os05g0100600(1.07596731763),Os05g0477900(-1.14432486061),Os05…	Os01g0225000(-1.18575420244),TONOPLAST INTRINSIC PROTEIN 4;3(-1.25647857425),Os01g0242600(3.44535767385),Os01g0337500(2.75855851084),Os01g0504500(1.4000907634),SWEET1A(-1.54248364625),CYCLIC NUCLEOTIDE GATED CHANNEL 2(2.4626011626),Os03g0265300(1.76185758385),HIGH-AFFINITY POTASSIUM(K+) TRANSPORTER 16(1.41275540229),CYCLIC NUCLEOTIDE GATED CHANNEL 7(-1.35491298956),Os04g0373400(1.21652659332),Os0…
GO:0065007	biological regulation	biological process	114/359	4835/16641	0.14023	1	Os01g0123900(-1.12731622667),Os01g0124650(4.56817633051),Os01g0130200(2.82007651019),Os01g0175700(4.29150779408),Os01g0178000(1.45822593076),Os01g0192000(1.49903522078),Os01g0267300(3.51741187865),Os01g0269100(1.35573300008),Os01g0289600(2.20139609789),Os01g0508100(7.66076872795),Os01g0584900(3.65669544084),Os01g0615050(6.24144673466),Os01g0674800(1.67926742042),Os01g0678800(6.49679497796),Os01g0…	BOWMAN-BIRK INHIBITOR 2-2(-1.12731622667),BOWMAN-BIRK INHIBITOR 2-3(4.56817633051),NRR(2.82007651019),EFFLUX BORON TRANSPORTER 2(4.29150779408),Os01g0178000(1.45822593076),DELAY OF THE ONSET OF SENESCENCE(1.49903522078),serpin-Z12(3.51741187865),Os01g0269100(1.35573300008),WRKY GENE 9(2.20139609789),NRR Repressor Homologue 3(7.66076872795),WRKY GENE 77(3.65669544084),Os01g0615050(6.24144673466),O…
GO:0006721	terpenoid metabolic process	biological process	4/359	93/16641	0.14152	1	Os01g0757200(-2.9859544665),Os02g0570700(3.92624048373),Os06g0569500(3.61522491145),Os06g0599200(3.09172246223)	GIBBERELLIN 2-OXIDASE 3(-2.9859544665),P-450 71Z7(3.92624048373),ENT-KAURENE OXIDASE 4(3.61522491145),CYP76M7(3.09172246223)
GO:0010025	wax biosynthetic process	biological process	1/359	7/16641	0.14161	1	Os02g0736200(1.54417587749)	RNA-DEPENDENT RNA POLYMERASE 1(1.54417587749)
GO:0015858	nucleoside transport	biological process	1/359	7/16641	0.14161	1	Os03g0265300(1.76185758385)	Os03g0265300(1.76185758385)
GO:0016255	attachment of GPI anchor to protein	biological process	1/359	7/16641	0.14161	1	Os02g0219400(1.74902031418)	Os02g0219400(1.74902031418)
GO:0019673	GDP-mannose metabolic process	biological process	1/359	7/16641	0.14161	1	Os04g0682300(1.23654142804)	phosphomannomutase(1.23654142804)
GO:0034975	protein folding in endoplasmic reticulum	biological process	1/359	7/16641	0.14161	1	Os03g0733800(1.56273690004)	ER membrane-localized sulfhydryl oxidase Ero1, ER membrane-localized sulfhydryl oxidase 1(1.56273690004)
GO:0035999	tetrahydrofolate interconversion	biological process	1/359	7/16641	0.14161	1	Os03g0815200(1.205488434)	Os03g0815200(1.205488434)
GO:0048199	vesicle targeting, to, from or within Golgi	biological process	1/359	7/16641	0.14161	1	Os11g0610700(1.29405967685)	OsWD40-190(1.29405967685)
GO:0051090	regulation of sequence-specific DNA binding transcription factor activity	biological process	1/359	7/16641	0.14161	1	Os07g0687400(1.66753914117)	VQ motif-containing protein 31(1.66753914117)
GO:0120009	intermembrane lipid transfer	biological process	1/359	7/16641	0.14161	1	Os08g0556300(2.98384753173)	Os08g0556300(2.98384753173)
GO:0006612	protein targeting to membrane	biological process	2/359	31/16641	0.14365	1	Os04g0581100(10.3669105508),Os05g0509500(1.86434675503)	SALICYLIC ACID 3 HYDROXYLASE(10.3669105508),Os05g0509500(1.86434675503)
GO:0034754	cellular hormone metabolic process	biological process	2/359	31/16641	0.14365	1	Os01g0178000(1.45822593076),Os08g0157500(3.17221285575)	Os01g0178000(1.45822593076),O-METHYLTRANSFERASE 9(3.17221285575)
GO:0061640	cytoskeleton-dependent cytokinesis	biological process	2/359	31/16641	0.14365	1	Os09g0478100(1.4528104348),Os12g0498400(2.21993355427)	CELLULOSE SYNTHASE LIKE E1(1.4528104348),Os12g0498400(2.21993355427)
GO:0006631	fatty acid metabolic process	biological process	6/359	164/16641	0.14431	1	Os02g0194700(-2.9658063402),Os02g0205500(1.27968874442),Os03g0700700(2.32239218995),Os08g0327400(1.01385241957),Os08g0508800(2.57888888834),Os08g0509100(2.44332210434)	LIPOXYGENASE 1(-2.9658063402),Os02g0205500(1.27968874442),LIPOXYGENASE 1(2.32239218995),Os08g0327400(1.01385241957),lipoxygenase Lox2:Os:1, lipoxygenase 9, lipoxygenase 8, herbivore-induced type 2 13-lipoxygenase, RLL2 lipoxygenase(2.57888888834),LIPOXYGENASE 8(2.44332210434)
GO:0042446	hormone biosynthetic process	biological process	3/359	61/16641	0.14452	1	Os01g0178000(1.45822593076),Os07g0482900(5.87419000966),Os08g0157500(3.17221285575)	Os01g0178000(1.45822593076),Os07g0482900(5.87419000966),O-METHYLTRANSFERASE 9(3.17221285575)
GO:0006888	ER to Golgi vesicle-mediated transport	biological process	3/359	62/16641	0.1496	1	Os02g0135800(-2.02091939679),Os11g0174000(1.50790655305),Os11g0610700(1.29405967685)	OsWD40-36(-2.02091939679),Os11g0174000(1.50790655305),OsWD40-190(1.29405967685)
GO:0031050	dsRNA fragmentation	biological process	2/359	32/16641	0.15115	1	Os02g0736200(1.54417587749),Os03g0121800(-1.57847789883)	RNA-DEPENDENT RNA POLYMERASE 1(1.54417587749),DICER-LIKE 1(-1.57847789883)
GO:0043331	response to dsRNA	biological process	2/359	32/16641	0.15115	1	Os02g0736200(1.54417587749),Os03g0121800(-1.57847789883)	RNA-DEPENDENT RNA POLYMERASE 1(1.54417587749),DICER-LIKE 1(-1.57847789883)
GO:0070918	production of small RNA involved in gene silencing by RNA	biological process	2/359	32/16641	0.15115	1	Os02g0736200(1.54417587749),Os03g0121800(-1.57847789883)	RNA-DEPENDENT RNA POLYMERASE 1(1.54417587749),DICER-LIKE 1(-1.57847789883)
GO:0071359	cellular response to dsRNA	biological process	2/359	32/16641	0.15115	1	Os02g0736200(1.54417587749),Os03g0121800(-1.57847789883)	RNA-DEPENDENT RNA POLYMERASE 1(1.54417587749),DICER-LIKE 1(-1.57847789883)
GO:0044281	small molecule metabolic process	biological process	35/359	1359/16641	0.15621	1	Os01g0178000(1.45822593076),Os01g0225000(-1.18575420244),Os01g0559100(1.34591586908),Os01g0757200(-2.9859544665),Os01g0764400(1.64453110727),Os02g0194700(-2.9658063402),Os02g0205500(1.27968874442),Os02g0306401(1.44796677749),Os02g0626100(3.19286832249),Os02g0626400(2.10996231097),Os02g0627100(4.27711900315),Os03g0198400(1.1663626861),Os03g0291500(2.91637551452),Os03g0337900(1.70219253185),Os03g07…	Os01g0178000(1.45822593076),Os01g0225000(-1.18575420244),Os01g0559100(1.34591586908),GIBBERELLIN 2-OXIDASE 3(-2.9859544665),chorismate mutase(1.64453110727),LIPOXYGENASE 1(-2.9658063402),Os02g0205500(1.27968874442),NICOTINAMINE AMINOTRANSFERASE 1(1.44796677749),PHENYLALANINE AMMONIA-LYASE 1(3.19286832249),PHENYLALANINE AMMONIA-LYASE(2.10996231097),PHENYLALANINE AMMONIA-LYASE 1(4.27711900315),Os03…
GO:0000910	cytokinesis	biological process	2/359	33/16641	0.15873	1	Os09g0478100(1.4528104348),Os12g0498400(2.21993355427)	CELLULOSE SYNTHASE LIKE E1(1.4528104348),Os12g0498400(2.21993355427)
GO:0000380	alternative mRNA splicing, via spliceosome	biological process	1/359	8/16641	0.16013	1	Os06g0474200(1.26907626396)	SKIP interacting protein 2, SKIPa-interacting protein 2, SKIPa-interacting protein 2(1.26907626396)
GO:0002683	negative regulation of immune system process	biological process	1/359	8/16641	0.16013	1	Os03g0270000(2.66940349996)	Os03g0270000(2.66940349996)
GO:0006560	proline metabolic process	biological process	1/359	8/16641	0.16013	1	Os01g0225000(-1.18575420244)	Os01g0225000(-1.18575420244)
GO:0009851	auxin biosynthetic process	biological process	1/359	8/16641	0.16013	1	Os01g0178000(1.45822593076)	Os01g0178000(1.45822593076)
GO:0010166	wax metabolic process	biological process	1/359	8/16641	0.16013	1	Os02g0736200(1.54417587749)	RNA-DEPENDENT RNA POLYMERASE 1(1.54417587749)
GO:0010214	seed coat development	biological process	1/359	8/16641	0.16013	1	Os04g0683700(2.6510814398)	Acyl-Activating Enzyme 3, adenosine monophosphate binding protein 3(2.6510814398)
GO:0010469	regulation of receptor activity	biological process	1/359	8/16641	0.16013	1	Os07g0124100(2.0428263974)	PHYTOSULFOKINE 4(2.0428263974)
GO:0018342	protein prenylation	biological process	1/359	8/16641	0.16013	1	Os01g0269100(1.35573300008)	Os01g0269100(1.35573300008)
GO:0031929	TOR signaling	biological process	1/359	8/16641	0.16013	1	Os02g0135800(-2.02091939679)	OsWD40-36(-2.02091939679)
GO:0043687	post-translational protein modification	biological process	1/359	8/16641	0.16013	1	Os04g0675500(1.46263174358)	oligosaccharyltransferase subunit Stt3a(1.46263174358)
GO:0097354	prenylation	biological process	1/359	8/16641	0.16013	1	Os01g0269100(1.35573300008)	Os01g0269100(1.35573300008)
GO:1902578	single-organism localization	biological process	26/359	980/16641	0.1611	1	Os01g0225000(-1.18575420244),Os01g0232000(-1.25647857425),Os01g0242600(3.44535767385),Os01g0337500(2.75855851084),Os01g0504500(1.4000907634),Os01g0881300(-1.54248364625),Os02g0255000(2.4626011626),Os03g0265300(1.76185758385),Os03g0575200(1.41275540229),Os03g0758300(-1.35491298956),Os04g0373400(1.21652659332),Os04g0529800(1.49253903112),Os05g0100600(1.07596731763),Os05g0477900(-1.14432486061),Os05…	Os01g0225000(-1.18575420244),TONOPLAST INTRINSIC PROTEIN 4;3(-1.25647857425),Os01g0242600(3.44535767385),Os01g0337500(2.75855851084),Os01g0504500(1.4000907634),SWEET1A(-1.54248364625),CYCLIC NUCLEOTIDE GATED CHANNEL 2(2.4626011626),Os03g0265300(1.76185758385),HIGH-AFFINITY POTASSIUM(K+) TRANSPORTER 16(1.41275540229),CYCLIC NUCLEOTIDE GATED CHANNEL 7(-1.35491298956),Os04g0373400(1.21652659332),Os0…
GO:0009064	glutamine family amino acid metabolic process	biological process	3/359	65/16641	0.16516	1	Os01g0225000(-1.18575420244),Os03g0291500(2.91637551452),Os03g0718000(2.73986918847)	Os01g0225000(-1.18575420244),ASPARAGINE SYNTHETASE 1(2.91637551452),ANTHRANILATE SYNTHASE BETA-SUBUNIT 2(2.73986918847)
GO:0019725	cellular homeostasis	biological process	10/359	326/16641	0.16862	1	Os01g0175700(4.29150779408),Os01g0678800(6.49679497796),Os02g0530100(-1.26999128396),Os02g0582800(3.65590547096),Os02g0584700(1.91558382137),Os02g0584800(2.06891570472),Os03g0405500(3.75489332988),Os04g0464100(7.42051696735),Os04g0468600(3.85042814594),Os06g0542300(2.19441385006)	EFFLUX BORON TRANSPORTER 2(4.29150779408),Os01g0678800(6.49679497796),COPPER CHAPERONE HOMOLOG(-1.26999128396),Os02g0582800(3.65590547096),Os02g0584700(1.91558382137),Os02g0584800(2.06891570472),Os03g0405500(3.75489332988),Os04g0464100(7.42051696735),Os04g0468600(3.85042814594),Os06g0542300(2.19441385006)
GO:0048366	leaf development	biological process	3/359	66/16641	0.17044	1	Os01g0192000(1.49903522078),Os03g0195100(3.16965806418),Os08g0167000(1.29415084816)	DELAY OF THE ONSET OF SENESCENCE(1.49903522078),AGD2-LIKE DEFENSE RESPONSE PROTEIN1, ABERRANT GROWTH AND DEATH2 [AGD2]-LIKE DEFENSE1(3.16965806418),ABC TRANSPORTER G FAMILY MEMBER 18(1.29415084816)
GO:0035601	protein deacylation	biological process	2/359	35/16641	0.17408	1	Os05g0440250(1.08253003689),Os05g0440300(2.64987707545)	Os05g0440250(1.08253003689),Os05g0440300(2.64987707545)
GO:0042391	regulation of membrane potential	biological process	2/359	35/16641	0.17408	1	Os02g0255000(2.4626011626),Os03g0758300(-1.35491298956)	CYCLIC NUCLEOTIDE GATED CHANNEL 2(2.4626011626),CYCLIC NUCLEOTIDE GATED CHANNEL 7(-1.35491298956)
GO:0065008	regulation of biological quality	biological process	20/359	740/16641	0.17807	1	Os01g0175700(4.29150779408),Os01g0178000(1.45822593076),Os01g0678800(6.49679497796),Os02g0255000(2.4626011626),Os02g0530100(-1.26999128396),Os02g0582800(3.65590547096),Os02g0584700(1.91558382137),Os02g0584800(2.06891570472),Os03g0265300(1.76185758385),Os03g0405500(3.75489332988),Os03g0758300(-1.35491298956),Os04g0464100(7.42051696735),Os04g0468600(3.85042814594),Os04g0623500(2.05097123651),Os05g0…	EFFLUX BORON TRANSPORTER 2(4.29150779408),Os01g0178000(1.45822593076),Os01g0678800(6.49679497796),CYCLIC NUCLEOTIDE GATED CHANNEL 2(2.4626011626),COPPER CHAPERONE HOMOLOG(-1.26999128396),Os02g0582800(3.65590547096),Os02g0584700(1.91558382137),Os02g0584800(2.06891570472),Os03g0265300(1.76185758385),Os03g0405500(3.75489332988),CYCLIC NUCLEOTIDE GATED CHANNEL 7(-1.35491298956),Os04g0464100(7.4205169…
GO:0006903	vesicle targeting	biological process	1/359	9/16641	0.17826	1	Os11g0610700(1.29405967685)	OsWD40-190(1.29405967685)
GO:0007205	protein kinase C-activating G-protein coupled receptor signaling pathway	biological process	1/359	9/16641	0.17826	1	Os04g0634700(1.4811597985)	benzothiadiazole-inducible Diacylglycerol Kinase 1, BTH-inducible Diacylglycerol Kinase 1(1.4811597985)
GO:0009863	salicylic acid mediated signaling pathway	biological process	1/359	9/16641	0.17826	1	Os03g0195100(3.16965806418)	AGD2-LIKE DEFENSE RESPONSE PROTEIN1, ABERRANT GROWTH AND DEATH2 [AGD2]-LIKE DEFENSE1(3.16965806418)
GO:0016103	diterpenoid catabolic process	biological process	1/359	9/16641	0.17826	1	Os01g0757200(-2.9859544665)	GIBBERELLIN 2-OXIDASE 3(-2.9859544665)
GO:0019853	L-ascorbic acid biosynthetic process	biological process	1/359	9/16641	0.17826	1	Os04g0682300(1.23654142804)	phosphomannomutase(1.23654142804)
GO:0035821	modification of morphology or physiology of other organism	biological process	1/359	9/16641	0.17826	1	Os04g0623500(2.05097123651)	GLYCOLATE OXIDASE 3(2.05097123651)
GO:0044003	modification by symbiont of host morphology or physiology	biological process	1/359	9/16641	0.17826	1	Os04g0623500(2.05097123651)	GLYCOLATE OXIDASE 3(2.05097123651)
GO:0045487	gibberellin catabolic process	biological process	1/359	9/16641	0.17826	1	Os01g0757200(-2.9859544665)	GIBBERELLIN 2-OXIDASE 3(-2.9859544665)
GO:0048825	cotyledon development	biological process	1/359	9/16641	0.17826	1	Os08g0167000(1.29415084816)	ABC TRANSPORTER G FAMILY MEMBER 18(1.29415084816)
GO:0051648	vesicle localization	biological process	1/359	9/16641	0.17826	1	Os11g0610700(1.29405967685)	OsWD40-190(1.29405967685)
GO:0051650	establishment of vesicle localization	biological process	1/359	9/16641	0.17826	1	Os11g0610700(1.29405967685)	OsWD40-190(1.29405967685)
GO:0051817	modification of morphology or physiology of other organism involved in symbiotic interaction	biological process	1/359	9/16641	0.17826	1	Os04g0623500(2.05097123651)	GLYCOLATE OXIDASE 3(2.05097123651)
GO:1900424	regulation of defense response to bacterium	biological process	1/359	9/16641	0.17826	1	Os09g0417800(8.05711133022)	WRKY GENE 62(8.05711133022)
GO:0035194	posttranscriptional gene silencing by RNA	biological process	2/359	36/16641	0.18185	1	Os02g0736200(1.54417587749),Os03g0121800(-1.57847789883)	RNA-DEPENDENT RNA POLYMERASE 1(1.54417587749),DICER-LIKE 1(-1.57847789883)
GO:0035556	intracellular signal transduction	biological process	11/359	375/16641	0.18876	1	Os01g0269100(1.35573300008),Os01g0743800(-1.09287176968),Os01g0748600(1.49180995558),Os02g0135800(-2.02091939679),Os03g0758300(-1.35491298956),Os05g0519200(1.40117481259),Os05g0585500(1.23352870484),Os06g0147800(2.07677211791),Os07g0161600(1.39964836455),Os07g0409900(1.52058575902),Os12g0562400(1.60866190889)	Os01g0269100(1.35573300008),PSEUDO-PHOSPHOTRANSFER PROTEIN 1(-1.09287176968),Os01g0748600(1.49180995558),OsWD40-36(-2.02091939679),CYCLIC NUCLEOTIDE GATED CHANNEL 7(-1.35491298956),Os05g0519200(1.40117481259),CALCIUM-DEPENDENT PROTEIN KINASE 15(1.23352870484),MITOGEN-ACTIVATED PROTEIN KINASE KINASE 1(2.07677211791),CALCIUM-DEPENDENT PROTEIN KINASE 17(1.39964836455),CALCIUM-DEPENDENT PROTEIN KINAS…
GO:0098662	inorganic cation transmembrane transport	biological process	10/359	335/16641	0.18917	1	Os01g0337500(2.75855851084),Os02g0255000(2.4626011626),Os03g0575200(1.41275540229),Os03g0758300(-1.35491298956),Os04g0529800(1.49253903112),Os06g0665800(2.50302747482),Os07g0106200(1.39352847886),Os08g0455900(-1.25340393535),Os09g0448200(1.88326135399),Os12g0616500(2.81579939073)	Os01g0337500(2.75855851084),CYCLIC NUCLEOTIDE GATED CHANNEL 2(2.4626011626),HIGH-AFFINITY POTASSIUM(K+) TRANSPORTER 16(1.41275540229),CYCLIC NUCLEOTIDE GATED CHANNEL 7(-1.35491298956),Os04g0529800(1.49253903112),HEAVY METAL ATPASE 9(2.50302747482),monosaccharide transporter 3(1.39352847886),COPPER TRANSPORTER 6(-1.25340393535),HIGH-AFFINITY POTASSIUM(K+) TRANSPORTER 17(1.88326135399),Os12g0616500…
GO:0098732	macromolecule deacylation	biological process	2/359	37/16641	0.18966	1	Os05g0440250(1.08253003689),Os05g0440300(2.64987707545)	Os05g0440250(1.08253003689),Os05g0440300(2.64987707545)
GO:0006869	lipid transport	biological process	4/359	105/16641	0.1915	1	Os01g0242600(3.44535767385),Os05g0100600(1.07596731763),Os05g0477900(-1.14432486061),Os08g0556300(2.98384753173)	Os01g0242600(3.44535767385),Os05g0100600(1.07596731763),non-specific lipid transfer protein 1.4, lipid transfer protein 1.4, type 1 non-specific lipid transfer protein 4(-1.14432486061),Os08g0556300(2.98384753173)
GO:0008299	isoprenoid biosynthetic process	biological process	4/359	105/16641	0.1915	1	Os01g0757200(-2.9859544665),Os02g0570700(3.92624048373),Os06g0569500(3.61522491145),Os06g0599200(3.09172246223)	GIBBERELLIN 2-OXIDASE 3(-2.9859544665),P-450 71Z7(3.92624048373),ENT-KAURENE OXIDASE 4(3.61522491145),CYP76M7(3.09172246223)
GO:0071705	nitrogen compound transport	biological process	19/359	707/16641	0.19205	1	Os01g0225000(-1.18575420244),Os01g0703600(1.20086003567),Os01g0831300(4.07341383415),Os02g0135800(-2.02091939679),Os02g0435000(1.42004224719),Os02g0550800(1.33471965348),Os03g0265300(1.76185758385),Os03g0838400(2.16359055918),Os03g0849600(1.42173539672),Os04g0581100(10.3669105508),Os04g0682300(1.23654142804),Os05g0509500(1.86434675503),Os05g0513200(1.18444802825),Os06g0228500(-1.39829782632),Os06…	Os01g0225000(-1.18575420244),SPOTTED LEAF 28(1.20086003567),AMMONIUM TRANSPORTER 2;2(4.07341383415),OsWD40-36(-2.02091939679),NONSELECTIVE CATION CHANNEL 2(1.42004224719),AMMONIUM TRANSPORTER 3;3(1.33471965348),Os03g0265300(1.76185758385),AMMONIUM TRANSPORTER 3;2(2.16359055918),Os03g0849600(1.42173539672),SALICYLIC ACID 3 HYDROXYLASE(10.3669105508),phosphomannomutase(1.23654142804),Os05g0509500(1…
GO:0030162	regulation of proteolysis	biological process	5/359	142/16641	0.19302	1	Os01g0123900(-1.12731622667),Os01g0124650(4.56817633051),Os01g0267300(3.51741187865),Os01g0615050(6.24144673466),Os03g0667100(1.67329112278)	BOWMAN-BIRK INHIBITOR 2-2(-1.12731622667),BOWMAN-BIRK INHIBITOR 2-3(4.56817633051),serpin-Z12(3.51741187865),Os01g0615050(6.24144673466),NPR1-like gene 3(1.67329112278)
GO:0032269	negative regulation of cellular protein metabolic process	biological process	6/359	180/16641	0.19408	1	Os01g0123900(-1.12731622667),Os01g0124650(4.56817633051),Os01g0267300(3.51741187865),Os01g0615050(6.24144673466),Os03g0121800(-1.57847789883),Os03g0687900(-1.57475439666)	BOWMAN-BIRK INHIBITOR 2-2(-1.12731622667),BOWMAN-BIRK INHIBITOR 2-3(4.56817633051),serpin-Z12(3.51741187865),Os01g0615050(6.24144673466),DICER-LIKE 1(-1.57847789883),Os03g0687900(-1.57475439666)
GO:0042592	homeostatic process	biological process	14/359	500/16641	0.19413	1	Os01g0175700(4.29150779408),Os01g0178000(1.45822593076),Os01g0678800(6.49679497796),Os02g0530100(-1.26999128396),Os02g0582800(3.65590547096),Os02g0584700(1.91558382137),Os02g0584800(2.06891570472),Os03g0405500(3.75489332988),Os04g0464100(7.42051696735),Os04g0468600(3.85042814594),Os06g0542300(2.19441385006),Os06g0600400(1.57325221127),Os07g0482900(5.87419000966),Os12g0616500(2.81579939073)	EFFLUX BORON TRANSPORTER 2(4.29150779408),Os01g0178000(1.45822593076),Os01g0678800(6.49679497796),COPPER CHAPERONE HOMOLOG(-1.26999128396),Os02g0582800(3.65590547096),Os02g0584700(1.91558382137),Os02g0584800(2.06891570472),Os03g0405500(3.75489332988),Os04g0464100(7.42051696735),Os04g0468600(3.85042814594),Os06g0542300(2.19441385006),CYTOCHROME P450 HYDROXYLASE 734A4(1.57325221127),Os07g0482900(5.…
GO:0015672	monovalent inorganic cation transport	biological process	8/359	258/16641	0.1953	1	Os01g0337500(2.75855851084),Os02g0255000(2.4626011626),Os03g0575200(1.41275540229),Os03g0758300(-1.35491298956),Os04g0529800(1.49253903112),Os07g0106200(1.39352847886),Os09g0448200(1.88326135399),Os12g0616500(2.81579939073)	Os01g0337500(2.75855851084),CYCLIC NUCLEOTIDE GATED CHANNEL 2(2.4626011626),HIGH-AFFINITY POTASSIUM(K+) TRANSPORTER 16(1.41275540229),CYCLIC NUCLEOTIDE GATED CHANNEL 7(-1.35491298956),Os04g0529800(1.49253903112),monosaccharide transporter 3(1.39352847886),HIGH-AFFINITY POTASSIUM(K+) TRANSPORTER 17(1.88326135399),Os12g0616500(2.81579939073)
GO:0006570	tyrosine metabolic process	biological process	1/359	10/16641	0.196	1	Os01g0178000(1.45822593076)	Os01g0178000(1.45822593076)
GO:0009692	ethylene metabolic process	biological process	1/359	10/16641	0.196	1	Os01g0178000(1.45822593076)	Os01g0178000(1.45822593076)
GO:0009693	ethylene biosynthetic process	biological process	1/359	10/16641	0.196	1	Os01g0178000(1.45822593076)	Os01g0178000(1.45822593076)
GO:0010075	regulation of meristem growth	biological process	1/359	10/16641	0.196	1	Os06g0716700(1.17074947261)	RICE 90KDA HEAT SHOCK PROTEIN(1.17074947261)
GO:0019852	L-ascorbic acid metabolic process	biological process	1/359	10/16641	0.196	1	Os04g0682300(1.23654142804)	phosphomannomutase(1.23654142804)
GO:0032386	regulation of intracellular transport	biological process	1/359	10/16641	0.196	1	Os11g0610700(1.29405967685)	OsWD40-190(1.29405967685)
GO:0035434	copper ion transmembrane transport	biological process	1/359	10/16641	0.196	1	Os08g0455900(-1.25340393535)	COPPER TRANSPORTER 6(-1.25340393535)
GO:0043449	cellular alkene metabolic process	biological process	1/359	10/16641	0.196	1	Os01g0178000(1.45822593076)	Os01g0178000(1.45822593076)
GO:0043450	alkene biosynthetic process	biological process	1/359	10/16641	0.196	1	Os01g0178000(1.45822593076)	Os01g0178000(1.45822593076)
GO:0043484	regulation of RNA splicing	biological process	1/359	10/16641	0.196	1	Os06g0474200(1.26907626396)	SKIP interacting protein 2, SKIPa-interacting protein 2, SKIPa-interacting protein 2(1.26907626396)
GO:0051182	coenzyme transport	biological process	1/359	10/16641	0.196	1	Os03g0265300(1.76185758385)	Os03g0265300(1.76185758385)
GO:1900673	olefin metabolic process	biological process	1/359	10/16641	0.196	1	Os01g0178000(1.45822593076)	Os01g0178000(1.45822593076)
GO:1900674	olefin biosynthetic process	biological process	1/359	10/16641	0.196	1	Os01g0178000(1.45822593076)	Os01g0178000(1.45822593076)
GO:1901679	nucleotide transmembrane transport	biological process	1/359	10/16641	0.196	1	Os03g0265300(1.76185758385)	Os03g0265300(1.76185758385)
GO:0051336	regulation of hydrolase activity	biological process	6/359	181/16641	0.19739	1	Os01g0123900(-1.12731622667),Os01g0124650(4.56817633051),Os01g0267300(3.51741187865),Os01g0615050(6.24144673466),Os08g0122000(2.0955599668),Os11g0610700(1.29405967685)	BOWMAN-BIRK INHIBITOR 2-2(-1.12731622667),BOWMAN-BIRK INHIBITOR 2-3(4.56817633051),serpin-Z12(3.51741187865),Os01g0615050(6.24144673466),PROTEIN PHOSPHATASE 2A REGULATORY SUBUNIT B' teta(2.0955599668),OsWD40-190(1.29405967685)
GO:0010268	brassinosteroid homeostasis	biological process	2/359	38/16641	0.19752	1	Os06g0600400(1.57325221127),Os07g0482900(5.87419000966)	CYTOCHROME P450 HYDROXYLASE 734A4(1.57325221127),Os07g0482900(5.87419000966)
GO:0051248	negative regulation of protein metabolic process	biological process	6/359	182/16641	0.20072	1	Os01g0123900(-1.12731622667),Os01g0124650(4.56817633051),Os01g0267300(3.51741187865),Os01g0615050(6.24144673466),Os03g0121800(-1.57847789883),Os03g0687900(-1.57475439666)	BOWMAN-BIRK INHIBITOR 2-2(-1.12731622667),BOWMAN-BIRK INHIBITOR 2-3(4.56817633051),serpin-Z12(3.51741187865),Os01g0615050(6.24144673466),DICER-LIKE 1(-1.57847789883),Os03g0687900(-1.57475439666)
GO:0097164	ammonium ion metabolic process	biological process	2/359	39/16641	0.20542	1	Os08g0140300(6.97397013081),Os12g0268000(3.53779011667)	TRYPTOPHAN DECARBOXYLASE 1(6.97397013081),SEKIGUCHI LESION(3.53779011667)
GO:1901701	cellular response to oxygen-containing compound	biological process	7/359	223/16641	0.20772	1	Os01g0192000(1.49903522078),Os03g0195100(3.16965806418),Os05g0585500(1.23352870484),Os06g0225300(1.81149402947),Os06g0569500(3.61522491145),Os07g0161600(1.39964836455),Os07g0409900(1.52058575902)	DELAY OF THE ONSET OF SENESCENCE(1.49903522078),AGD2-LIKE DEFENSE RESPONSE PROTEIN1, ABERRANT GROWTH AND DEATH2 [AGD2]-LIKE DEFENSE1(3.16965806418),CALCIUM-DEPENDENT PROTEIN KINASE 15(1.23352870484),somatic embryogenesis receptor-like kinase 3, somatic embryogenesis receptor kinase 3, SERK-like gene 6, bri1-associated receptor kinase 1 (BAK1) homologue 3, BRASSINOSTEROID INSENSITIVE1-ASSOCIATED R…
GO:0071396	cellular response to lipid	biological process	5/359	146/16641	0.20816	1	Os05g0585500(1.23352870484),Os06g0225300(1.81149402947),Os06g0569500(3.61522491145),Os07g0161600(1.39964836455),Os07g0409900(1.52058575902)	CALCIUM-DEPENDENT PROTEIN KINASE 15(1.23352870484),somatic embryogenesis receptor-like kinase 3, somatic embryogenesis receptor kinase 3, SERK-like gene 6, bri1-associated receptor kinase 1 (BAK1) homologue 3, BRASSINOSTEROID INSENSITIVE1-ASSOCIATED RECEPTOR KINASE1(1.81149402947),ENT-KAURENE OXIDASE 4(3.61522491145),CALCIUM-DEPENDENT PROTEIN KINASE 17(1.39964836455),CALCIUM-DEPENDENT PROTEIN KIN…
GO:0033036	macromolecule localization	biological process	18/359	676/16641	0.21069	1	Os01g0242600(3.44535767385),Os01g0703600(1.20086003567),Os02g0135800(-2.02091939679),Os02g0219400(1.74902031418),Os02g0435000(1.42004224719),Os03g0849600(1.42173539672),Os04g0581100(10.3669105508),Os04g0682300(1.23654142804),Os05g0100600(1.07596731763),Os05g0477900(-1.14432486061),Os05g0509500(1.86434675503),Os05g0513200(1.18444802825),Os06g0716700(1.17074947261),Os07g0243100(1.20677652648),Os07g…	Os01g0242600(3.44535767385),SPOTTED LEAF 28(1.20086003567),OsWD40-36(-2.02091939679),Os02g0219400(1.74902031418),NONSELECTIVE CATION CHANNEL 2(1.42004224719),Os03g0849600(1.42173539672),SALICYLIC ACID 3 HYDROXYLASE(10.3669105508),phosphomannomutase(1.23654142804),Os05g0100600(1.07596731763),non-specific lipid transfer protein 1.4, lipid transfer protein 1.4, type 1 non-specific lipid transfer pro…
GO:0016131	brassinosteroid metabolic process	biological process	2/359	40/16641	0.21335	1	Os06g0600400(1.57325221127),Os07g0482900(5.87419000966)	CYTOCHROME P450 HYDROXYLASE 734A4(1.57325221127),Os07g0482900(5.87419000966)
GO:0006353	DNA-templated transcription, termination	biological process	1/359	11/16641	0.21335	1	Os03g0183100(2.31158166984)	BINDING PROTEIN 73(2.31158166984)
GO:0006782	protoporphyrinogen IX biosynthetic process	biological process	1/359	11/16641	0.21335	1	Os10g0502400(2.61974288578)	glutamyl-tRNA reductase(2.61974288578)
GO:0009094	L-phenylalanine biosynthetic process	biological process	1/359	11/16641	0.21335	1	Os04g0406600(2.3860276498)	Os04g0406600(2.3860276498)
GO:0009423	chorismate biosynthetic process	biological process	1/359	11/16641	0.21335	1	Os07g0622200(2.25915189865)	phospho-2-dehydro-3-deoxyheptonate aldolase, 3-deoxy-D-arabinoheptulosonate 7-phosphate synthase, 3-deoxy-D-arabino-heptulosonate 7-phosphate synthase 2(2.25915189865)
GO:0015695	organic cation transport	biological process	1/359	11/16641	0.21335	1	Os03g0265300(1.76185758385)	Os03g0265300(1.76185758385)
GO:0046501	protoporphyrinogen IX metabolic process	biological process	1/359	11/16641	0.21335	1	Os10g0502400(2.61974288578)	glutamyl-tRNA reductase(2.61974288578)
GO:1902223	erythrose 4-phosphate/phosphoenolpyruvate family amino acid biosynthetic process	biological process	1/359	11/16641	0.21335	1	Os04g0406600(2.3860276498)	Os04g0406600(2.3860276498)
GO:1902475	L-alpha-amino acid transmembrane transport	biological process	1/359	11/16641	0.21335	1	Os01g0225000(-1.18575420244)	Os01g0225000(-1.18575420244)
GO:0008610	lipid biosynthetic process	biological process	12/359	427/16641	0.2136	1	Os01g0757200(-2.9859544665),Os02g0194700(-2.9658063402),Os02g0205500(1.27968874442),Os02g0219400(1.74902031418),Os02g0570700(3.92624048373),Os03g0700700(2.32239218995),Os06g0569500(3.61522491145),Os06g0599200(3.09172246223),Os07g0482900(5.87419000966),Os08g0327400(1.01385241957),Os08g0508800(2.57888888834),Os08g0509100(2.44332210434)	GIBBERELLIN 2-OXIDASE 3(-2.9859544665),LIPOXYGENASE 1(-2.9658063402),Os02g0205500(1.27968874442),Os02g0219400(1.74902031418),P-450 71Z7(3.92624048373),LIPOXYGENASE 1(2.32239218995),ENT-KAURENE OXIDASE 4(3.61522491145),CYP76M7(3.09172246223),Os07g0482900(5.87419000966),Os08g0327400(1.01385241957),lipoxygenase Lox2:Os:1, lipoxygenase 9, lipoxygenase 8, herbivore-induced type 2 13-lipoxygenase, RLL2…
GO:0006790	sulfur compound metabolic process	biological process	8/359	265/16641	0.21483	1	Os01g0178000(1.45822593076),Os01g0949700(2.27896494993),Os01g0949750(1.96608269078),Os03g0815200(1.205488434),Os09g0467200(1.76357196936),Os10g0527800(3.61011891698),Os10g0531400(2.4658353177),Os12g0623900(1.49553284085)	Os01g0178000(1.45822593076),TAU GLUTATHIONE S-TRANSFERASE 7(2.27896494993),TAU GLUTATHIONE S-TRANSFERASE 35(1.96608269078),Os03g0815200(1.205488434),TAU GLUTATHIONE S-TRANSFERASE 17(1.76357196936),TAU GLUTATHIONE S-TRANSFERASE 12(3.61011891698),TAU GLUTATHIONE S-TRANSFERASE 10(2.4658353177),Os12g0623900(1.49553284085)
GO:0055085	transmembrane transport	biological process	32/359	1281/16641	0.21631	1	Os01g0175700(4.29150779408),Os01g0225000(-1.18575420244),Os01g0232000(-1.25647857425),Os01g0337500(2.75855851084),Os01g0504500(1.4000907634),Os01g0609900(4.00227537156),Os01g0831300(4.07341383415),Os01g0881300(-1.54248364625),Os01g0945700(2.57495025704),Os02g0255000(2.4626011626),Os02g0550800(1.33471965348),Os03g0150600(1.58010360599),Os03g0265300(1.76185758385),Os03g0575200(1.41275540229),Os03g0…	EFFLUX BORON TRANSPORTER 2(4.29150779408),Os01g0225000(-1.18575420244),TONOPLAST INTRINSIC PROTEIN 4;3(-1.25647857425),Os01g0337500(2.75855851084),Os01g0504500(1.4000907634),PLEIOTROPIC DRUG RESISTANCE 8(4.00227537156),AMMONIUM TRANSPORTER 2;2(4.07341383415),SWEET1A(-1.54248364625),bi-directional amino acid transporter 6(2.57495025704),CYCLIC NUCLEOTIDE GATED CHANNEL 2(2.4626011626),AMMONIUM TRAN…
GO:0050789	regulation of biological process	biological process	99/359	4281/16641	0.22537	1	Os01g0123900(-1.12731622667),Os01g0124650(4.56817633051),Os01g0130200(2.82007651019),Os01g0178000(1.45822593076),Os01g0192000(1.49903522078),Os01g0267300(3.51741187865),Os01g0269100(1.35573300008),Os01g0289600(2.20139609789),Os01g0508100(7.66076872795),Os01g0584900(3.65669544084),Os01g0615050(6.24144673466),Os01g0674800(1.67926742042),Os01g0730700(2.15657856354),Os01g0743800(-1.09287176968),Os01g…	BOWMAN-BIRK INHIBITOR 2-2(-1.12731622667),BOWMAN-BIRK INHIBITOR 2-3(4.56817633051),NRR(2.82007651019),Os01g0178000(1.45822593076),DELAY OF THE ONSET OF SENESCENCE(1.49903522078),serpin-Z12(3.51741187865),Os01g0269100(1.35573300008),WRKY GENE 9(2.20139609789),NRR Repressor Homologue 3(7.66076872795),WRKY GENE 77(3.65669544084),Os01g0615050(6.24144673466),Os01g0674800(1.67926742042),WRKY GENE 14(2.…
GO:0006885	regulation of pH	biological process	2/359	42/16641	0.22929	1	Os01g0175700(4.29150779408),Os12g0616500(2.81579939073)	EFFLUX BORON TRANSPORTER 2(4.29150779408),Os12g0616500(2.81579939073)
GO:0016441	posttranscriptional gene silencing	biological process	2/359	42/16641	0.22929	1	Os02g0736200(1.54417587749),Os03g0121800(-1.57847789883)	RNA-DEPENDENT RNA POLYMERASE 1(1.54417587749),DICER-LIKE 1(-1.57847789883)
GO:0000162	tryptophan biosynthetic process	biological process	1/359	12/16641	0.23033	1	Os03g0718000(2.73986918847)	ANTHRANILATE SYNTHASE BETA-SUBUNIT 2(2.73986918847)
GO:0006771	riboflavin metabolic process	biological process	1/359	12/16641	0.23033	1	Os03g0801700(1.43921037497)	RIBF(1.43921037497)
GO:0006972	hyperosmotic response	biological process	1/359	12/16641	0.23033	1	Os01g0225000(-1.18575420244)	Os01g0225000(-1.18575420244)
GO:0009231	riboflavin biosynthetic process	biological process	1/359	12/16641	0.23033	1	Os03g0801700(1.43921037497)	RIBF(1.43921037497)
GO:0009850	auxin metabolic process	biological process	1/359	12/16641	0.23033	1	Os01g0178000(1.45822593076)	Os01g0178000(1.45822593076)
GO:0009933	meristem structural organization	biological process	1/359	12/16641	0.23033	1	Os06g0716700(1.17074947261)	RICE 90KDA HEAT SHOCK PROTEIN(1.17074947261)
GO:0010215	cellulose microfibril organization	biological process	1/359	12/16641	0.23033	1	Os07g0690900(1.98994738854)	Os07g0690900(1.98994738854)
GO:0042727	flavin-containing compound biosynthetic process	biological process	1/359	12/16641	0.23033	1	Os03g0801700(1.43921037497)	RIBF(1.43921037497)
GO:0046219	indolalkylamine biosynthetic process	biological process	1/359	12/16641	0.23033	1	Os03g0718000(2.73986918847)	ANTHRANILATE SYNTHASE BETA-SUBUNIT 2(2.73986918847)
GO:0050684	regulation of mRNA processing	biological process	1/359	12/16641	0.23033	1	Os06g0474200(1.26907626396)	SKIP interacting protein 2, SKIPa-interacting protein 2, SKIPa-interacting protein 2(1.26907626396)
GO:0051701	interaction with host	biological process	1/359	12/16641	0.23033	1	Os04g0623500(2.05097123651)	GLYCOLATE OXIDASE 3(2.05097123651)
GO:0070726	cell wall assembly	biological process	1/359	12/16641	0.23033	1	Os07g0690900(1.98994738854)	Os07g0690900(1.98994738854)
GO:0071446	cellular response to salicylic acid stimulus	biological process	1/359	12/16641	0.23033	1	Os03g0195100(3.16965806418)	AGD2-LIKE DEFENSE RESPONSE PROTEIN1, ABERRANT GROWTH AND DEATH2 [AGD2]-LIKE DEFENSE1(3.16965806418)
GO:0071668	plant-type cell wall assembly	biological process	1/359	12/16641	0.23033	1	Os07g0690900(1.98994738854)	Os07g0690900(1.98994738854)
GO:0071310	cellular response to organic substance	biological process	11/359	393/16641	0.23035	1	Os01g0192000(1.49903522078),Os01g0743800(-1.09287176968),Os02g0736200(1.54417587749),Os03g0121800(-1.57847789883),Os03g0195100(3.16965806418),Os05g0585500(1.23352870484),Os06g0225300(1.81149402947),Os06g0569500(3.61522491145),Os07g0161600(1.39964836455),Os07g0409900(1.52058575902),Os12g0613700(1.70798049657)	DELAY OF THE ONSET OF SENESCENCE(1.49903522078),PSEUDO-PHOSPHOTRANSFER PROTEIN 1(-1.09287176968),RNA-DEPENDENT RNA POLYMERASE 1(1.54417587749),DICER-LIKE 1(-1.57847789883),AGD2-LIKE DEFENSE RESPONSE PROTEIN1, ABERRANT GROWTH AND DEATH2 [AGD2]-LIKE DEFENSE1(3.16965806418),CALCIUM-DEPENDENT PROTEIN KINASE 15(1.23352870484),somatic embryogenesis receptor-like kinase 3, somatic embryogenesis receptor…
GO:0044267	cellular protein metabolic process	biological process	95/359	4112/16641	0.2354	1	Os01g0115800(1.21244896635),Os01g0123900(-1.12731622667),Os01g0124650(4.56817633051),Os01g0138400(2.18078815517),Os01g0267300(3.51741187865),Os01g0269100(1.35573300008),Os01g0559100(1.34591586908),Os01g0613800(2.03196700745),Os01g0615050(6.24144673466),Os01g0622600(1.11571353226),Os01g0674800(1.67926742042),Os01g0748600(1.49180995558),Os02g0193000(1.59072510684),Os02g0219400(1.74902031418),Os02g0…	Tak Receptor-Like Kinase 1(1.21244896635),BOWMAN-BIRK INHIBITOR 2-2(-1.12731622667),BOWMAN-BIRK INHIBITOR 2-3(4.56817633051),Os01g0138400(2.18078815517),serpin-Z12(3.51741187865),Os01g0269100(1.35573300008),Os01g0559100(1.34591586908),Os01g0613800(2.03196700745),Os01g0615050(6.24144673466),CALCIUM-DEPENDENT PROTEIN KINASE 1(1.11571353226),Os01g0674800(1.67926742042),Os01g0748600(1.49180995558),Ly…
GO:1901699	cellular response to nitrogen compound	biological process	2/359	43/16641	0.2373	1	Os02g0736200(1.54417587749),Os03g0121800(-1.57847789883)	RNA-DEPENDENT RNA POLYMERASE 1(1.54417587749),DICER-LIKE 1(-1.57847789883)
GO:0002181	cytoplasmic translation	biological process	3/359	79/16641	0.24284	1	Os04g0270100(1.26518142155),Os05g0227700(1.12003583302),Os07g0222300(1.18199475133)	Os04g0270100(1.26518142155),EUKARYOTIC INITIATION FACTOR 3L(1.12003583302),EUKARYOTIC INITIATION FACTOR 3E(1.18199475133)
GO:0009738	abscisic acid-activated signaling pathway	biological process	3/359	79/16641	0.24284	1	Os05g0585500(1.23352870484),Os07g0161600(1.39964836455),Os07g0409900(1.52058575902)	CALCIUM-DEPENDENT PROTEIN KINASE 15(1.23352870484),CALCIUM-DEPENDENT PROTEIN KINASE 17(1.39964836455),CALCIUM-DEPENDENT PROTEIN KINASE 18(1.52058575902)
GO:0003002	regionalization	biological process	2/359	44/16641	0.24531	1	Os02g0219400(1.74902031418),Os08g0167000(1.29415084816)	Os02g0219400(1.74902031418),ABC TRANSPORTER G FAMILY MEMBER 18(1.29415084816)
GO:0055088	lipid homeostasis	biological process	2/359	44/16641	0.24531	1	Os06g0600400(1.57325221127),Os07g0482900(5.87419000966)	CYTOCHROME P450 HYDROXYLASE 734A4(1.57325221127),Os07g0482900(5.87419000966)
GO:0010876	lipid localization	biological process	4/359	117/16641	0.24607	1	Os01g0242600(3.44535767385),Os05g0100600(1.07596731763),Os05g0477900(-1.14432486061),Os08g0556300(2.98384753173)	Os01g0242600(3.44535767385),Os05g0100600(1.07596731763),non-specific lipid transfer protein 1.4, lipid transfer protein 1.4, type 1 non-specific lipid transfer protein 4(-1.14432486061),Os08g0556300(2.98384753173)
GO:0009646	response to absence of light	biological process	1/359	13/16641	0.24695	1	Os03g0291500(2.91637551452)	ASPARAGINE SYNTHETASE 1(2.91637551452)
GO:0016115	terpenoid catabolic process	biological process	1/359	13/16641	0.24695	1	Os01g0757200(-2.9859544665)	GIBBERELLIN 2-OXIDASE 3(-2.9859544665)
GO:0019932	second-messenger-mediated signaling	biological process	1/359	13/16641	0.24695	1	Os03g0758300(-1.35491298956)	CYCLIC NUCLEOTIDE GATED CHANNEL 7(-1.35491298956)
GO:0035266	meristem growth	biological process	1/359	13/16641	0.24695	1	Os06g0716700(1.17074947261)	RICE 90KDA HEAT SHOCK PROTEIN(1.17074947261)
GO:1901607	alpha-amino acid biosynthetic process	biological process	5/359	156/16641	0.24754	1	Os01g0225000(-1.18575420244),Os03g0291500(2.91637551452),Os03g0718000(2.73986918847),Os04g0406600(2.3860276498),Os12g0623900(1.49553284085)	Os01g0225000(-1.18575420244),ASPARAGINE SYNTHETASE 1(2.91637551452),ANTHRANILATE SYNTHASE BETA-SUBUNIT 2(2.73986918847),Os04g0406600(2.3860276498),Os12g0623900(1.49553284085)
GO:0006796	phosphate-containing compound metabolic process	biological process	64/359	2732/16641	0.25276	1	Os01g0115800(1.21244896635),Os01g0138400(2.18078815517),Os01g0622600(1.11571353226),Os01g0674800(1.67926742042),Os01g0743800(-1.09287176968),Os01g0748600(1.49180995558),Os02g0193000(1.59072510684),Os02g0219400(1.74902031418),Os02g0227700(1.65598860175),Os02g0609900(2.4094480279),Os02g0712700(3.16676941566),Os03g0102400(1.16603960756),Os03g0183800(-1.74331192517),Os03g0364400(1.0928375419),Os03g03…	Tak Receptor-Like Kinase 1(1.21244896635),Os01g0138400(2.18078815517),CALCIUM-DEPENDENT PROTEIN KINASE 1(1.11571353226),Os01g0674800(1.67926742042),PSEUDO-PHOSPHOTRANSFER PROTEIN 1(-1.09287176968),Os01g0748600(1.49180995558),LysM receptor-like kinase 1, LysM-type receptor-like kinase4, NFR5/NFP ortholog(1.59072510684),Os02g0219400(1.74902031418),RLK5(1.65598860175),Os02g0609900(2.4094480279),Os02…
GO:0015748	organophosphate ester transport	biological process	2/359	45/16641	0.25334	1	Os03g0265300(1.76185758385),Os05g0100600(1.07596731763)	Os03g0265300(1.76185758385),Os05g0100600(1.07596731763)
GO:0015698	inorganic anion transport	biological process	3/359	81/16641	0.25442	1	Os01g0175700(4.29150779408),Os02g0530100(-1.26999128396),Os03g0150600(1.58010360599)	EFFLUX BORON TRANSPORTER 2(4.29150779408),COPPER CHAPERONE HOMOLOG(-1.26999128396),PHOSPHATE TRANSPORTER 1(1.58010360599)
GO:0016458	gene silencing	biological process	4/359	120/16641	0.26023	1	Os02g0523500(1.77110565315),Os02g0736200(1.54417587749),Os03g0121800(-1.57847789883),Os07g0471300(3.4142190168)	cytoskeleton-associated 120 kDa RNA-binding protein(1.77110565315),RNA-DEPENDENT RNA POLYMERASE 1(1.54417587749),DICER-LIKE 1(-1.57847789883),ARGONAUTE 18(3.4142190168)
GO:0016128	phytosteroid metabolic process	biological process	2/359	46/16641	0.26137	1	Os06g0600400(1.57325221127),Os07g0482900(5.87419000966)	CYTOCHROME P450 HYDROXYLASE 734A4(1.57325221127),Os07g0482900(5.87419000966)
GO:0006301	postreplication repair	biological process	1/359	14/16641	0.26321	1	Os03g0712300(1.26314403402)	Os03g0712300(1.26314403402)
GO:0006515	misfolded or incompletely synthesized protein catabolic process	biological process	1/359	14/16641	0.26321	1	Os07g0497400(1.34631747345)	PNG1(1.34631747345)
GO:0010051	xylem and phloem pattern formation	biological process	1/359	14/16641	0.26321	1	Os08g0167000(1.29415084816)	ABC TRANSPORTER G FAMILY MEMBER 18(1.29415084816)
GO:0032506	cytokinetic process	biological process	1/359	14/16641	0.26321	1	Os12g0498400(2.21993355427)	Os12g0498400(2.21993355427)
GO:0042214	terpene metabolic process	biological process	1/359	14/16641	0.26321	1	Os06g0569500(3.61522491145)	ENT-KAURENE OXIDASE 4(3.61522491145)
GO:0042726	flavin-containing compound metabolic process	biological process	1/359	14/16641	0.26321	1	Os03g0801700(1.43921037497)	RIBF(1.43921037497)
GO:0045039	protein import into mitochondrial inner membrane	biological process	1/359	14/16641	0.26321	1	Os07g0243100(1.20677652648)	Os07g0243100(1.20677652648)
GO:0048532	anatomical structure arrangement	biological process	1/359	14/16641	0.26321	1	Os06g0716700(1.17074947261)	RICE 90KDA HEAT SHOCK PROTEIN(1.17074947261)
GO:1902410	mitotic cytokinetic process	biological process	1/359	14/16641	0.26321	1	Os12g0498400(2.21993355427)	Os12g0498400(2.21993355427)
GO:1903311	regulation of mRNA metabolic process	biological process	1/359	14/16641	0.26321	1	Os06g0474200(1.26907626396)	SKIP interacting protein 2, SKIPa-interacting protein 2, SKIPa-interacting protein 2(1.26907626396)
GO:0071215	cellular response to abscisic acid stimulus	biological process	3/359	83/16641	0.26607	1	Os05g0585500(1.23352870484),Os07g0161600(1.39964836455),Os07g0409900(1.52058575902)	CALCIUM-DEPENDENT PROTEIN KINASE 15(1.23352870484),CALCIUM-DEPENDENT PROTEIN KINASE 17(1.39964836455),CALCIUM-DEPENDENT PROTEIN KINASE 18(1.52058575902)
GO:0097306	cellular response to alcohol	biological process	3/359	83/16641	0.26607	1	Os05g0585500(1.23352870484),Os07g0161600(1.39964836455),Os07g0409900(1.52058575902)	CALCIUM-DEPENDENT PROTEIN KINASE 15(1.23352870484),CALCIUM-DEPENDENT PROTEIN KINASE 17(1.39964836455),CALCIUM-DEPENDENT PROTEIN KINASE 18(1.52058575902)
GO:0008104	protein localization	biological process	14/359	535/16641	0.26705	1	Os01g0703600(1.20086003567),Os02g0135800(-2.02091939679),Os02g0219400(1.74902031418),Os02g0435000(1.42004224719),Os03g0849600(1.42173539672),Os04g0581100(10.3669105508),Os04g0682300(1.23654142804),Os05g0509500(1.86434675503),Os05g0513200(1.18444802825),Os06g0716700(1.17074947261),Os07g0243100(1.20677652648),Os07g0620300(1.62881868187),Os11g0174000(1.50790655305),Os11g0610700(1.29405967685)	SPOTTED LEAF 28(1.20086003567),OsWD40-36(-2.02091939679),Os02g0219400(1.74902031418),NONSELECTIVE CATION CHANNEL 2(1.42004224719),Os03g0849600(1.42173539672),SALICYLIC ACID 3 HYDROXYLASE(10.3669105508),phosphomannomutase(1.23654142804),Os05g0509500(1.86434675503),Os05g0513200(1.18444802825),RICE 90KDA HEAT SHOCK PROTEIN(1.17074947261),Os07g0243100(1.20677652648),Os07g0620300(1.62881868187),Os11g0…
GO:0010033	response to organic substance	biological process	17/359	664/16641	0.26796	1	Os01g0192000(1.49903522078),Os01g0743800(-1.09287176968),Os02g0736200(1.54417587749),Os03g0121800(-1.57847789883),Os03g0195100(3.16965806418),Os03g0401300(2.32311635478),Os03g0421400(2.07588260414),Os04g0683700(2.6510814398),Os05g0585500(1.23352870484),Os06g0225300(1.81149402947),Os06g0569500(3.61522491145),Os07g0161600(1.39964836455),Os07g0409900(1.52058575902),Os07g0497400(1.34631747345),Os09g0…	DELAY OF THE ONSET OF SENESCENCE(1.49903522078),PSEUDO-PHOSPHOTRANSFER PROTEIN 1(-1.09287176968),RNA-DEPENDENT RNA POLYMERASE 1(1.54417587749),DICER-LIKE 1(-1.57847789883),AGD2-LIKE DEFENSE RESPONSE PROTEIN1, ABERRANT GROWTH AND DEATH2 [AGD2]-LIKE DEFENSE1(3.16965806418),SUCROSE SYNTHASE 1(2.32311635478),Os03g0421400(2.07588260414),Acyl-Activating Enzyme 3, adenosine monophosphate binding protein…
GO:0006576	cellular biogenic amine metabolic process	biological process	2/359	47/16641	0.26941	1	Os01g0178000(1.45822593076),Os03g0718000(2.73986918847)	Os01g0178000(1.45822593076),ANTHRANILATE SYNTHASE BETA-SUBUNIT 2(2.73986918847)
GO:0009067	aspartate family amino acid biosynthetic process	biological process	2/359	47/16641	0.26941	1	Os03g0291500(2.91637551452),Os12g0623900(1.49553284085)	ASPARAGINE SYNTHETASE 1(2.91637551452),Os12g0623900(1.49553284085)
GO:0010256	endomembrane system organization	biological process	2/359	47/16641	0.26941	1	Os03g0849600(1.42173539672),Os10g0495300(2.00717214488)	Os03g0849600(1.42173539672),Os10g0495300(2.00717214488)
GO:0009664	plant-type cell wall organization	biological process	4/359	122/16641	0.26975	1	Os01g0327100(4.1699509505),Os01g0327400(3.01449464247),Os07g0209000(1.1018358452),Os07g0690900(1.98994738854)	class III peroxidase 15(4.1699509505),class III peroxidase 16, Peroxidase 1(3.01449464247),dolichyl-diphosphooligosaccharide-protein glycosyltransferase 48kDa subunit, dolichyl-diphosphooligosaccharide-protein glycosyltransferase 1, Glycosyltransferase 48 kDa subunit precursor(1.1018358452),Os07g0690900(1.98994738854)
GO:0061024	membrane organization	biological process	5/359	162/16641	0.27204	1	Os02g0135800(-2.02091939679),Os05g0100600(1.07596731763),Os07g0243100(1.20677652648),Os11g0610700(1.29405967685),Os12g0639800(2.49130543117)	OsWD40-36(-2.02091939679),Os05g0100600(1.07596731763),Os07g0243100(1.20677652648),OsWD40-190(1.29405967685),Os12g0639800(2.49130543117)
GO:0015031	protein transport	biological process	13/359	496/16641	0.27533	1	Os01g0703600(1.20086003567),Os02g0135800(-2.02091939679),Os02g0435000(1.42004224719),Os03g0849600(1.42173539672),Os04g0581100(10.3669105508),Os04g0682300(1.23654142804),Os05g0509500(1.86434675503),Os05g0513200(1.18444802825),Os06g0716700(1.17074947261),Os07g0243100(1.20677652648),Os07g0620300(1.62881868187),Os11g0174000(1.50790655305),Os11g0610700(1.29405967685)	SPOTTED LEAF 28(1.20086003567),OsWD40-36(-2.02091939679),NONSELECTIVE CATION CHANNEL 2(1.42004224719),Os03g0849600(1.42173539672),SALICYLIC ACID 3 HYDROXYLASE(10.3669105508),phosphomannomutase(1.23654142804),Os05g0509500(1.86434675503),Os05g0513200(1.18444802825),RICE 90KDA HEAT SHOCK PROTEIN(1.17074947261),Os07g0243100(1.20677652648),Os07g0620300(1.62881868187),Os11g0174000(1.50790655305),OsWD40…
GO:0071702	organic substance transport	biological process	23/359	930/16641	0.27814	1	Os01g0225000(-1.18575420244),Os01g0242600(3.44535767385),Os01g0703600(1.20086003567),Os01g0881300(-1.54248364625),Os02g0135800(-2.02091939679),Os02g0435000(1.42004224719),Os03g0265300(1.76185758385),Os03g0849600(1.42173539672),Os04g0529800(1.49253903112),Os04g0581100(10.3669105508),Os04g0682300(1.23654142804),Os05g0100600(1.07596731763),Os05g0477900(-1.14432486061),Os05g0509500(1.86434675503),Os0…	Os01g0225000(-1.18575420244),Os01g0242600(3.44535767385),SPOTTED LEAF 28(1.20086003567),SWEET1A(-1.54248364625),OsWD40-36(-2.02091939679),NONSELECTIVE CATION CHANNEL 2(1.42004224719),Os03g0265300(1.76185758385),Os03g0849600(1.42173539672),Os04g0529800(1.49253903112),SALICYLIC ACID 3 HYDROXYLASE(10.3669105508),phosphomannomutase(1.23654142804),Os05g0100600(1.07596731763),non-specific lipid transfe…
GO:0006825	copper ion transport	biological process	1/359	15/16641	0.27912	1	Os08g0455900(-1.25340393535)	COPPER TRANSPORTER 6(-1.25340393535)
GO:0007007	inner mitochondrial membrane organization	biological process	1/359	15/16641	0.27912	1	Os07g0243100(1.20677652648)	Os07g0243100(1.20677652648)
GO:0007030	Golgi organization	biological process	1/359	15/16641	0.27912	1	Os03g0849600(1.42173539672)	Os03g0849600(1.42173539672)
GO:0008300	isoprenoid catabolic process	biological process	1/359	15/16641	0.27912	1	Os01g0757200(-2.9859544665)	GIBBERELLIN 2-OXIDASE 3(-2.9859544665)
GO:0009095	aromatic amino acid family biosynthetic process, prephenate pathway	biological process	1/359	15/16641	0.27912	1	Os04g0406600(2.3860276498)	Os04g0406600(2.3860276498)
GO:0010020	chloroplast fission	biological process	1/359	15/16641	0.27912	1	Os06g0506000(-1.17516134948)	Os06g0506000(-1.17516134948)
GO:0015867	ATP transport	biological process	1/359	15/16641	0.27912	1	Os03g0265300(1.76185758385)	Os03g0265300(1.76185758385)
GO:0043572	plastid fission	biological process	1/359	15/16641	0.27912	1	Os06g0506000(-1.17516134948)	Os06g0506000(-1.17516134948)
GO:0045332	phospholipid translocation	biological process	1/359	15/16641	0.27912	1	Os05g0100600(1.07596731763)	Os05g0100600(1.07596731763)
GO:0046940	nucleoside monophosphate phosphorylation	biological process	1/359	15/16641	0.27912	1	Os12g0236400(5.20192975467)	ADENYLATE KINASE A(5.20192975467)
GO:0006979	response to oxidative stress	biological process	8/359	288/16641	0.28359	1	Os01g0327100(4.1699509505),Os01g0327400(3.01449464247),Os02g0240300(-1.56800545948),Os04g0434800(1.58660922367),Os07g0497400(1.34631747345),Os07g0676900(-1.39293086128),Os07g0677400(-1.2707979721),Os07g0677500(2.4360191374)	class III peroxidase 15(4.1699509505),class III peroxidase 16, Peroxidase 1(3.01449464247),class III peroxidase 29(-1.56800545948),ASCORBATE PEROXIDASE 7(1.58660922367),PNG1(1.34631747345),class III peroxidase 109, peroxidase 2(-1.39293086128),PEROXIDASE 5.1(-1.2707979721),PEROXIDASE 3006(2.4360191374)
GO:0098660	inorganic ion transmembrane transport	biological process	10/359	372/16641	0.28375	1	Os01g0337500(2.75855851084),Os02g0255000(2.4626011626),Os03g0575200(1.41275540229),Os03g0758300(-1.35491298956),Os04g0529800(1.49253903112),Os06g0665800(2.50302747482),Os07g0106200(1.39352847886),Os08g0455900(-1.25340393535),Os09g0448200(1.88326135399),Os12g0616500(2.81579939073)	Os01g0337500(2.75855851084),CYCLIC NUCLEOTIDE GATED CHANNEL 2(2.4626011626),HIGH-AFFINITY POTASSIUM(K+) TRANSPORTER 16(1.41275540229),CYCLIC NUCLEOTIDE GATED CHANNEL 7(-1.35491298956),Os04g0529800(1.49253903112),HEAVY METAL ATPASE 9(2.50302747482),monosaccharide transporter 3(1.39352847886),COPPER TRANSPORTER 6(-1.25340393535),HIGH-AFFINITY POTASSIUM(K+) TRANSPORTER 17(1.88326135399),Os12g0616500…
GO:0045184	establishment of protein localization	biological process	13/359	500/16641	0.28471	1	Os01g0703600(1.20086003567),Os02g0135800(-2.02091939679),Os02g0435000(1.42004224719),Os03g0849600(1.42173539672),Os04g0581100(10.3669105508),Os04g0682300(1.23654142804),Os05g0509500(1.86434675503),Os05g0513200(1.18444802825),Os06g0716700(1.17074947261),Os07g0243100(1.20677652648),Os07g0620300(1.62881868187),Os11g0174000(1.50790655305),Os11g0610700(1.29405967685)	SPOTTED LEAF 28(1.20086003567),OsWD40-36(-2.02091939679),NONSELECTIVE CATION CHANNEL 2(1.42004224719),Os03g0849600(1.42173539672),SALICYLIC ACID 3 HYDROXYLASE(10.3669105508),phosphomannomutase(1.23654142804),Os05g0509500(1.86434675503),Os05g0513200(1.18444802825),RICE 90KDA HEAT SHOCK PROTEIN(1.17074947261),Os07g0243100(1.20677652648),Os07g0620300(1.62881868187),Os11g0174000(1.50790655305),OsWD40…
GO:0006099	tricarboxylic acid cycle	biological process	2/359	49/16641	0.28547	1	Os03g0337900(1.70219253185),Os07g0529000(-2.93524797579)	Os03g0337900(1.70219253185),isocitrate lyase, endosperm-specific gene 107(-2.93524797579)
GO:0009611	response to wounding	biological process	2/359	49/16641	0.28547	1	Os01g0615050(6.24144673466),Os08g0508800(2.57888888834)	Os01g0615050(6.24144673466),lipoxygenase Lox2:Os:1, lipoxygenase 9, lipoxygenase 8, herbivore-induced type 2 13-lipoxygenase, RLL2 lipoxygenase(2.57888888834)
GO:0044106	cellular amine metabolic process	biological process	2/359	49/16641	0.28547	1	Os01g0178000(1.45822593076),Os03g0718000(2.73986918847)	Os01g0178000(1.45822593076),ANTHRANILATE SYNTHASE BETA-SUBUNIT 2(2.73986918847)
GO:0040007	growth	biological process	5/359	166/16641	0.28865	1	Os03g0183100(2.31158166984),Os06g0600400(1.57325221127),Os06g0716700(1.17074947261),Os07g0209000(1.1018358452),Os07g0690900(1.98994738854)	BINDING PROTEIN 73(2.31158166984),CYTOCHROME P450 HYDROXYLASE 734A4(1.57325221127),RICE 90KDA HEAT SHOCK PROTEIN(1.17074947261),dolichyl-diphosphooligosaccharide-protein glycosyltransferase 48kDa subunit, dolichyl-diphosphooligosaccharide-protein glycosyltransferase 1, Glycosyltransferase 48 kDa subunit precursor(1.1018358452),Os07g0690900(1.98994738854)
GO:0018105	peptidyl-serine phosphorylation	biological process	3/359	87/16641	0.28956	1	Os05g0585500(1.23352870484),Os07g0161600(1.39964836455),Os07g0409900(1.52058575902)	CALCIUM-DEPENDENT PROTEIN KINASE 15(1.23352870484),CALCIUM-DEPENDENT PROTEIN KINASE 17(1.39964836455),CALCIUM-DEPENDENT PROTEIN KINASE 18(1.52058575902)
GO:0006101	citrate metabolic process	biological process	2/359	50/16641	0.29348	1	Os03g0337900(1.70219253185),Os07g0529000(-2.93524797579)	Os03g0337900(1.70219253185),isocitrate lyase, endosperm-specific gene 107(-2.93524797579)
GO:0046686	response to cadmium ion	biological process	2/359	50/16641	0.29348	1	Os04g0683700(2.6510814398),Os06g0716700(1.17074947261)	Acyl-Activating Enzyme 3, adenosine monophosphate binding protein 3(2.6510814398),RICE 90KDA HEAT SHOCK PROTEIN(1.17074947261)
GO:0055067	monovalent inorganic cation homeostasis	biological process	2/359	50/16641	0.29348	1	Os01g0175700(4.29150779408),Os12g0616500(2.81579939073)	EFFLUX BORON TRANSPORTER 2(4.29150779408),Os12g0616500(2.81579939073)
GO:0010817	regulation of hormone levels	biological process	4/359	127/16641	0.29382	1	Os01g0178000(1.45822593076),Os06g0600400(1.57325221127),Os07g0482900(5.87419000966),Os08g0157500(3.17221285575)	Os01g0178000(1.45822593076),CYTOCHROME P450 HYDROXYLASE 734A4(1.57325221127),Os07g0482900(5.87419000966),O-METHYLTRANSFERASE 9(3.17221285575)
GO:0009833	plant-type primary cell wall biogenesis	biological process	1/359	16/16641	0.29468	1	Os09g0478100(1.4528104348)	CELLULOSE SYNTHASE LIKE E1(1.4528104348)
GO:0010252	auxin homeostasis	biological process	1/359	16/16641	0.29468	1	Os01g0178000(1.45822593076)	Os01g0178000(1.45822593076)
GO:0015807	L-amino acid transport	biological process	1/359	16/16641	0.29468	1	Os01g0225000(-1.18575420244)	Os01g0225000(-1.18575420244)
GO:0034204	lipid translocation	biological process	1/359	16/16641	0.29468	1	Os05g0100600(1.07596731763)	Os05g0100600(1.07596731763)
GO:0040008	regulation of growth	biological process	3/359	88/16641	0.29546	1	Os03g0183100(2.31158166984),Os06g0600400(1.57325221127),Os06g0716700(1.17074947261)	BINDING PROTEIN 73(2.31158166984),CYTOCHROME P450 HYDROXYLASE 734A4(1.57325221127),RICE 90KDA HEAT SHOCK PROTEIN(1.17074947261)
GO:0006793	phosphorus metabolic process	biological process	64/359	2776/16641	0.29872	1	Os01g0115800(1.21244896635),Os01g0138400(2.18078815517),Os01g0622600(1.11571353226),Os01g0674800(1.67926742042),Os01g0743800(-1.09287176968),Os01g0748600(1.49180995558),Os02g0193000(1.59072510684),Os02g0219400(1.74902031418),Os02g0227700(1.65598860175),Os02g0609900(2.4094480279),Os02g0712700(3.16676941566),Os03g0102400(1.16603960756),Os03g0183800(-1.74331192517),Os03g0364400(1.0928375419),Os03g03…	Tak Receptor-Like Kinase 1(1.21244896635),Os01g0138400(2.18078815517),CALCIUM-DEPENDENT PROTEIN KINASE 1(1.11571353226),Os01g0674800(1.67926742042),PSEUDO-PHOSPHOTRANSFER PROTEIN 1(-1.09287176968),Os01g0748600(1.49180995558),LysM receptor-like kinase 1, LysM-type receptor-like kinase4, NFR5/NFP ortholog(1.59072510684),Os02g0219400(1.74902031418),RLK5(1.65598860175),Os02g0609900(2.4094480279),Os02…
GO:0006820	anion transport	biological process	7/359	251/16641	0.29891	1	Os01g0175700(4.29150779408),Os01g0225000(-1.18575420244),Os02g0530100(-1.26999128396),Os03g0150600(1.58010360599),Os03g0265300(1.76185758385),Os05g0100600(1.07596731763),Os06g0228500(-1.39829782632)	EFFLUX BORON TRANSPORTER 2(4.29150779408),Os01g0225000(-1.18575420244),COPPER CHAPERONE HOMOLOG(-1.26999128396),PHOSPHATE TRANSPORTER 1(1.58010360599),Os03g0265300(1.76185758385),Os05g0100600(1.07596731763),amino acid transporter-like 12(-1.39829782632)
GO:0018209	peptidyl-serine modification	biological process	3/359	90/16641	0.30727	1	Os05g0585500(1.23352870484),Os07g0161600(1.39964836455),Os07g0409900(1.52058575902)	CALCIUM-DEPENDENT PROTEIN KINASE 15(1.23352870484),CALCIUM-DEPENDENT PROTEIN KINASE 17(1.39964836455),CALCIUM-DEPENDENT PROTEIN KINASE 18(1.52058575902)
GO:0006720	isoprenoid metabolic process	biological process	4/359	130/16641	0.30839	1	Os01g0757200(-2.9859544665),Os02g0570700(3.92624048373),Os06g0569500(3.61522491145),Os06g0599200(3.09172246223)	GIBBERELLIN 2-OXIDASE 3(-2.9859544665),P-450 71Z7(3.92624048373),ENT-KAURENE OXIDASE 4(3.61522491145),CYP76M7(3.09172246223)
GO:0006839	mitochondrial transport	biological process	4/359	130/16641	0.30839	1	Os01g0225000(-1.18575420244),Os03g0265300(1.76185758385),Os05g0513200(1.18444802825),Os07g0243100(1.20677652648)	Os01g0225000(-1.18575420244),Os03g0265300(1.76185758385),Os05g0513200(1.18444802825),Os07g0243100(1.20677652648)
GO:0080134	regulation of response to stress	biological process	4/359	130/16641	0.30839	1	Os01g0130200(2.82007651019),Os01g0508100(7.66076872795),Os03g0270000(2.66940349996),Os09g0417800(8.05711133022)	NRR(2.82007651019),NRR Repressor Homologue 3(7.66076872795),Os03g0270000(2.66940349996),WRKY GENE 62(8.05711133022)
GO:0007389	pattern specification process	biological process	2/359	52/16641	0.30948	1	Os02g0219400(1.74902031418),Os08g0167000(1.29415084816)	Os02g0219400(1.74902031418),ABC TRANSPORTER G FAMILY MEMBER 18(1.29415084816)
GO:0009615	response to virus	biological process	1/359	17/16641	0.30991	1	Os02g0736200(1.54417587749)	RNA-DEPENDENT RNA POLYMERASE 1(1.54417587749)
GO:0010029	regulation of seed germination	biological process	1/359	17/16641	0.30991	1	Os04g0683700(2.6510814398)	Acyl-Activating Enzyme 3, adenosine monophosphate binding protein 3(2.6510814398)
GO:0010565	regulation of cellular ketone metabolic process	biological process	1/359	17/16641	0.30991	1	Os01g0178000(1.45822593076)	Os01g0178000(1.45822593076)
GO:0015866	ADP transport	biological process	1/359	17/16641	0.30991	1	Os03g0265300(1.76185758385)	Os03g0265300(1.76185758385)
GO:0048268	clathrin coat assembly	biological process	1/359	17/16641	0.30991	1	Os05g0112101(2.23568593771)	Os05g0112101(2.23568593771)
GO:0060341	regulation of cellular localization	biological process	1/359	17/16641	0.30991	1	Os11g0610700(1.29405967685)	OsWD40-190(1.29405967685)
GO:0072530	purine-containing compound transmembrane transport	biological process	1/359	17/16641	0.30991	1	Os03g0265300(1.76185758385)	Os03g0265300(1.76185758385)
GO:0090151	establishment of protein localization to mitochondrial membrane	biological process	1/359	17/16641	0.30991	1	Os07g0243100(1.20677652648)	Os07g0243100(1.20677652648)
GO:0006012	galactose metabolic process	biological process	1/359	18/16641	0.32482	1	Os09g0323000(1.15188765379)	UDP-glucose epimerase 4(1.15188765379)
GO:0006783	heme biosynthetic process	biological process	1/359	18/16641	0.32482	1	Os10g0502400(2.61974288578)	glutamyl-tRNA reductase(2.61974288578)
GO:0009853	photorespiration	biological process	1/359	18/16641	0.32482	1	Os04g0623500(2.05097123651)	GLYCOLATE OXIDASE 3(2.05097123651)
GO:0009965	leaf morphogenesis	biological process	1/359	18/16641	0.32482	1	Os08g0167000(1.29415084816)	ABC TRANSPORTER G FAMILY MEMBER 18(1.29415084816)
GO:0015914	phospholipid transport	biological process	1/359	18/16641	0.32482	1	Os05g0100600(1.07596731763)	Os05g0100600(1.07596731763)
GO:0035196	production of miRNAs involved in gene silencing by miRNA	biological process	1/359	18/16641	0.32482	1	Os03g0121800(-1.57847789883)	DICER-LIKE 1(-1.57847789883)
GO:0051302	regulation of cell division	biological process	1/359	18/16641	0.32482	1	Os12g0498400(2.21993355427)	Os12g0498400(2.21993355427)
GO:1900140	regulation of seedling development	biological process	1/359	18/16641	0.32482	1	Os04g0683700(2.6510814398)	Acyl-Activating Enzyme 3, adenosine monophosphate binding protein 3(2.6510814398)
GO:0072350	tricarboxylic acid metabolic process	biological process	2/359	54/16641	0.3254	1	Os03g0337900(1.70219253185),Os07g0529000(-2.93524797579)	Os03g0337900(1.70219253185),isocitrate lyase, endosperm-specific gene 107(-2.93524797579)
GO:0070887	cellular response to chemical stimulus	biological process	12/359	474/16641	0.32681	1	Os01g0192000(1.49903522078),Os01g0743800(-1.09287176968),Os02g0736200(1.54417587749),Os03g0121800(-1.57847789883),Os03g0195100(3.16965806418),Os04g0434800(1.58660922367),Os05g0585500(1.23352870484),Os06g0225300(1.81149402947),Os06g0569500(3.61522491145),Os07g0161600(1.39964836455),Os07g0409900(1.52058575902),Os12g0613700(1.70798049657)	DELAY OF THE ONSET OF SENESCENCE(1.49903522078),PSEUDO-PHOSPHOTRANSFER PROTEIN 1(-1.09287176968),RNA-DEPENDENT RNA POLYMERASE 1(1.54417587749),DICER-LIKE 1(-1.57847789883),AGD2-LIKE DEFENSE RESPONSE PROTEIN1, ABERRANT GROWTH AND DEATH2 [AGD2]-LIKE DEFENSE1(3.16965806418),ASCORBATE PEROXIDASE 7(1.58660922367),CALCIUM-DEPENDENT PROTEIN KINASE 15(1.23352870484),somatic embryogenesis receptor-like ki…
GO:0043161	proteasome-mediated ubiquitin-dependent protein catabolic process	biological process	11/359	432/16641	0.33045	1	Os02g0249200(-1.06946617516),Os02g0249300(-1.11036999796),Os03g0421400(2.07588260414),Os03g0667100(1.67329112278),Os03g0776400(3.66372181202),Os04g0450400(1.69542749051),Os04g0487400(3.15381426174),Os05g0439000(-1.3382517944),Os06g0125800(2.14932496077),Os12g0432600(3.32919912204),Os12g0631600(1.38677246116)	Os02g0249200(-1.06946617516),Os02g0249300(-1.11036999796),Os03g0421400(2.07588260414),NPR1-like gene 3(1.67329112278),Os03g0776400(3.66372181202),Os04g0450400(1.69542749051),Os04g0487400(3.15381426174),Os05g0439000(-1.3382517944),BLAST AND BTH INDUCED 1(2.14932496077),Os12g0432600(3.32919912204),Os12g0631600(1.38677246116)
GO:0010498	proteasomal protein catabolic process	biological process	11/359	433/16641	0.33314	1	Os02g0249200(-1.06946617516),Os02g0249300(-1.11036999796),Os03g0421400(2.07588260414),Os03g0667100(1.67329112278),Os03g0776400(3.66372181202),Os04g0450400(1.69542749051),Os04g0487400(3.15381426174),Os05g0439000(-1.3382517944),Os06g0125800(2.14932496077),Os12g0432600(3.32919912204),Os12g0631600(1.38677246116)	Os02g0249200(-1.06946617516),Os02g0249300(-1.11036999796),Os03g0421400(2.07588260414),NPR1-like gene 3(1.67329112278),Os03g0776400(3.66372181202),Os04g0450400(1.69542749051),Os04g0487400(3.15381426174),Os05g0439000(-1.3382517944),BLAST AND BTH INDUCED 1(2.14932496077),Os12g0432600(3.32919912204),Os12g0631600(1.38677246116)
GO:1990542	mitochondrial transmembrane transport	biological process	2/359	55/16641	0.33333	1	Os05g0513200(1.18444802825),Os07g0243100(1.20677652648)	Os05g0513200(1.18444802825),Os07g0243100(1.20677652648)
GO:0035195	gene silencing by miRNA	biological process	1/359	19/16641	0.3394	1	Os03g0121800(-1.57847789883)	DICER-LIKE 1(-1.57847789883)
GO:0046653	tetrahydrofolate metabolic process	biological process	1/359	19/16641	0.3394	1	Os03g0815200(1.205488434)	Os03g0815200(1.205488434)
GO:0097035	regulation of membrane lipid distribution	biological process	1/359	19/16641	0.3394	1	Os05g0100600(1.07596731763)	Os05g0100600(1.07596731763)
GO:0042364	water-soluble vitamin biosynthetic process	biological process	2/359	56/16641	0.34122	1	Os03g0801700(1.43921037497),Os04g0682300(1.23654142804)	RIBF(1.43921037497),phosphomannomutase(1.23654142804)
GO:0050794	regulation of cellular process	biological process	89/359	3958/16641	0.34497	1	Os01g0123900(-1.12731622667),Os01g0124650(4.56817633051),Os01g0178000(1.45822593076),Os01g0192000(1.49903522078),Os01g0267300(3.51741187865),Os01g0269100(1.35573300008),Os01g0289600(2.20139609789),Os01g0584900(3.65669544084),Os01g0615050(6.24144673466),Os01g0674800(1.67926742042),Os01g0730700(2.15657856354),Os01g0743800(-1.09287176968),Os01g0748600(1.49180995558),Os02g0135800(-2.02091939679),Os02…	BOWMAN-BIRK INHIBITOR 2-2(-1.12731622667),BOWMAN-BIRK INHIBITOR 2-3(4.56817633051),Os01g0178000(1.45822593076),DELAY OF THE ONSET OF SENESCENCE(1.49903522078),serpin-Z12(3.51741187865),Os01g0269100(1.35573300008),WRKY GENE 9(2.20139609789),WRKY GENE 77(3.65669544084),Os01g0615050(6.24144673466),Os01g0674800(1.67926742042),WRKY GENE 14(2.15657856354),PSEUDO-PHOSPHOTRANSFER PROTEIN 1(-1.09287176968…
GO:0015833	peptide transport	biological process	13/359	526/16641	0.34781	1	Os01g0703600(1.20086003567),Os02g0135800(-2.02091939679),Os02g0435000(1.42004224719),Os03g0849600(1.42173539672),Os04g0581100(10.3669105508),Os04g0682300(1.23654142804),Os05g0509500(1.86434675503),Os05g0513200(1.18444802825),Os06g0716700(1.17074947261),Os07g0243100(1.20677652648),Os07g0620300(1.62881868187),Os11g0174000(1.50790655305),Os11g0610700(1.29405967685)	SPOTTED LEAF 28(1.20086003567),OsWD40-36(-2.02091939679),NONSELECTIVE CATION CHANNEL 2(1.42004224719),Os03g0849600(1.42173539672),SALICYLIC ACID 3 HYDROXYLASE(10.3669105508),phosphomannomutase(1.23654142804),Os05g0509500(1.86434675503),Os05g0513200(1.18444802825),RICE 90KDA HEAT SHOCK PROTEIN(1.17074947261),Os07g0243100(1.20677652648),Os07g0620300(1.62881868187),Os11g0174000(1.50790655305),OsWD40…
GO:0072594	establishment of protein localization to organelle	biological process	5/359	181/16641	0.35222	1	Os04g0581100(10.3669105508),Os04g0682300(1.23654142804),Os05g0509500(1.86434675503),Os05g0513200(1.18444802825),Os07g0243100(1.20677652648)	SALICYLIC ACID 3 HYDROXYLASE(10.3669105508),phosphomannomutase(1.23654142804),Os05g0509500(1.86434675503),Os05g0513200(1.18444802825),Os07g0243100(1.20677652648)
GO:0015865	purine nucleotide transport	biological process	1/359	20/16641	0.35367	1	Os03g0265300(1.76185758385)	Os03g0265300(1.76185758385)
GO:0015868	purine ribonucleotide transport	biological process	1/359	20/16641	0.35367	1	Os03g0265300(1.76185758385)	Os03g0265300(1.76185758385)
GO:0042168	heme metabolic process	biological process	1/359	20/16641	0.35367	1	Os10g0502400(2.61974288578)	glutamyl-tRNA reductase(2.61974288578)
GO:0051503	adenine nucleotide transport	biological process	1/359	20/16641	0.35367	1	Os03g0265300(1.76185758385)	Os03g0265300(1.76185758385)
GO:0060968	regulation of gene silencing	biological process	1/359	20/16641	0.35367	1	Os02g0736200(1.54417587749)	RNA-DEPENDENT RNA POLYMERASE 1(1.54417587749)
GO:0080167	response to karrikin	biological process	1/359	20/16641	0.35367	1	Os11g0116300(2.70218828668)	chalcone isomerase(2.70218828668)
GO:1901617	organic hydroxy compound biosynthetic process	biological process	4/359	140/16641	0.35734	1	Os07g0482900(5.87419000966),Os08g0140300(6.97397013081),Os08g0157500(3.17221285575),Os12g0268000(3.53779011667)	Os07g0482900(5.87419000966),TRYPTOPHAN DECARBOXYLASE 1(6.97397013081),O-METHYLTRANSFERASE 9(3.17221285575),SEKIGUCHI LESION(3.53779011667)
GO:0042886	amide transport	biological process	13/359	530/16641	0.35777	1	Os01g0703600(1.20086003567),Os02g0135800(-2.02091939679),Os02g0435000(1.42004224719),Os03g0849600(1.42173539672),Os04g0581100(10.3669105508),Os04g0682300(1.23654142804),Os05g0509500(1.86434675503),Os05g0513200(1.18444802825),Os06g0716700(1.17074947261),Os07g0243100(1.20677652648),Os07g0620300(1.62881868187),Os11g0174000(1.50790655305),Os11g0610700(1.29405967685)	SPOTTED LEAF 28(1.20086003567),OsWD40-36(-2.02091939679),NONSELECTIVE CATION CHANNEL 2(1.42004224719),Os03g0849600(1.42173539672),SALICYLIC ACID 3 HYDROXYLASE(10.3669105508),phosphomannomutase(1.23654142804),Os05g0509500(1.86434675503),Os05g0513200(1.18444802825),RICE 90KDA HEAT SHOCK PROTEIN(1.17074947261),Os07g0243100(1.20677652648),Os07g0620300(1.62881868187),Os11g0174000(1.50790655305),OsWD40…
GO:0045333	cellular respiration	biological process	3/359	99/16641	0.3605	1	CAA33999(5.67462677699),Os03g0337900(1.70219253185),Os07g0529000(-2.93524797579)	ndhJ(5.67462677699),Os03g0337900(1.70219253185),isocitrate lyase, endosperm-specific gene 107(-2.93524797579)
GO:0034976	response to endoplasmic reticulum stress	biological process	2/359	59/16641	0.36473	1	Os03g0421400(2.07588260414),Os06g0716700(1.17074947261)	Os03g0421400(2.07588260414),RICE 90KDA HEAT SHOCK PROTEIN(1.17074947261)
GO:0006626	protein targeting to mitochondrion	biological process	2/359	60/16641	0.3725	1	Os05g0513200(1.18444802825),Os07g0243100(1.20677652648)	Os05g0513200(1.18444802825),Os07g0243100(1.20677652648)
GO:0015758	glucose transport	biological process	2/359	60/16641	0.3725	1	Os04g0529800(1.49253903112),Os07g0106200(1.39352847886)	Os04g0529800(1.49253903112),monosaccharide transporter 3(1.39352847886)
GO:0046323	glucose import	biological process	2/359	60/16641	0.3725	1	Os04g0529800(1.49253903112),Os07g0106200(1.39352847886)	Os04g0529800(1.49253903112),monosaccharide transporter 3(1.39352847886)
GO:0070585	protein localization to mitochondrion	biological process	2/359	60/16641	0.3725	1	Os05g0513200(1.18444802825),Os07g0243100(1.20677652648)	Os05g0513200(1.18444802825),Os07g0243100(1.20677652648)
GO:0072655	establishment of protein localization to mitochondrion	biological process	2/359	60/16641	0.3725	1	Os05g0513200(1.18444802825),Os07g0243100(1.20677652648)	Os05g0513200(1.18444802825),Os07g0243100(1.20677652648)
GO:0008645	hexose transport	biological process	2/359	61/16641	0.38023	1	Os04g0529800(1.49253903112),Os07g0106200(1.39352847886)	Os04g0529800(1.49253903112),monosaccharide transporter 3(1.39352847886)
GO:0050832	defense response to fungus	biological process	2/359	61/16641	0.38023	1	Os04g0683700(2.6510814398),Os07g0409900(1.52058575902)	Acyl-Activating Enzyme 3, adenosine monophosphate binding protein 3(2.6510814398),CALCIUM-DEPENDENT PROTEIN KINASE 18(1.52058575902)
GO:0007006	mitochondrial membrane organization	biological process	1/359	22/16641	0.38129	1	Os07g0243100(1.20677652648)	Os07g0243100(1.20677652648)
GO:0010109	regulation of photosynthesis	biological process	1/359	22/16641	0.38129	1	Os04g0623500(2.05097123651)	GLYCOLATE OXIDASE 3(2.05097123651)
GO:1901615	organic hydroxy compound metabolic process	biological process	5/359	189/16641	0.38649	1	Os06g0600400(1.57325221127),Os07g0482900(5.87419000966),Os08g0140300(6.97397013081),Os08g0157500(3.17221285575),Os12g0268000(3.53779011667)	CYTOCHROME P450 HYDROXYLASE 734A4(1.57325221127),Os07g0482900(5.87419000966),TRYPTOPHAN DECARBOXYLASE 1(6.97397013081),O-METHYLTRANSFERASE 9(3.17221285575),SEKIGUCHI LESION(3.53779011667)
GO:0006767	water-soluble vitamin metabolic process	biological process	2/359	62/16641	0.38791	1	Os03g0801700(1.43921037497),Os04g0682300(1.23654142804)	RIBF(1.43921037497),phosphomannomutase(1.23654142804)
GO:0015749	monosaccharide transport	biological process	2/359	62/16641	0.38791	1	Os04g0529800(1.49253903112),Os07g0106200(1.39352847886)	Os04g0529800(1.49253903112),monosaccharide transporter 3(1.39352847886)
GO:0048507	meristem development	biological process	2/359	62/16641	0.38791	1	Os06g0474200(1.26907626396),Os06g0716700(1.17074947261)	SKIP interacting protein 2, SKIPa-interacting protein 2, SKIPa-interacting protein 2(1.26907626396),RICE 90KDA HEAT SHOCK PROTEIN(1.17074947261)
GO:0051603	proteolysis involved in cellular protein catabolic process	biological process	16/359	677/16641	0.39017	1	Os01g0613800(2.03196700745),Os02g0249200(-1.06946617516),Os02g0249300(-1.11036999796),Os03g0190800(1.47860018765),Os03g0393700(1.83800867548),Os03g0421400(2.07588260414),Os03g0667100(1.67329112278),Os03g0776400(3.66372181202),Os04g0450400(1.69542749051),Os04g0487400(3.15381426174),Os05g0439000(-1.3382517944),Os05g0582600(5.84008382783),Os06g0125800(2.14932496077),Os07g0497400(1.34631747345),Os12g…	Os01g0613800(2.03196700745),Os02g0249200(-1.06946617516),Os02g0249300(-1.11036999796),Os03g0190800(1.47860018765),SERINE CARBOXYPEPTIDASE 18(1.83800867548),Os03g0421400(2.07588260414),NPR1-like gene 3(1.67329112278),Os03g0776400(3.66372181202),Os04g0450400(1.69542749051),Os04g0487400(3.15381426174),Os05g0439000(-1.3382517944),SERINE CARBOXYPEPTIDASE 30(5.84008382783),BLAST AND BTH INDUCED 1(2.149…
GO:0006415	translational termination	biological process	1/359	23/16641	0.39465	1	Os04g0270100(1.26518142155)	Os04g0270100(1.26518142155)
GO:0006817	phosphate ion transport	biological process	1/359	23/16641	0.39465	1	Os03g0150600(1.58010360599)	PHOSPHATE TRANSPORTER 1(1.58010360599)
GO:0006862	nucleotide transport	biological process	1/359	23/16641	0.39465	1	Os03g0265300(1.76185758385)	Os03g0265300(1.76185758385)
GO:0009086	methionine biosynthetic process	biological process	1/359	23/16641	0.39465	1	Os12g0623900(1.49553284085)	Os12g0623900(1.49553284085)
GO:0048582	positive regulation of post-embryonic development	biological process	1/359	23/16641	0.39465	1	Os04g0683700(2.6510814398)	Acyl-Activating Enzyme 3, adenosine monophosphate binding protein 3(2.6510814398)
GO:0005984	disaccharide metabolic process	biological process	2/359	63/16641	0.39556	1	Os03g0386500(4.58901742236),Os03g0401300(2.32311635478)	TREHALOSE-6-PHOSPHATE PHOSHPHATASE 9(4.58901742236),SUCROSE SYNTHASE 1(2.32311635478)
GO:0032940	secretion by cell	biological process	3/359	106/16641	0.4015	1	Os06g0716700(1.17074947261),Os11g0610700(1.29405967685),Os12g0639800(2.49130543117)	RICE 90KDA HEAT SHOCK PROTEIN(1.17074947261),OsWD40-190(1.29405967685),Os12g0639800(2.49130543117)
GO:0016192	vesicle-mediated transport	biological process	9/359	369/16641	0.40177	1	Os01g0703600(1.20086003567),Os02g0135800(-2.02091939679),Os03g0849600(1.42173539672),Os05g0100600(1.07596731763),Os05g0378900(2.22792031395),Os07g0620300(1.62881868187),Os11g0174000(1.50790655305),Os11g0610700(1.29405967685),Os12g0639800(2.49130543117)	SPOTTED LEAF 28(1.20086003567),OsWD40-36(-2.02091939679),Os03g0849600(1.42173539672),Os05g0100600(1.07596731763),Os05g0378900(2.22792031395),Os07g0620300(1.62881868187),Os11g0174000(1.50790655305),OsWD40-190(1.29405967685),Os12g0639800(2.49130543117)
GO:0009755	hormone-mediated signaling pathway	biological process	8/359	325/16641	0.40296	1	Os01g0192000(1.49903522078),Os01g0743800(-1.09287176968),Os05g0585500(1.23352870484),Os06g0225300(1.81149402947),Os06g0569500(3.61522491145),Os07g0161600(1.39964836455),Os07g0409900(1.52058575902),Os12g0613700(1.70798049657)	DELAY OF THE ONSET OF SENESCENCE(1.49903522078),PSEUDO-PHOSPHOTRANSFER PROTEIN 1(-1.09287176968),CALCIUM-DEPENDENT PROTEIN KINASE 15(1.23352870484),somatic embryogenesis receptor-like kinase 3, somatic embryogenesis receptor kinase 3, SERK-like gene 6, bri1-associated receptor kinase 1 (BAK1) homologue 3, BRASSINOSTEROID INSENSITIVE1-ASSOCIATED RECEPTOR KINASE1(1.81149402947),ENT-KAURENE OXIDASE …
GO:0009060	aerobic respiration	biological process	2/359	64/16641	0.40316	1	Os03g0337900(1.70219253185),Os07g0529000(-2.93524797579)	Os03g0337900(1.70219253185),isocitrate lyase, endosperm-specific gene 107(-2.93524797579)
GO:0006605	protein targeting	biological process	5/359	193/16641	0.4036	1	Os04g0581100(10.3669105508),Os04g0682300(1.23654142804),Os05g0509500(1.86434675503),Os05g0513200(1.18444802825),Os07g0243100(1.20677652648)	SALICYLIC ACID 3 HYDROXYLASE(10.3669105508),phosphomannomutase(1.23654142804),Os05g0509500(1.86434675503),Os05g0513200(1.18444802825),Os07g0243100(1.20677652648)
GO:0043412	macromolecule modification	biological process	81/359	3648/16641	0.40395	1	Os01g0115800(1.21244896635),Os01g0138400(2.18078815517),Os01g0269100(1.35573300008),Os01g0622600(1.11571353226),Os01g0674800(1.67926742042),Os01g0748600(1.49180995558),Os02g0193000(1.59072510684),Os02g0219400(1.74902031418),Os02g0227700(1.65598860175),Os02g0249200(-1.06946617516),Os02g0249300(-1.11036999796),Os02g0609900(2.4094480279),Os02g0712700(3.16676941566),Os02g0738200(3.03478456766),Os03g0…	Tak Receptor-Like Kinase 1(1.21244896635),Os01g0138400(2.18078815517),Os01g0269100(1.35573300008),CALCIUM-DEPENDENT PROTEIN KINASE 1(1.11571353226),Os01g0674800(1.67926742042),Os01g0748600(1.49180995558),LysM receptor-like kinase 1, LysM-type receptor-like kinase4, NFR5/NFP ortholog(1.59072510684),Os02g0219400(1.74902031418),RLK5(1.65598860175),Os02g0249200(-1.06946617516),Os02g0249300(-1.1103699…
GO:0044257	cellular protein catabolic process	biological process	16/359	684/16641	0.40607	1	Os01g0613800(2.03196700745),Os02g0249200(-1.06946617516),Os02g0249300(-1.11036999796),Os03g0190800(1.47860018765),Os03g0393700(1.83800867548),Os03g0421400(2.07588260414),Os03g0667100(1.67329112278),Os03g0776400(3.66372181202),Os04g0450400(1.69542749051),Os04g0487400(3.15381426174),Os05g0439000(-1.3382517944),Os05g0582600(5.84008382783),Os06g0125800(2.14932496077),Os07g0497400(1.34631747345),Os12g…	Os01g0613800(2.03196700745),Os02g0249200(-1.06946617516),Os02g0249300(-1.11036999796),Os03g0190800(1.47860018765),SERINE CARBOXYPEPTIDASE 18(1.83800867548),Os03g0421400(2.07588260414),NPR1-like gene 3(1.67329112278),Os03g0776400(3.66372181202),Os04g0450400(1.69542749051),Os04g0487400(3.15381426174),Os05g0439000(-1.3382517944),SERINE CARBOXYPEPTIDASE 30(5.84008382783),BLAST AND BTH INDUCED 1(2.149…
GO:0098656	anion transmembrane transport	biological process	4/359	150/16641	0.40626	1	Os01g0175700(4.29150779408),Os01g0225000(-1.18575420244),Os03g0265300(1.76185758385),Os06g0228500(-1.39829782632)	EFFLUX BORON TRANSPORTER 2(4.29150779408),Os01g0225000(-1.18575420244),Os03g0265300(1.76185758385),amino acid transporter-like 12(-1.39829782632)
GO:0048827	phyllome development	biological process	3/359	107/16641	0.4073	1	Os01g0192000(1.49903522078),Os03g0195100(3.16965806418),Os08g0167000(1.29415084816)	DELAY OF THE ONSET OF SENESCENCE(1.49903522078),AGD2-LIKE DEFENSE RESPONSE PROTEIN1, ABERRANT GROWTH AND DEATH2 [AGD2]-LIKE DEFENSE1(3.16965806418),ABC TRANSPORTER G FAMILY MEMBER 18(1.29415084816)
GO:0034219	carbohydrate transmembrane transport	biological process	1/359	24/16641	0.40773	1	Os01g0881300(-1.54248364625)	SWEET1A(-1.54248364625)
GO:0015979	photosynthesis	biological process	5/359	194/16641	0.40787	1	CAA33999(5.67462677699),Os04g0623500(2.05097123651),Os07g0147900(1.90998705312),Os07g0275100(-1.17921719397),Os11g0592350(7.69434531088)	ndhJ(5.67462677699),GLYCOLATE OXIDASE 3(2.05097123651),Os07g0147900(1.90998705312),Os07g0275100(-1.17921719397),psbK(7.69434531088)
GO:0046907	intracellular transport	biological process	11/359	461/16641	0.40989	1	Os01g0703600(1.20086003567),Os02g0135800(-2.02091939679),Os04g0581100(10.3669105508),Os04g0682300(1.23654142804),Os05g0509500(1.86434675503),Os05g0513200(1.18444802825),Os07g0243100(1.20677652648),Os07g0620300(1.62881868187),Os11g0132700(1.25595111702),Os11g0174000(1.50790655305),Os11g0610700(1.29405967685)	SPOTTED LEAF 28(1.20086003567),OsWD40-36(-2.02091939679),SALICYLIC ACID 3 HYDROXYLASE(10.3669105508),phosphomannomutase(1.23654142804),Os05g0509500(1.86434675503),Os05g0513200(1.18444802825),Os07g0243100(1.20677652648),Os07g0620300(1.62881868187),Os11g0132700(1.25595111702),Os11g0174000(1.50790655305),OsWD40-190(1.29405967685)
GO:0000302	response to reactive oxygen species	biological process	2/359	65/16641	0.41072	1	Os04g0434800(1.58660922367),Os07g0497400(1.34631747345)	ASCORBATE PEROXIDASE 7(1.58660922367),PNG1(1.34631747345)
GO:0009110	vitamin biosynthetic process	biological process	2/359	65/16641	0.41072	1	Os03g0801700(1.43921037497),Os04g0682300(1.23654142804)	RIBF(1.43921037497),phosphomannomutase(1.23654142804)
GO:0044743	protein transmembrane import into intracellular organelle	biological process	2/359	65/16641	0.41072	1	Os05g0513200(1.18444802825),Os07g0243100(1.20677652648)	Os05g0513200(1.18444802825),Os07g0243100(1.20677652648)
GO:0009100	glycoprotein metabolic process	biological process	4/359	152/16641	0.41598	1	Os04g0675500(1.46263174358),Os04g0682300(1.23654142804),Os07g0209000(1.1018358452),Os07g0497400(1.34631747345)	oligosaccharyltransferase subunit Stt3a(1.46263174358),phosphomannomutase(1.23654142804),dolichyl-diphosphooligosaccharide-protein glycosyltransferase 48kDa subunit, dolichyl-diphosphooligosaccharide-protein glycosyltransferase 1, Glycosyltransferase 48 kDa subunit precursor(1.1018358452),PNG1(1.34631747345)
GO:0006950	response to stress	biological process	40/359	1780/16641	0.41658	1	Os01g0130200(2.82007651019),Os01g0134700(2.34617692992),Os01g0225000(-1.18575420244),Os01g0327100(4.1699509505),Os01g0327400(3.01449464247),Os01g0508100(7.66076872795),Os01g0615050(6.24144673466),Os02g0240300(-1.56800545948),Os03g0195100(3.16965806418),Os03g0270000(2.66940349996),Os03g0421400(2.07588260414),Os03g0667100(1.67329112278),Os03g0687900(-1.57475439666),Os03g0712300(1.26314403402),Os03g…	NRR(2.82007651019),Os01g0134700(2.34617692992),Os01g0225000(-1.18575420244),class III peroxidase 15(4.1699509505),class III peroxidase 16, Peroxidase 1(3.01449464247),NRR Repressor Homologue 3(7.66076872795),Os01g0615050(6.24144673466),class III peroxidase 29(-1.56800545948),AGD2-LIKE DEFENSE RESPONSE PROTEIN1, ABERRANT GROWTH AND DEATH2 [AGD2]-LIKE DEFENSE1(3.16965806418),Os03g0270000(2.66940349…
GO:0006505	GPI anchor metabolic process	biological process	1/359	25/16641	0.42052	1	Os02g0219400(1.74902031418)	Os02g0219400(1.74902031418)
GO:0006506	GPI anchor biosynthetic process	biological process	1/359	25/16641	0.42052	1	Os02g0219400(1.74902031418)	Os02g0219400(1.74902031418)
GO:0009226	nucleotide-sugar biosynthetic process	biological process	1/359	25/16641	0.42052	1	Os04g0682300(1.23654142804)	phosphomannomutase(1.23654142804)
GO:1902531	regulation of intracellular signal transduction	biological process	1/359	25/16641	0.42052	1	Os02g0135800(-2.02091939679)	OsWD40-36(-2.02091939679)
GO:0071669	plant-type cell wall organization or biogenesis	biological process	5/359	197/16641	0.42066	1	Os01g0327100(4.1699509505),Os01g0327400(3.01449464247),Os07g0209000(1.1018358452),Os07g0690900(1.98994738854),Os09g0478100(1.4528104348)	class III peroxidase 15(4.1699509505),class III peroxidase 16, Peroxidase 1(3.01449464247),dolichyl-diphosphooligosaccharide-protein glycosyltransferase 48kDa subunit, dolichyl-diphosphooligosaccharide-protein glycosyltransferase 1, Glycosyltransferase 48 kDa subunit precursor(1.1018358452),Os07g0690900(1.98994738854),CELLULOSE SYNTHASE LIKE E1(1.4528104348)
GO:0032870	cellular response to hormone stimulus	biological process	8/359	332/16641	0.42592	1	Os01g0192000(1.49903522078),Os01g0743800(-1.09287176968),Os05g0585500(1.23352870484),Os06g0225300(1.81149402947),Os06g0569500(3.61522491145),Os07g0161600(1.39964836455),Os07g0409900(1.52058575902),Os12g0613700(1.70798049657)	DELAY OF THE ONSET OF SENESCENCE(1.49903522078),PSEUDO-PHOSPHOTRANSFER PROTEIN 1(-1.09287176968),CALCIUM-DEPENDENT PROTEIN KINASE 15(1.23352870484),somatic embryogenesis receptor-like kinase 3, somatic embryogenesis receptor kinase 3, SERK-like gene 6, bri1-associated receptor kinase 1 (BAK1) homologue 3, BRASSINOSTEROID INSENSITIVE1-ASSOCIATED RECEPTOR KINASE1(1.81149402947),ENT-KAURENE OXIDASE …
GO:0046903	secretion	biological process	3/359	111/16641	0.43034	1	Os06g0716700(1.17074947261),Os11g0610700(1.29405967685),Os12g0639800(2.49130543117)	RICE 90KDA HEAT SHOCK PROTEIN(1.17074947261),OsWD40-190(1.29405967685),Os12g0639800(2.49130543117)
GO:0030641	regulation of cellular pH	biological process	1/359	26/16641	0.43304	1	Os01g0175700(4.29150779408)	EFFLUX BORON TRANSPORTER 2(4.29150779408)
GO:0051453	regulation of intracellular pH	biological process	1/359	26/16641	0.43304	1	Os01g0175700(4.29150779408)	EFFLUX BORON TRANSPORTER 2(4.29150779408)
GO:0070588	calcium ion transmembrane transport	biological process	1/359	26/16641	0.43304	1	Os03g0758300(-1.35491298956)	CYCLIC NUCLEOTIDE GATED CHANNEL 7(-1.35491298956)
GO:0051301	cell division	biological process	4/359	156/16641	0.4353	1	Os01g0623500(1.44976843776),Os09g0478100(1.4528104348),Os12g0431100(4.71473875154),Os12g0498400(2.21993355427)	Os01g0623500(1.44976843776),CELLULOSE SYNTHASE LIKE E1(1.4528104348),Os12g0431100(4.71473875154),Os12g0498400(2.21993355427)
GO:0071495	cellular response to endogenous stimulus	biological process	8/359	336/16641	0.43902	1	Os01g0192000(1.49903522078),Os01g0743800(-1.09287176968),Os05g0585500(1.23352870484),Os06g0225300(1.81149402947),Os06g0569500(3.61522491145),Os07g0161600(1.39964836455),Os07g0409900(1.52058575902),Os12g0613700(1.70798049657)	DELAY OF THE ONSET OF SENESCENCE(1.49903522078),PSEUDO-PHOSPHOTRANSFER PROTEIN 1(-1.09287176968),CALCIUM-DEPENDENT PROTEIN KINASE 15(1.23352870484),somatic embryogenesis receptor-like kinase 3, somatic embryogenesis receptor kinase 3, SERK-like gene 6, bri1-associated receptor kinase 1 (BAK1) homologue 3, BRASSINOSTEROID INSENSITIVE1-ASSOCIATED RECEPTOR KINASE1(1.81149402947),ENT-KAURENE OXIDASE …
GO:0030243	cellulose metabolic process	biological process	2/359	69/16641	0.44045	1	Os02g0738600(1.87649959434),Os09g0478100(1.4528104348)	glycoside hydrolase OsGH9B8(1.87649959434),CELLULOSE SYNTHASE LIKE E1(1.4528104348)
GO:0009626	plant-type hypersensitive response	biological process	1/359	27/16641	0.44529	1	Os03g0758300(-1.35491298956)	CYCLIC NUCLEOTIDE GATED CHANNEL 7(-1.35491298956)
GO:0009740	gibberellic acid mediated signaling pathway	biological process	1/359	27/16641	0.44529	1	Os06g0569500(3.61522491145)	ENT-KAURENE OXIDASE 4(3.61522491145)
GO:0009967	positive regulation of signal transduction	biological process	1/359	27/16641	0.44529	1	Os02g0135800(-2.02091939679)	OsWD40-36(-2.02091939679)
GO:0010476	gibberellin mediated signaling pathway	biological process	1/359	27/16641	0.44529	1	Os06g0569500(3.61522491145)	ENT-KAURENE OXIDASE 4(3.61522491145)
GO:0015995	chlorophyll biosynthetic process	biological process	1/359	27/16641	0.44529	1	Os10g0502400(2.61974288578)	glutamyl-tRNA reductase(2.61974288578)
GO:0023056	positive regulation of signaling	biological process	1/359	27/16641	0.44529	1	Os02g0135800(-2.02091939679)	OsWD40-36(-2.02091939679)
GO:0030245	cellulose catabolic process	biological process	1/359	27/16641	0.44529	1	Os02g0738600(1.87649959434)	glycoside hydrolase OsGH9B8(1.87649959434)
GO:0034050	host programmed cell death induced by symbiont	biological process	1/359	27/16641	0.44529	1	Os03g0758300(-1.35491298956)	CYCLIC NUCLEOTIDE GATED CHANNEL 7(-1.35491298956)
GO:0043650	dicarboxylic acid biosynthetic process	biological process	1/359	27/16641	0.44529	1	Os07g0622200(2.25915189865)	phospho-2-dehydro-3-deoxyheptonate aldolase, 3-deoxy-D-arabinoheptulosonate 7-phosphate synthase, 3-deoxy-D-arabino-heptulosonate 7-phosphate synthase 2(2.25915189865)
GO:0051275	beta-glucan catabolic process	biological process	1/359	27/16641	0.44529	1	Os02g0738600(1.87649959434)	glycoside hydrolase OsGH9B8(1.87649959434)
GO:0071370	cellular response to gibberellin stimulus	biological process	1/359	27/16641	0.44529	1	Os06g0569500(3.61522491145)	ENT-KAURENE OXIDASE 4(3.61522491145)
GO:0003333	amino acid transmembrane transport	biological process	2/359	70/16641	0.44776	1	Os01g0225000(-1.18575420244),Os06g0228500(-1.39829782632)	Os01g0225000(-1.18575420244),amino acid transporter-like 12(-1.39829782632)
GO:0046148	pigment biosynthetic process	biological process	2/359	70/16641	0.44776	1	Os08g0157500(3.17221285575),Os10g0502400(2.61974288578)	O-METHYLTRANSFERASE 9(3.17221285575),glutamyl-tRNA reductase(2.61974288578)
GO:0033365	protein localization to organelle	biological process	5/359	204/16641	0.45028	1	Os04g0581100(10.3669105508),Os04g0682300(1.23654142804),Os05g0509500(1.86434675503),Os05g0513200(1.18444802825),Os07g0243100(1.20677652648)	SALICYLIC ACID 3 HYDROXYLASE(10.3669105508),phosphomannomutase(1.23654142804),Os05g0509500(1.86434675503),Os05g0513200(1.18444802825),Os07g0243100(1.20677652648)
GO:0008643	carbohydrate transport	biological process	3/359	115/16641	0.45305	1	Os01g0881300(-1.54248364625),Os04g0529800(1.49253903112),Os07g0106200(1.39352847886)	SWEET1A(-1.54248364625),Os04g0529800(1.49253903112),monosaccharide transporter 3(1.39352847886)
GO:0006418	tRNA aminoacylation for protein translation	biological process	2/359	71/16641	0.45501	1	Os01g0559100(1.34591586908),Os03g0198400(1.1663626861)	Os01g0559100(1.34591586908),Os03g0198400(1.1663626861)
GO:0006766	vitamin metabolic process	biological process	2/359	71/16641	0.45501	1	Os03g0801700(1.43921037497),Os04g0682300(1.23654142804)	RIBF(1.43921037497),phosphomannomutase(1.23654142804)
GO:0005992	trehalose biosynthetic process	biological process	1/359	28/16641	0.45728	1	Os03g0386500(4.58901742236)	TREHALOSE-6-PHOSPHATE PHOSHPHATASE 9(4.58901742236)
GO:0006890	retrograde vesicle-mediated transport, Golgi to ER	biological process	1/359	28/16641	0.45728	1	Os11g0174000(1.50790655305)	Os11g0174000(1.50790655305)
GO:0030150	protein import into mitochondrial matrix	biological process	1/359	28/16641	0.45728	1	Os05g0513200(1.18444802825)	Os05g0513200(1.18444802825)
GO:0015711	organic anion transport	biological process	4/359	161/16641	0.45919	1	Os01g0225000(-1.18575420244),Os03g0265300(1.76185758385),Os05g0100600(1.07596731763),Os06g0228500(-1.39829782632)	Os01g0225000(-1.18575420244),Os03g0265300(1.76185758385),Os05g0100600(1.07596731763),amino acid transporter-like 12(-1.39829782632)
GO:0005985	sucrose metabolic process	biological process	1/359	29/16641	0.46901	1	Os03g0401300(2.32311635478)	SUCROSE SYNTHASE 1(2.32311635478)
GO:0006730	one-carbon metabolic process	biological process	1/359	29/16641	0.46901	1	Os03g0815200(1.205488434)	Os03g0815200(1.205488434)
GO:0009084	glutamine family amino acid biosynthetic process	biological process	1/359	29/16641	0.46901	1	Os01g0225000(-1.18575420244)	Os01g0225000(-1.18575420244)
GO:0009405	pathogenesis	biological process	1/359	29/16641	0.46901	1	Os03g0687900(-1.57475439666)	Os03g0687900(-1.57475439666)
GO:0010647	positive regulation of cell communication	biological process	1/359	29/16641	0.46901	1	Os02g0135800(-2.02091939679)	OsWD40-36(-2.02091939679)
GO:0016556	mRNA modification	biological process	1/359	29/16641	0.46901	1	Os06g0474200(1.26907626396)	SKIP interacting protein 2, SKIPa-interacting protein 2, SKIPa-interacting protein 2(1.26907626396)
GO:0030198	extracellular matrix organization	biological process	1/359	29/16641	0.46901	1	Os07g0690900(1.98994738854)	Os07g0690900(1.98994738854)
GO:0043062	extracellular structure organization	biological process	1/359	29/16641	0.46901	1	Os07g0690900(1.98994738854)	Os07g0690900(1.98994738854)
GO:0043038	amino acid activation	biological process	2/359	73/16641	0.46935	1	Os01g0559100(1.34591586908),Os03g0198400(1.1663626861)	Os01g0559100(1.34591586908),Os03g0198400(1.1663626861)
GO:0043039	tRNA aminoacylation	biological process	2/359	73/16641	0.46935	1	Os01g0559100(1.34591586908),Os03g0198400(1.1663626861)	Os01g0559100(1.34591586908),Os03g0198400(1.1663626861)
GO:0006413	translational initiation	biological process	3/359	118/16641	0.46983	1	Os05g0227700(1.12003583302),Os06g0338900(1.40017439485),Os07g0222300(1.18199475133)	EUKARYOTIC INITIATION FACTOR 3L(1.12003583302),Os06g0338900(1.40017439485),EUKARYOTIC INITIATION FACTOR 3E(1.18199475133)
GO:0044087	regulation of cellular component biogenesis	biological process	2/359	74/16641	0.47643	1	Os11g0610700(1.29405967685),Os12g0498400(2.21993355427)	OsWD40-190(1.29405967685),Os12g0498400(2.21993355427)
GO:0005991	trehalose metabolic process	biological process	1/359	30/16641	0.48048	1	Os03g0386500(4.58901742236)	TREHALOSE-6-PHOSPHATE PHOSHPHATASE 9(4.58901742236)
GO:0006816	calcium ion transport	biological process	1/359	30/16641	0.48048	1	Os03g0758300(-1.35491298956)	CYCLIC NUCLEOTIDE GATED CHANNEL 7(-1.35491298956)
GO:0007186	G-protein coupled receptor signaling pathway	biological process	1/359	30/16641	0.48048	1	Os04g0634700(1.4811597985)	benzothiadiazole-inducible Diacylglycerol Kinase 1, BTH-inducible Diacylglycerol Kinase 1(1.4811597985)
GO:0051240	positive regulation of multicellular organismal process	biological process	1/359	30/16641	0.48048	1	Os04g0683700(2.6510814398)	Acyl-Activating Enzyme 3, adenosine monophosphate binding protein 3(2.6510814398)
GO:0051649	establishment of localization in cell	biological process	11/359	487/16641	0.4816	1	Os01g0703600(1.20086003567),Os02g0135800(-2.02091939679),Os04g0581100(10.3669105508),Os04g0682300(1.23654142804),Os05g0509500(1.86434675503),Os05g0513200(1.18444802825),Os07g0243100(1.20677652648),Os07g0620300(1.62881868187),Os11g0132700(1.25595111702),Os11g0174000(1.50790655305),Os11g0610700(1.29405967685)	SPOTTED LEAF 28(1.20086003567),OsWD40-36(-2.02091939679),SALICYLIC ACID 3 HYDROXYLASE(10.3669105508),phosphomannomutase(1.23654142804),Os05g0509500(1.86434675503),Os05g0513200(1.18444802825),Os07g0243100(1.20677652648),Os07g0620300(1.62881868187),Os11g0132700(1.25595111702),Os11g0174000(1.50790655305),OsWD40-190(1.29405967685)
GO:0048585	negative regulation of response to stimulus	biological process	2/359	75/16641	0.48346	1	Os03g0270000(2.66940349996),Os09g0417800(8.05711133022)	Os03g0270000(2.66940349996),WRKY GENE 62(8.05711133022)
GO:0065002	intracellular protein transmembrane transport	biological process	2/359	75/16641	0.48346	1	Os05g0513200(1.18444802825),Os07g0243100(1.20677652648)	Os05g0513200(1.18444802825),Os07g0243100(1.20677652648)
GO:0065009	regulation of molecular function	biological process	10/359	443/16641	0.4873	1	Os01g0123900(-1.12731622667),Os01g0124650(4.56817633051),Os01g0267300(3.51741187865),Os01g0269100(1.35573300008),Os01g0615050(6.24144673466),Os06g0147800(2.07677211791),Os07g0124100(2.0428263974),Os07g0687400(1.66753914117),Os08g0122000(2.0955599668),Os11g0610700(1.29405967685)	BOWMAN-BIRK INHIBITOR 2-2(-1.12731622667),BOWMAN-BIRK INHIBITOR 2-3(4.56817633051),serpin-Z12(3.51741187865),Os01g0269100(1.35573300008),Os01g0615050(6.24144673466),MITOGEN-ACTIVATED PROTEIN KINASE KINASE 1(2.07677211791),PHYTOSULFOKINE 4(2.0428263974),VQ motif-containing protein 31(1.66753914117),PROTEIN PHOSPHATASE 2A REGULATORY SUBUNIT B' teta(2.0955599668),OsWD40-190(1.29405967685)
GO:0006760	folic acid-containing compound metabolic process	biological process	1/359	31/16641	0.49171	1	Os03g0815200(1.205488434)	Os03g0815200(1.205488434)
GO:0008283	cell proliferation	biological process	1/359	31/16641	0.49171	1	Os07g0124100(2.0428263974)	PHYTOSULFOKINE 4(2.0428263974)
GO:1902600	hydrogen ion transmembrane transport	biological process	4/359	168/16641	0.49203	1	Os01g0337500(2.75855851084),Os04g0529800(1.49253903112),Os07g0106200(1.39352847886),Os12g0616500(2.81579939073)	Os01g0337500(2.75855851084),Os04g0529800(1.49253903112),monosaccharide transporter 3(1.39352847886),Os12g0616500(2.81579939073)
GO:0051246	regulation of protein metabolic process	biological process	10/359	445/16641	0.49302	1	Os01g0123900(-1.12731622667),Os01g0124650(4.56817633051),Os01g0267300(3.51741187865),Os01g0269100(1.35573300008),Os01g0615050(6.24144673466),Os03g0121800(-1.57847789883),Os03g0667100(1.67329112278),Os03g0687900(-1.57475439666),Os06g0147800(2.07677211791),Os08g0122000(2.0955599668)	BOWMAN-BIRK INHIBITOR 2-2(-1.12731622667),BOWMAN-BIRK INHIBITOR 2-3(4.56817633051),serpin-Z12(3.51741187865),Os01g0269100(1.35573300008),Os01g0615050(6.24144673466),DICER-LIKE 1(-1.57847789883),NPR1-like gene 3(1.67329112278),Os03g0687900(-1.57475439666),MITOGEN-ACTIVATED PROTEIN KINASE KINASE 1(2.07677211791),PROTEIN PHOSPHATASE 2A REGULATORY SUBUNIT B' teta(2.0955599668)
GO:0016049	cell growth	biological process	2/359	77/16641	0.49734	1	Os07g0209000(1.1018358452),Os07g0690900(1.98994738854)	dolichyl-diphosphooligosaccharide-protein glycosyltransferase 48kDa subunit, dolichyl-diphosphooligosaccharide-protein glycosyltransferase 1, Glycosyltransferase 48 kDa subunit precursor(1.1018358452),Os07g0690900(1.98994738854)
GO:0031401	positive regulation of protein modification process	biological process	2/359	77/16641	0.49734	1	Os01g0269100(1.35573300008),Os06g0147800(2.07677211791)	Os01g0269100(1.35573300008),MITOGEN-ACTIVATED PROTEIN KINASE KINASE 1(2.07677211791)
GO:0032268	regulation of cellular protein metabolic process	biological process	9/359	401/16641	0.49956	1	Os01g0123900(-1.12731622667),Os01g0124650(4.56817633051),Os01g0267300(3.51741187865),Os01g0269100(1.35573300008),Os01g0615050(6.24144673466),Os03g0121800(-1.57847789883),Os03g0687900(-1.57475439666),Os06g0147800(2.07677211791),Os08g0122000(2.0955599668)	BOWMAN-BIRK INHIBITOR 2-2(-1.12731622667),BOWMAN-BIRK INHIBITOR 2-3(4.56817633051),serpin-Z12(3.51741187865),Os01g0269100(1.35573300008),Os01g0615050(6.24144673466),DICER-LIKE 1(-1.57847789883),Os03g0687900(-1.57475439666),MITOGEN-ACTIVATED PROTEIN KINASE KINASE 1(2.07677211791),PROTEIN PHOSPHATASE 2A REGULATORY SUBUNIT B' teta(2.0955599668)
GO:0015980	energy derivation by oxidation of organic compounds	biological process	3/359	124/16641	0.50268	1	CAA33999(5.67462677699),Os03g0337900(1.70219253185),Os07g0529000(-2.93524797579)	ndhJ(5.67462677699),Os03g0337900(1.70219253185),isocitrate lyase, endosperm-specific gene 107(-2.93524797579)
GO:0006661	phosphatidylinositol biosynthetic process	biological process	1/359	32/16641	0.5027	1	Os02g0219400(1.74902031418)	Os02g0219400(1.74902031418)
GO:0007264	small GTPase mediated signal transduction	biological process	1/359	32/16641	0.5027	1	Os01g0269100(1.35573300008)	Os01g0269100(1.35573300008)
GO:0030433	ubiquitin-dependent ERAD pathway	biological process	1/359	32/16641	0.5027	1	Os03g0421400(2.07588260414)	Os03g0421400(2.07588260414)
GO:0048509	regulation of meristem development	biological process	1/359	32/16641	0.5027	1	Os06g0716700(1.17074947261)	RICE 90KDA HEAT SHOCK PROTEIN(1.17074947261)
GO:0006865	amino acid transport	biological process	2/359	78/16641	0.50419	1	Os01g0225000(-1.18575420244),Os06g0228500(-1.39829782632)	Os01g0225000(-1.18575420244),amino acid transporter-like 12(-1.39829782632)
GO:0009735	response to cytokinin	biological process	2/359	78/16641	0.50419	1	Os01g0743800(-1.09287176968),Os04g0683700(2.6510814398)	PSEUDO-PHOSPHOTRANSFER PROTEIN 1(-1.09287176968),Acyl-Activating Enzyme 3, adenosine monophosphate binding protein 3(2.6510814398)
GO:0006818	hydrogen transport	biological process	4/359	171/16641	0.50585	1	Os01g0337500(2.75855851084),Os04g0529800(1.49253903112),Os07g0106200(1.39352847886),Os12g0616500(2.81579939073)	Os01g0337500(2.75855851084),Os04g0529800(1.49253903112),monosaccharide transporter 3(1.39352847886),Os12g0616500(2.81579939073)
GO:0015992	proton transport	biological process	4/359	171/16641	0.50585	1	Os01g0337500(2.75855851084),Os04g0529800(1.49253903112),Os07g0106200(1.39352847886),Os12g0616500(2.81579939073)	Os01g0337500(2.75855851084),Os04g0529800(1.49253903112),monosaccharide transporter 3(1.39352847886),Os12g0616500(2.81579939073)
GO:0019438	aromatic compound biosynthetic process	biological process	56/359	2586/16641	0.51047	1	Os01g0178000(1.45822593076),Os01g0289600(2.20139609789),Os01g0584900(3.65669544084),Os01g0730700(2.15657856354),Os01g0764400(1.64453110727),Os02g0187700(-1.02018644708),Os02g0187800(2.95407380917),Os02g0626100(3.19286832249),Os02g0626400(2.10996231097),Os02g0627100(4.27711900315),Os02g0736200(1.54417587749),Os03g0182800(2.6115895254),Os03g0183100(2.31158166984),Os03g0270000(2.66940349996),Os03g03…	Os01g0178000(1.45822593076),WRKY GENE 9(2.20139609789),WRKY GENE 77(3.65669544084),WRKY GENE 14(2.15657856354),chorismate mutase(1.64453110727),Os02g0187700(-1.02018644708),GOLD HULL AND INTERNODE 2(2.95407380917),PHENYLALANINE AMMONIA-LYASE 1(3.19286832249),PHENYLALANINE AMMONIA-LYASE(2.10996231097),PHENYLALANINE AMMONIA-LYASE 1(4.27711900315),RNA-DEPENDENT RNA POLYMERASE 1(1.54417587749),EREBP …
GO:0009309	amine biosynthetic process	biological process	1/359	33/16641	0.51345	1	Os03g0718000(2.73986918847)	ANTHRANILATE SYNTHASE BETA-SUBUNIT 2(2.73986918847)
GO:0030004	cellular monovalent inorganic cation homeostasis	biological process	1/359	33/16641	0.51345	1	Os01g0175700(4.29150779408)	EFFLUX BORON TRANSPORTER 2(4.29150779408)
GO:0032535	regulation of cellular component size	biological process	1/359	33/16641	0.51345	1	Os03g0265300(1.76185758385)	Os03g0265300(1.76185758385)
GO:0042401	cellular biogenic amine biosynthetic process	biological process	1/359	33/16641	0.51345	1	Os03g0718000(2.73986918847)	ANTHRANILATE SYNTHASE BETA-SUBUNIT 2(2.73986918847)
GO:0090066	regulation of anatomical structure size	biological process	1/359	33/16641	0.51345	1	Os03g0265300(1.76185758385)	Os03g0265300(1.76185758385)
GO:1901564	organonitrogen compound metabolic process	biological process	40/359	1848/16641	0.51646	1	Os01g0178000(1.45822593076),Os01g0225000(-1.18575420244),Os01g0559100(1.34591586908),Os01g0660200(1.51731916157),Os01g0687400(4.20696285904),Os01g0764400(1.64453110727),Os01g0949700(2.27896494993),Os01g0949750(1.96608269078),Os02g0306401(1.44796677749),Os02g0626100(3.19286832249),Os02g0626400(2.10996231097),Os02g0627100(4.27711900315),Os03g0121800(-1.57847789883),Os03g0198400(1.1663626861),Os03g0…	Os01g0178000(1.45822593076),Os01g0225000(-1.18575420244),Os01g0559100(1.34591586908),C10728, OsChib3a(1.51731916157),Os01g0687400(4.20696285904),chorismate mutase(1.64453110727),TAU GLUTATHIONE S-TRANSFERASE 7(2.27896494993),TAU GLUTATHIONE S-TRANSFERASE 35(1.96608269078),NICOTINAMINE AMINOTRANSFERASE 1(1.44796677749),PHENYLALANINE AMMONIA-LYASE 1(3.19286832249),PHENYLALANINE AMMONIA-LYASE(2.1099…
GO:1901362	organic cyclic compound biosynthetic process	biological process	58/359	2689/16641	0.52327	1	Os01g0178000(1.45822593076),Os01g0225000(-1.18575420244),Os01g0289600(2.20139609789),Os01g0584900(3.65669544084),Os01g0730700(2.15657856354),Os01g0764400(1.64453110727),Os02g0187700(-1.02018644708),Os02g0187800(2.95407380917),Os02g0626100(3.19286832249),Os02g0626400(2.10996231097),Os02g0627100(4.27711900315),Os02g0736200(1.54417587749),Os03g0182800(2.6115895254),Os03g0183100(2.31158166984),Os03g0…	Os01g0178000(1.45822593076),Os01g0225000(-1.18575420244),WRKY GENE 9(2.20139609789),WRKY GENE 77(3.65669544084),WRKY GENE 14(2.15657856354),chorismate mutase(1.64453110727),Os02g0187700(-1.02018644708),GOLD HULL AND INTERNODE 2(2.95407380917),PHENYLALANINE AMMONIA-LYASE 1(3.19286832249),PHENYLALANINE AMMONIA-LYASE(2.10996231097),PHENYLALANINE AMMONIA-LYASE 1(4.27711900315),RNA-DEPENDENT RNA POLYM…
GO:0031098	stress-activated protein kinase signaling cascade	biological process	1/359	34/16641	0.52396	1	Os06g0147800(2.07677211791)	MITOGEN-ACTIVATED PROTEIN KINASE KINASE 1(2.07677211791)
GO:0042558	pteridine-containing compound metabolic process	biological process	1/359	34/16641	0.52396	1	Os03g0815200(1.205488434)	Os03g0815200(1.205488434)
GO:0017148	negative regulation of translation	biological process	2/359	81/16641	0.52437	1	Os03g0121800(-1.57847789883),Os03g0687900(-1.57475439666)	DICER-LIKE 1(-1.57847789883),Os03g0687900(-1.57475439666)
GO:0071806	protein transmembrane transport	biological process	2/359	81/16641	0.52437	1	Os05g0513200(1.18444802825),Os07g0243100(1.20677652648)	Os05g0513200(1.18444802825),Os07g0243100(1.20677652648)
GO:0051641	cellular localization	biological process	12/359	550/16641	0.52566	1	Os01g0703600(1.20086003567),Os02g0135800(-2.02091939679),Os02g0219400(1.74902031418),Os04g0581100(10.3669105508),Os04g0682300(1.23654142804),Os05g0509500(1.86434675503),Os05g0513200(1.18444802825),Os07g0243100(1.20677652648),Os07g0620300(1.62881868187),Os11g0132700(1.25595111702),Os11g0174000(1.50790655305),Os11g0610700(1.29405967685)	SPOTTED LEAF 28(1.20086003567),OsWD40-36(-2.02091939679),Os02g0219400(1.74902031418),SALICYLIC ACID 3 HYDROXYLASE(10.3669105508),phosphomannomutase(1.23654142804),Os05g0509500(1.86434675503),Os05g0513200(1.18444802825),Os07g0243100(1.20677652648),Os07g0620300(1.62881868187),Os11g0132700(1.25595111702),Os11g0174000(1.50790655305),OsWD40-190(1.29405967685)
GO:0009892	negative regulation of metabolic process	biological process	10/359	459/16641	0.53258	1	Os01g0123900(-1.12731622667),Os01g0124650(4.56817633051),Os01g0178000(1.45822593076),Os01g0267300(3.51741187865),Os01g0615050(6.24144673466),Os02g0523500(1.77110565315),Os02g0736200(1.54417587749),Os03g0121800(-1.57847789883),Os03g0687900(-1.57475439666),Os07g0471300(3.4142190168)	BOWMAN-BIRK INHIBITOR 2-2(-1.12731622667),BOWMAN-BIRK INHIBITOR 2-3(4.56817633051),Os01g0178000(1.45822593076),serpin-Z12(3.51741187865),Os01g0615050(6.24144673466),cytoskeleton-associated 120 kDa RNA-binding protein(1.77110565315),RNA-DEPENDENT RNA POLYMERASE 1(1.54417587749),DICER-LIKE 1(-1.57847789883),Os03g0687900(-1.57475439666),ARGONAUTE 18(3.4142190168)
GO:0036503	ERAD pathway	biological process	1/359	35/16641	0.53425	1	Os03g0421400(2.07588260414)	Os03g0421400(2.07588260414)
GO:0051094	positive regulation of developmental process	biological process	1/359	35/16641	0.53425	1	Os04g0683700(2.6510814398)	Acyl-Activating Enzyme 3, adenosine monophosphate binding protein 3(2.6510814398)
GO:0009308	amine metabolic process	biological process	2/359	83/16641	0.53751	1	Os01g0178000(1.45822593076),Os03g0718000(2.73986918847)	Os01g0178000(1.45822593076),ANTHRANILATE SYNTHASE BETA-SUBUNIT 2(2.73986918847)
GO:0009311	oligosaccharide metabolic process	biological process	2/359	83/16641	0.53751	1	Os03g0386500(4.58901742236),Os03g0401300(2.32311635478)	TREHALOSE-6-PHOSPHATE PHOSHPHATASE 9(4.58901742236),SUCROSE SYNTHASE 1(2.32311635478)
GO:0009832	plant-type cell wall biogenesis	biological process	2/359	83/16641	0.53751	1	Os07g0690900(1.98994738854),Os09g0478100(1.4528104348)	Os07g0690900(1.98994738854),CELLULOSE SYNTHASE LIKE E1(1.4528104348)
GO:0034249	negative regulation of cellular amide metabolic process	biological process	2/359	84/16641	0.54399	1	Os03g0121800(-1.57847789883),Os03g0687900(-1.57475439666)	DICER-LIKE 1(-1.57847789883),Os03g0687900(-1.57475439666)
GO:0044265	cellular macromolecule catabolic process	biological process	17/359	792/16641	0.54418	1	Os01g0613800(2.03196700745),Os02g0249200(-1.06946617516),Os02g0249300(-1.11036999796),Os02g0523500(1.77110565315),Os03g0190800(1.47860018765),Os03g0393700(1.83800867548),Os03g0421400(2.07588260414),Os03g0667100(1.67329112278),Os03g0776400(3.66372181202),Os04g0450400(1.69542749051),Os04g0487400(3.15381426174),Os05g0439000(-1.3382517944),Os05g0582600(5.84008382783),Os06g0125800(2.14932496077),Os07g…	Os01g0613800(2.03196700745),Os02g0249200(-1.06946617516),Os02g0249300(-1.11036999796),cytoskeleton-associated 120 kDa RNA-binding protein(1.77110565315),Os03g0190800(1.47860018765),SERINE CARBOXYPEPTIDASE 18(1.83800867548),Os03g0421400(2.07588260414),NPR1-like gene 3(1.67329112278),Os03g0776400(3.66372181202),Os04g0450400(1.69542749051),Os04g0487400(3.15381426174),Os05g0439000(-1.3382517944),SERI…
GO:0006497	protein lipidation	biological process	1/359	36/16641	0.54432	1	Os02g0219400(1.74902031418)	Os02g0219400(1.74902031418)
GO:0042158	lipoprotein biosynthetic process	biological process	1/359	36/16641	0.54432	1	Os02g0219400(1.74902031418)	Os02g0219400(1.74902031418)
GO:1903825	organic acid transmembrane transport	biological process	2/359	85/16641	0.5504	1	Os01g0225000(-1.18575420244),Os06g0228500(-1.39829782632)	Os01g0225000(-1.18575420244),amino acid transporter-like 12(-1.39829782632)
GO:1905039	carboxylic acid transmembrane transport	biological process	2/359	85/16641	0.5504	1	Os01g0225000(-1.18575420244),Os06g0228500(-1.39829782632)	Os01g0225000(-1.18575420244),amino acid transporter-like 12(-1.39829782632)
GO:0006833	water transport	biological process	1/359	37/16641	0.55418	1	Os01g0232000(-1.25647857425)	TONOPLAST INTRINSIC PROTEIN 4;3(-1.25647857425)
GO:0009845	seed germination	biological process	1/359	37/16641	0.55418	1	Os04g0683700(2.6510814398)	Acyl-Activating Enzyme 3, adenosine monophosphate binding protein 3(2.6510814398)
GO:0016132	brassinosteroid biosynthetic process	biological process	1/359	37/16641	0.55418	1	Os07g0482900(5.87419000966)	Os07g0482900(5.87419000966)
GO:0042044	fluid transport	biological process	1/359	37/16641	0.55418	1	Os01g0232000(-1.25647857425)	TONOPLAST INTRINSIC PROTEIN 4;3(-1.25647857425)
GO:0046351	disaccharide biosynthetic process	biological process	1/359	37/16641	0.55418	1	Os03g0386500(4.58901742236)	TREHALOSE-6-PHOSPHATE PHOSHPHATASE 9(4.58901742236)
GO:0046364	monosaccharide biosynthetic process	biological process	1/359	37/16641	0.55418	1	Os04g0682300(1.23654142804)	phosphomannomutase(1.23654142804)
GO:0060627	regulation of vesicle-mediated transport	biological process	1/359	37/16641	0.55418	1	Os11g0610700(1.29405967685)	OsWD40-190(1.29405967685)
GO:0008152	metabolic process	biological process	276/359	12824/16641	0.56248	1	CAA33999(5.67462677699),Os01g0115800(1.21244896635),Os01g0123900(-1.12731622667),Os01g0124650(4.56817633051),Os01g0138400(2.18078815517),Os01g0176000(1.90476842423),Os01g0178000(1.45822593076),Os01g0225000(-1.18575420244),Os01g0227700(1.31773625948),Os01g0267300(3.51741187865),Os01g0269100(1.35573300008),Os01g0273800(1.60869018988),Os01g0289600(2.20139609789),Os01g0307686(3.66168645743),Os01g0327…	ndhJ(5.67462677699),Tak Receptor-Like Kinase 1(1.21244896635),BOWMAN-BIRK INHIBITOR 2-2(-1.12731622667),BOWMAN-BIRK INHIBITOR 2-3(4.56817633051),Os01g0138400(2.18078815517),Os01g0176000(1.90476842423),Os01g0178000(1.45822593076),Os01g0225000(-1.18575420244),Os01g0227700(1.31773625948),serpin-Z12(3.51741187865),Os01g0269100(1.35573300008),YUCCA-LIKE GENE 9(1.60869018988),WRKY GENE 9(2.20139609789)…
GO:0006886	intracellular protein transport	biological process	8/359	375/16641	0.56287	1	Os01g0703600(1.20086003567),Os04g0581100(10.3669105508),Os04g0682300(1.23654142804),Os05g0509500(1.86434675503),Os05g0513200(1.18444802825),Os07g0243100(1.20677652648),Os07g0620300(1.62881868187),Os11g0174000(1.50790655305)	SPOTTED LEAF 28(1.20086003567),SALICYLIC ACID 3 HYDROXYLASE(10.3669105508),phosphomannomutase(1.23654142804),Os05g0509500(1.86434675503),Os05g0513200(1.18444802825),Os07g0243100(1.20677652648),Os07g0620300(1.62881868187),Os11g0174000(1.50790655305)
GO:0051273	beta-glucan metabolic process	biological process	2/359	87/16641	0.56304	1	Os02g0738600(1.87649959434),Os09g0478100(1.4528104348)	glycoside hydrolase OsGH9B8(1.87649959434),CELLULOSE SYNTHASE LIKE E1(1.4528104348)
GO:0043086	negative regulation of catalytic activity	biological process	4/359	184/16641	0.56368	1	Os01g0123900(-1.12731622667),Os01g0124650(4.56817633051),Os01g0267300(3.51741187865),Os01g0615050(6.24144673466)	BOWMAN-BIRK INHIBITOR 2-2(-1.12731622667),BOWMAN-BIRK INHIBITOR 2-3(4.56817633051),serpin-Z12(3.51741187865),Os01g0615050(6.24144673466)
GO:0006779	porphyrin-containing compound biosynthetic process	biological process	1/359	38/16641	0.56381	1	Os10g0502400(2.61974288578)	glutamyl-tRNA reductase(2.61974288578)
GO:0009225	nucleotide-sugar metabolic process	biological process	1/359	38/16641	0.56381	1	Os04g0682300(1.23654142804)	phosphomannomutase(1.23654142804)
GO:0034613	cellular protein localization	biological process	9/359	423/16641	0.56423	1	Os01g0703600(1.20086003567),Os02g0219400(1.74902031418),Os04g0581100(10.3669105508),Os04g0682300(1.23654142804),Os05g0509500(1.86434675503),Os05g0513200(1.18444802825),Os07g0243100(1.20677652648),Os07g0620300(1.62881868187),Os11g0174000(1.50790655305)	SPOTTED LEAF 28(1.20086003567),Os02g0219400(1.74902031418),SALICYLIC ACID 3 HYDROXYLASE(10.3669105508),phosphomannomutase(1.23654142804),Os05g0509500(1.86434675503),Os05g0513200(1.18444802825),Os07g0243100(1.20677652648),Os07g0620300(1.62881868187),Os11g0174000(1.50790655305)
GO:0031324	negative regulation of cellular metabolic process	biological process	7/359	328/16641	0.56485	1	Os01g0123900(-1.12731622667),Os01g0124650(4.56817633051),Os01g0178000(1.45822593076),Os01g0267300(3.51741187865),Os01g0615050(6.24144673466),Os03g0121800(-1.57847789883),Os03g0687900(-1.57475439666)	BOWMAN-BIRK INHIBITOR 2-2(-1.12731622667),BOWMAN-BIRK INHIBITOR 2-3(4.56817633051),Os01g0178000(1.45822593076),serpin-Z12(3.51741187865),Os01g0615050(6.24144673466),DICER-LIKE 1(-1.57847789883),Os03g0687900(-1.57475439666)
GO:0035304	regulation of protein dephosphorylation	biological process	1/359	39/16641	0.57325	1	Os08g0122000(2.0955599668)	PROTEIN PHOSPHATASE 2A REGULATORY SUBUNIT B' teta(2.0955599668)
GO:0043666	regulation of phosphoprotein phosphatase activity	biological process	1/359	39/16641	0.57325	1	Os08g0122000(2.0955599668)	PROTEIN PHOSPHATASE 2A REGULATORY SUBUNIT B' teta(2.0955599668)
GO:0048583	regulation of response to stimulus	biological process	6/359	283/16641	0.57446	1	Os01g0130200(2.82007651019),Os01g0508100(7.66076872795),Os02g0135800(-2.02091939679),Os03g0270000(2.66940349996),Os07g0124100(2.0428263974),Os09g0417800(8.05711133022)	NRR(2.82007651019),NRR Repressor Homologue 3(7.66076872795),OsWD40-36(-2.02091939679),Os03g0270000(2.66940349996),PHYTOSULFOKINE 4(2.0428263974),WRKY GENE 62(8.05711133022)
GO:0006486	protein glycosylation	biological process	3/359	138/16641	0.57498	1	Os04g0675500(1.46263174358),Os04g0682300(1.23654142804),Os07g0209000(1.1018358452)	oligosaccharyltransferase subunit Stt3a(1.46263174358),phosphomannomutase(1.23654142804),dolichyl-diphosphooligosaccharide-protein glycosyltransferase 48kDa subunit, dolichyl-diphosphooligosaccharide-protein glycosyltransferase 1, Glycosyltransferase 48 kDa subunit precursor(1.1018358452)
GO:0043413	macromolecule glycosylation	biological process	3/359	138/16641	0.57498	1	Os04g0675500(1.46263174358),Os04g0682300(1.23654142804),Os07g0209000(1.1018358452)	oligosaccharyltransferase subunit Stt3a(1.46263174358),phosphomannomutase(1.23654142804),dolichyl-diphosphooligosaccharide-protein glycosyltransferase 48kDa subunit, dolichyl-diphosphooligosaccharide-protein glycosyltransferase 1, Glycosyltransferase 48 kDa subunit precursor(1.1018358452)
GO:0042440	pigment metabolic process	biological process	2/359	89/16641	0.57542	1	Os08g0157500(3.17221285575),Os10g0502400(2.61974288578)	O-METHYLTRANSFERASE 9(3.17221285575),glutamyl-tRNA reductase(2.61974288578)
GO:0044092	negative regulation of molecular function	biological process	4/359	187/16641	0.57649	1	Os01g0123900(-1.12731622667),Os01g0124650(4.56817633051),Os01g0267300(3.51741187865),Os01g0615050(6.24144673466)	BOWMAN-BIRK INHIBITOR 2-2(-1.12731622667),BOWMAN-BIRK INHIBITOR 2-3(4.56817633051),serpin-Z12(3.51741187865),Os01g0615050(6.24144673466)
GO:0009101	glycoprotein biosynthetic process	biological process	3/359	139/16641	0.57988	1	Os04g0675500(1.46263174358),Os04g0682300(1.23654142804),Os07g0209000(1.1018358452)	oligosaccharyltransferase subunit Stt3a(1.46263174358),phosphomannomutase(1.23654142804),dolichyl-diphosphooligosaccharide-protein glycosyltransferase 48kDa subunit, dolichyl-diphosphooligosaccharide-protein glycosyltransferase 1, Glycosyltransferase 48 kDa subunit precursor(1.1018358452)
GO:0007346	regulation of mitotic cell cycle	biological process	2/359	90/16641	0.58152	1	Os06g0147800(2.07677211791),Os12g0498400(2.21993355427)	MITOGEN-ACTIVATED PROTEIN KINASE KINASE 1(2.07677211791),Os12g0498400(2.21993355427)
GO:0000097	sulfur amino acid biosynthetic process	biological process	1/359	40/16641	0.58247	1	Os12g0623900(1.49553284085)	Os12g0623900(1.49553284085)
GO:0007033	vacuole organization	biological process	1/359	40/16641	0.58247	1	Os10g0495300(2.00717214488)	Os10g0495300(2.00717214488)
GO:0009739	response to gibberellin	biological process	1/359	40/16641	0.58247	1	Os06g0569500(3.61522491145)	ENT-KAURENE OXIDASE 4(3.61522491145)
GO:0009867	jasmonic acid mediated signaling pathway	biological process	1/359	40/16641	0.58247	1	Os01g0192000(1.49903522078)	DELAY OF THE ONSET OF SENESCENCE(1.49903522078)
GO:0018108	peptidyl-tyrosine phosphorylation	biological process	1/359	40/16641	0.58247	1	Os03g0772600(1.95476727354)	Os03g0772600(1.95476727354)
GO:0018212	peptidyl-tyrosine modification	biological process	1/359	40/16641	0.58247	1	Os03g0772600(1.95476727354)	Os03g0772600(1.95476727354)
GO:0033014	tetrapyrrole biosynthetic process	biological process	1/359	40/16641	0.58247	1	Os10g0502400(2.61974288578)	glutamyl-tRNA reductase(2.61974288578)
GO:0070727	cellular macromolecule localization	biological process	9/359	431/16641	0.58687	1	Os01g0703600(1.20086003567),Os02g0219400(1.74902031418),Os04g0581100(10.3669105508),Os04g0682300(1.23654142804),Os05g0509500(1.86434675503),Os05g0513200(1.18444802825),Os07g0243100(1.20677652648),Os07g0620300(1.62881868187),Os11g0174000(1.50790655305)	SPOTTED LEAF 28(1.20086003567),Os02g0219400(1.74902031418),SALICYLIC ACID 3 HYDROXYLASE(10.3669105508),phosphomannomutase(1.23654142804),Os05g0509500(1.86434675503),Os05g0513200(1.18444802825),Os07g0243100(1.20677652648),Os07g0620300(1.62881868187),Os11g0174000(1.50790655305)
GO:0010038	response to metal ion	biological process	2/359	91/16641	0.58755	1	Os04g0683700(2.6510814398),Os06g0716700(1.17074947261)	Acyl-Activating Enzyme 3, adenosine monophosphate binding protein 3(2.6510814398),RICE 90KDA HEAT SHOCK PROTEIN(1.17074947261)
GO:0009742	brassinosteroid mediated signaling pathway	biological process	1/359	41/16641	0.5915	1	Os06g0225300(1.81149402947)	somatic embryogenesis receptor-like kinase 3, somatic embryogenesis receptor kinase 3, SERK-like gene 6, bri1-associated receptor kinase 1 (BAK1) homologue 3, BRASSINOSTEROID INSENSITIVE1-ASSOCIATED RECEPTOR KINASE1(1.81149402947)
GO:0032147	activation of protein kinase activity	biological process	1/359	41/16641	0.5915	1	Os06g0147800(2.07677211791)	MITOGEN-ACTIVATED PROTEIN KINASE KINASE 1(2.07677211791)
GO:0042157	lipoprotein metabolic process	biological process	1/359	41/16641	0.5915	1	Os02g0219400(1.74902031418)	Os02g0219400(1.74902031418)
GO:0043401	steroid hormone mediated signaling pathway	biological process	1/359	41/16641	0.5915	1	Os06g0225300(1.81149402947)	somatic embryogenesis receptor-like kinase 3, somatic embryogenesis receptor kinase 3, SERK-like gene 6, bri1-associated receptor kinase 1 (BAK1) homologue 3, BRASSINOSTEROID INSENSITIVE1-ASSOCIATED RECEPTOR KINASE1(1.81149402947)
GO:0048545	response to steroid hormone	biological process	1/359	41/16641	0.5915	1	Os06g0225300(1.81149402947)	somatic embryogenesis receptor-like kinase 3, somatic embryogenesis receptor kinase 3, SERK-like gene 6, bri1-associated receptor kinase 1 (BAK1) homologue 3, BRASSINOSTEROID INSENSITIVE1-ASSOCIATED RECEPTOR KINASE1(1.81149402947)
GO:0071367	cellular response to brassinosteroid stimulus	biological process	1/359	41/16641	0.5915	1	Os06g0225300(1.81149402947)	somatic embryogenesis receptor-like kinase 3, somatic embryogenesis receptor kinase 3, SERK-like gene 6, bri1-associated receptor kinase 1 (BAK1) homologue 3, BRASSINOSTEROID INSENSITIVE1-ASSOCIATED RECEPTOR KINASE1(1.81149402947)
GO:0071383	cellular response to steroid hormone stimulus	biological process	1/359	41/16641	0.5915	1	Os06g0225300(1.81149402947)	somatic embryogenesis receptor-like kinase 3, somatic embryogenesis receptor kinase 3, SERK-like gene 6, bri1-associated receptor kinase 1 (BAK1) homologue 3, BRASSINOSTEROID INSENSITIVE1-ASSOCIATED RECEPTOR KINASE1(1.81149402947)
GO:0040029	regulation of gene expression, epigenetic	biological process	2/359	92/16641	0.59351	1	Os02g0736200(1.54417587749),Os03g0121800(-1.57847789883)	RNA-DEPENDENT RNA POLYMERASE 1(1.54417587749),DICER-LIKE 1(-1.57847789883)
GO:0010921	regulation of phosphatase activity	biological process	1/359	42/16641	0.60034	1	Os08g0122000(2.0955599668)	PROTEIN PHOSPHATASE 2A REGULATORY SUBUNIT B' teta(2.0955599668)
GO:0030244	cellulose biosynthetic process	biological process	1/359	42/16641	0.60034	1	Os09g0478100(1.4528104348)	CELLULOSE SYNTHASE LIKE E1(1.4528104348)
GO:0035303	regulation of dephosphorylation	biological process	1/359	42/16641	0.60034	1	Os08g0122000(2.0955599668)	PROTEIN PHOSPHATASE 2A REGULATORY SUBUNIT B' teta(2.0955599668)
GO:0044255	cellular lipid metabolic process	biological process	11/359	533/16641	0.60271	1	Os01g0757200(-2.9859544665),Os02g0194700(-2.9658063402),Os02g0205500(1.27968874442),Os02g0219400(1.74902031418),Os02g0570700(3.92624048373),Os03g0700700(2.32239218995),Os06g0569500(3.61522491145),Os06g0599200(3.09172246223),Os08g0327400(1.01385241957),Os08g0508800(2.57888888834),Os08g0509100(2.44332210434)	GIBBERELLIN 2-OXIDASE 3(-2.9859544665),LIPOXYGENASE 1(-2.9658063402),Os02g0205500(1.27968874442),Os02g0219400(1.74902031418),P-450 71Z7(3.92624048373),LIPOXYGENASE 1(2.32239218995),ENT-KAURENE OXIDASE 4(3.61522491145),CYP76M7(3.09172246223),Os08g0327400(1.01385241957),lipoxygenase Lox2:Os:1, lipoxygenase 9, lipoxygenase 8, herbivore-induced type 2 13-lipoxygenase, RLL2 lipoxygenase(2.57888888834)…
GO:0033993	response to lipid	biological process	5/359	244/16641	0.60835	1	Os05g0585500(1.23352870484),Os06g0225300(1.81149402947),Os06g0569500(3.61522491145),Os07g0161600(1.39964836455),Os07g0409900(1.52058575902)	CALCIUM-DEPENDENT PROTEIN KINASE 15(1.23352870484),somatic embryogenesis receptor-like kinase 3, somatic embryogenesis receptor kinase 3, SERK-like gene 6, bri1-associated receptor kinase 1 (BAK1) homologue 3, BRASSINOSTEROID INSENSITIVE1-ASSOCIATED RECEPTOR KINASE1(1.81149402947),ENT-KAURENE OXIDASE 4(3.61522491145),CALCIUM-DEPENDENT PROTEIN KINASE 17(1.39964836455),CALCIUM-DEPENDENT PROTEIN KIN…
GO:0009826	unidimensional cell growth	biological process	1/359	43/16641	0.60898	1	Os07g0209000(1.1018358452)	dolichyl-diphosphooligosaccharide-protein glycosyltransferase 48kDa subunit, dolichyl-diphosphooligosaccharide-protein glycosyltransferase 1, Glycosyltransferase 48 kDa subunit precursor(1.1018358452)
GO:0016129	phytosteroid biosynthetic process	biological process	1/359	43/16641	0.60898	1	Os07g0482900(5.87419000966)	Os07g0482900(5.87419000966)
GO:0071395	cellular response to jasmonic acid stimulus	biological process	1/359	43/16641	0.60898	1	Os01g0192000(1.49903522078)	DELAY OF THE ONSET OF SENESCENCE(1.49903522078)
GO:0090351	seedling development	biological process	1/359	43/16641	0.60898	1	Os04g0683700(2.6510814398)	Acyl-Activating Enzyme 3, adenosine monophosphate binding protein 3(2.6510814398)
GO:0006511	ubiquitin-dependent protein catabolic process	biological process	12/359	586/16641	0.61459	1	Os02g0249200(-1.06946617516),Os02g0249300(-1.11036999796),Os03g0190800(1.47860018765),Os03g0421400(2.07588260414),Os03g0667100(1.67329112278),Os03g0776400(3.66372181202),Os04g0450400(1.69542749051),Os04g0487400(3.15381426174),Os05g0439000(-1.3382517944),Os06g0125800(2.14932496077),Os12g0432600(3.32919912204),Os12g0631600(1.38677246116)	Os02g0249200(-1.06946617516),Os02g0249300(-1.11036999796),Os03g0190800(1.47860018765),Os03g0421400(2.07588260414),NPR1-like gene 3(1.67329112278),Os03g0776400(3.66372181202),Os04g0450400(1.69542749051),Os04g0487400(3.15381426174),Os05g0439000(-1.3382517944),BLAST AND BTH INDUCED 1(2.14932496077),Os12g0432600(3.32919912204),Os12g0631600(1.38677246116)
GO:0016567	protein ubiquitination	biological process	12/359	586/16641	0.61459	1	Os02g0249200(-1.06946617516),Os02g0249300(-1.11036999796),Os02g0738200(3.03478456766),Os03g0712300(1.26314403402),Os03g0776400(3.66372181202),Os04g0450400(1.69542749051),Os04g0487400(3.15381426174),Os05g0439000(-1.3382517944),Os06g0125800(2.14932496077),Os06g0159600(1.40049933097),Os12g0432600(3.32919912204),Os12g0631600(1.38677246116)	Os02g0249200(-1.06946617516),Os02g0249300(-1.11036999796),plant U-box-containing protein 40, U-box protein 40(3.03478456766),Os03g0712300(1.26314403402),Os03g0776400(3.66372181202),Os04g0450400(1.69542749051),Os04g0487400(3.15381426174),Os05g0439000(-1.3382517944),BLAST AND BTH INDUCED 1(2.14932496077),plant U-box-containing protein 64, U-box protein 64(1.40049933097),Os12g0432600(3.32919912204),…
GO:0015994	chlorophyll metabolic process	biological process	1/359	44/16641	0.61744	1	Os10g0502400(2.61974288578)	glutamyl-tRNA reductase(2.61974288578)
GO:0022603	regulation of anatomical structure morphogenesis	biological process	1/359	44/16641	0.61744	1	Os06g0716700(1.17074947261)	RICE 90KDA HEAT SHOCK PROTEIN(1.17074947261)
GO:0019941	modification-dependent protein catabolic process	biological process	12/359	588/16641	0.6193	1	Os02g0249200(-1.06946617516),Os02g0249300(-1.11036999796),Os03g0190800(1.47860018765),Os03g0421400(2.07588260414),Os03g0667100(1.67329112278),Os03g0776400(3.66372181202),Os04g0450400(1.69542749051),Os04g0487400(3.15381426174),Os05g0439000(-1.3382517944),Os06g0125800(2.14932496077),Os12g0432600(3.32919912204),Os12g0631600(1.38677246116)	Os02g0249200(-1.06946617516),Os02g0249300(-1.11036999796),Os03g0190800(1.47860018765),Os03g0421400(2.07588260414),NPR1-like gene 3(1.67329112278),Os03g0776400(3.66372181202),Os04g0450400(1.69542749051),Os04g0487400(3.15381426174),Os05g0439000(-1.3382517944),BLAST AND BTH INDUCED 1(2.14932496077),Os12g0432600(3.32919912204),Os12g0631600(1.38677246116)
GO:0010605	negative regulation of macromolecule metabolic process	biological process	9/359	443/16641	0.61979	1	Os01g0123900(-1.12731622667),Os01g0124650(4.56817633051),Os01g0267300(3.51741187865),Os01g0615050(6.24144673466),Os02g0523500(1.77110565315),Os02g0736200(1.54417587749),Os03g0121800(-1.57847789883),Os03g0687900(-1.57475439666),Os07g0471300(3.4142190168)	BOWMAN-BIRK INHIBITOR 2-2(-1.12731622667),BOWMAN-BIRK INHIBITOR 2-3(4.56817633051),serpin-Z12(3.51741187865),Os01g0615050(6.24144673466),cytoskeleton-associated 120 kDa RNA-binding protein(1.77110565315),RNA-DEPENDENT RNA POLYMERASE 1(1.54417587749),DICER-LIKE 1(-1.57847789883),Os03g0687900(-1.57475439666),ARGONAUTE 18(3.4142190168)
GO:0044802	single-organism membrane organization	biological process	3/359	149/16641	0.62697	1	Os05g0100600(1.07596731763),Os07g0243100(1.20677652648),Os12g0639800(2.49130543117)	Os05g0100600(1.07596731763),Os07g0243100(1.20677652648),Os12g0639800(2.49130543117)
GO:0031146	SCF-dependent proteasomal ubiquitin-dependent protein catabolic process	biological process	2/359	98/16641	0.62795	1	Os03g0776400(3.66372181202),Os12g0631600(1.38677246116)	Os03g0776400(3.66372181202),Os12g0631600(1.38677246116)
GO:0048519	negative regulation of biological process	biological process	12/359	594/16641	0.63326	1	Os01g0123900(-1.12731622667),Os01g0124650(4.56817633051),Os01g0178000(1.45822593076),Os01g0267300(3.51741187865),Os01g0615050(6.24144673466),Os02g0523500(1.77110565315),Os02g0736200(1.54417587749),Os03g0121800(-1.57847789883),Os03g0270000(2.66940349996),Os03g0687900(-1.57475439666),Os07g0471300(3.4142190168),Os09g0417800(8.05711133022)	BOWMAN-BIRK INHIBITOR 2-2(-1.12731622667),BOWMAN-BIRK INHIBITOR 2-3(4.56817633051),Os01g0178000(1.45822593076),serpin-Z12(3.51741187865),Os01g0615050(6.24144673466),cytoskeleton-associated 120 kDa RNA-binding protein(1.77110565315),RNA-DEPENDENT RNA POLYMERASE 1(1.54417587749),DICER-LIKE 1(-1.57847789883),Os03g0270000(2.66940349996),Os03g0687900(-1.57475439666),ARGONAUTE 18(3.4142190168),WRKY GEN…
GO:0009409	response to cold	biological process	2/359	99/16641	0.63346	1	Os06g0638900(1.06750048658),Os06g0716700(1.17074947261)	Os06g0638900(1.06750048658),RICE 90KDA HEAT SHOCK PROTEIN(1.17074947261)
GO:0009719	response to endogenous stimulus	biological process	11/359	546/16641	0.63452	1	Os01g0192000(1.49903522078),Os01g0743800(-1.09287176968),Os04g0683700(2.6510814398),Os05g0585500(1.23352870484),Os06g0225300(1.81149402947),Os06g0569500(3.61522491145),Os07g0161600(1.39964836455),Os07g0409900(1.52058575902),Os09g0417600(5.47693954542),Os09g0417800(8.05711133022),Os12g0613700(1.70798049657)	DELAY OF THE ONSET OF SENESCENCE(1.49903522078),PSEUDO-PHOSPHOTRANSFER PROTEIN 1(-1.09287176968),Acyl-Activating Enzyme 3, adenosine monophosphate binding protein 3(2.6510814398),CALCIUM-DEPENDENT PROTEIN KINASE 15(1.23352870484),somatic embryogenesis receptor-like kinase 3, somatic embryogenesis receptor kinase 3, SERK-like gene 6, bri1-associated receptor kinase 1 (BAK1) homologue 3, BRASSINOST…
GO:0043632	modification-dependent macromolecule catabolic process	biological process	12/359	595/16641	0.63556	1	Os02g0249200(-1.06946617516),Os02g0249300(-1.11036999796),Os03g0190800(1.47860018765),Os03g0421400(2.07588260414),Os03g0667100(1.67329112278),Os03g0776400(3.66372181202),Os04g0450400(1.69542749051),Os04g0487400(3.15381426174),Os05g0439000(-1.3382517944),Os06g0125800(2.14932496077),Os12g0432600(3.32919912204),Os12g0631600(1.38677246116)	Os02g0249200(-1.06946617516),Os02g0249300(-1.11036999796),Os03g0190800(1.47860018765),Os03g0421400(2.07588260414),NPR1-like gene 3(1.67329112278),Os03g0776400(3.66372181202),Os04g0450400(1.69542749051),Os04g0487400(3.15381426174),Os05g0439000(-1.3382517944),BLAST AND BTH INDUCED 1(2.14932496077),Os12g0432600(3.32919912204),Os12g0631600(1.38677246116)
GO:0006970	response to osmotic stress	biological process	3/359	151/16641	0.63594	1	Os01g0225000(-1.18575420244),Os04g0682300(1.23654142804),Os06g0716700(1.17074947261)	Os01g0225000(-1.18575420244),phosphomannomutase(1.23654142804),RICE 90KDA HEAT SHOCK PROTEIN(1.17074947261)
GO:0008202	steroid metabolic process	biological process	2/359	100/16641	0.63891	1	Os06g0600400(1.57325221127),Os07g0482900(5.87419000966)	CYTOCHROME P450 HYDROXYLASE 734A4(1.57325221127),Os07g0482900(5.87419000966)
GO:0012501	programmed cell death	biological process	1/359	47/16641	0.64173	1	Os03g0758300(-1.35491298956)	CYCLIC NUCLEOTIDE GATED CHANNEL 7(-1.35491298956)
GO:0043624	cellular protein complex disassembly	biological process	1/359	47/16641	0.64173	1	Os04g0270100(1.26518142155)	Os04g0270100(1.26518142155)
GO:0048638	regulation of developmental growth	biological process	1/359	47/16641	0.64173	1	Os06g0716700(1.17074947261)	RICE 90KDA HEAT SHOCK PROTEIN(1.17074947261)
GO:0009058	biosynthetic process	biological process	100/359	4758/16641	0.64221	1	Os01g0178000(1.45822593076),Os01g0225000(-1.18575420244),Os01g0227700(1.31773625948),Os01g0269100(1.35573300008),Os01g0289600(2.20139609789),Os01g0559100(1.34591586908),Os01g0584900(3.65669544084),Os01g0730700(2.15657856354),Os01g0757200(-2.9859544665),Os01g0764400(1.64453110727),Os02g0187700(-1.02018644708),Os02g0187800(2.95407380917),Os02g0194700(-2.9658063402),Os02g0205500(1.27968874442),Os02g…	Os01g0178000(1.45822593076),Os01g0225000(-1.18575420244),Os01g0227700(1.31773625948),Os01g0269100(1.35573300008),WRKY GENE 9(2.20139609789),Os01g0559100(1.34591586908),WRKY GENE 77(3.65669544084),WRKY GENE 14(2.15657856354),GIBBERELLIN 2-OXIDASE 3(-2.9859544665),chorismate mutase(1.64453110727),Os02g0187700(-1.02018644708),GOLD HULL AND INTERNODE 2(2.95407380917),LIPOXYGENASE 1(-2.9658063402),Os0…
GO:0009251	glucan catabolic process	biological process	1/359	48/16641	0.64948	1	Os02g0738600(1.87649959434)	glycoside hydrolase OsGH9B8(1.87649959434)
GO:0009736	cytokinin-activated signaling pathway	biological process	1/359	48/16641	0.64948	1	Os01g0743800(-1.09287176968)	PSEUDO-PHOSPHOTRANSFER PROTEIN 1(-1.09287176968)
GO:0043547	positive regulation of GTPase activity	biological process	1/359	48/16641	0.64948	1	Os11g0610700(1.29405967685)	OsWD40-190(1.29405967685)
GO:0044247	cellular polysaccharide catabolic process	biological process	1/359	48/16641	0.64948	1	Os02g0738600(1.87649959434)	glycoside hydrolase OsGH9B8(1.87649959434)
GO:0009247	glycolipid biosynthetic process	biological process	1/359	49/16641	0.65707	1	Os02g0219400(1.74902031418)	Os02g0219400(1.74902031418)
GO:0010016	shoot system morphogenesis	biological process	1/359	49/16641	0.65707	1	Os08g0167000(1.29415084816)	ABC TRANSPORTER G FAMILY MEMBER 18(1.29415084816)
GO:0043241	protein complex disassembly	biological process	1/359	49/16641	0.65707	1	Os04g0270100(1.26518142155)	Os04g0270100(1.26518142155)
GO:0048573	photoperiodism, flowering	biological process	1/359	49/16641	0.65707	1	Os01g0748800(-1.28650951398)	Os01g0748800(-1.28650951398)
GO:0071368	cellular response to cytokinin stimulus	biological process	1/359	49/16641	0.65707	1	Os01g0743800(-1.09287176968)	PSEUDO-PHOSPHOTRANSFER PROTEIN 1(-1.09287176968)
GO:0009741	response to brassinosteroid	biological process	1/359	50/16641	0.66449	1	Os06g0225300(1.81149402947)	somatic embryogenesis receptor-like kinase 3, somatic embryogenesis receptor kinase 3, SERK-like gene 6, bri1-associated receptor kinase 1 (BAK1) homologue 3, BRASSINOSTEROID INSENSITIVE1-ASSOCIATED RECEPTOR KINASE1(1.81149402947)
GO:0032446	protein modification by small protein conjugation	biological process	12/359	611/16641	0.67135	1	Os02g0249200(-1.06946617516),Os02g0249300(-1.11036999796),Os02g0738200(3.03478456766),Os03g0712300(1.26314403402),Os03g0776400(3.66372181202),Os04g0450400(1.69542749051),Os04g0487400(3.15381426174),Os05g0439000(-1.3382517944),Os06g0125800(2.14932496077),Os06g0159600(1.40049933097),Os12g0432600(3.32919912204),Os12g0631600(1.38677246116)	Os02g0249200(-1.06946617516),Os02g0249300(-1.11036999796),plant U-box-containing protein 40, U-box protein 40(3.03478456766),Os03g0712300(1.26314403402),Os03g0776400(3.66372181202),Os04g0450400(1.69542749051),Os04g0487400(3.15381426174),Os05g0439000(-1.3382517944),BLAST AND BTH INDUCED 1(2.14932496077),plant U-box-containing protein 64, U-box protein 64(1.40049933097),Os12g0432600(3.32919912204),…
GO:0009312	oligosaccharide biosynthetic process	biological process	1/359	51/16641	0.67175	1	Os03g0386500(4.58901742236)	TREHALOSE-6-PHOSPHATE PHOSHPHATASE 9(4.58901742236)
GO:0009909	regulation of flower development	biological process	1/359	51/16641	0.67175	1	Os01g0748800(-1.28650951398)	Os01g0748800(-1.28650951398)
GO:0042180	cellular ketone metabolic process	biological process	1/359	51/16641	0.67175	1	Os01g0178000(1.45822593076)	Os01g0178000(1.45822593076)
GO:0043254	regulation of protein complex assembly	biological process	1/359	51/16641	0.67175	1	Os11g0610700(1.29405967685)	OsWD40-190(1.29405967685)
GO:0045944	positive regulation of transcription from RNA polymerase II promoter	biological process	3/359	160/16641	0.67443	1	Os03g0421400(2.07588260414),Os04g0493100(-1.77378431943),Os06g0496400(-1.37823412653)	Os03g0421400(2.07588260414),basic helix-loop-helix protein 065(-1.77378431943),basic helix-loop-helix protein 127(-1.37823412653)
GO:0009648	photoperiodism	biological process	1/359	52/16641	0.67885	1	Os01g0748800(-1.28650951398)	Os01g0748800(-1.28650951398)
GO:0044242	cellular lipid catabolic process	biological process	1/359	52/16641	0.67885	1	Os01g0757200(-2.9859544665)	GIBBERELLIN 2-OXIDASE 3(-2.9859544665)
GO:0010608	posttranscriptional regulation of gene expression	biological process	3/359	162/16641	0.68257	1	Os02g0736200(1.54417587749),Os03g0121800(-1.57847789883),Os03g0687900(-1.57475439666)	RNA-DEPENDENT RNA POLYMERASE 1(1.54417587749),DICER-LIKE 1(-1.57847789883),Os03g0687900(-1.57475439666)
GO:0031399	regulation of protein modification process	biological process	3/359	162/16641	0.68257	1	Os01g0269100(1.35573300008),Os06g0147800(2.07677211791),Os08g0122000(2.0955599668)	Os01g0269100(1.35573300008),MITOGEN-ACTIVATED PROTEIN KINASE KINASE 1(2.07677211791),PROTEIN PHOSPHATASE 2A REGULATORY SUBUNIT B' teta(2.0955599668)
GO:0016042	lipid catabolic process	biological process	2/359	109/16641	0.68513	1	Os01g0757200(-2.9859544665),Os12g0562400(1.60866190889)	GIBBERELLIN 2-OXIDASE 3(-2.9859544665),PHOSPHOLIPASE C3(1.60866190889)
GO:0051656	establishment of organelle localization	biological process	1/359	53/16641	0.6858	1	Os11g0610700(1.29405967685)	OsWD40-190(1.29405967685)
GO:0060560	developmental growth involved in morphogenesis	biological process	1/359	53/16641	0.6858	1	Os07g0209000(1.1018358452)	dolichyl-diphosphooligosaccharide-protein glycosyltransferase 48kDa subunit, dolichyl-diphosphooligosaccharide-protein glycosyltransferase 1, Glycosyltransferase 48 kDa subunit precursor(1.1018358452)
GO:1901264	carbohydrate derivative transport	biological process	1/359	53/16641	0.6858	1	Os03g0265300(1.76185758385)	Os03g0265300(1.76185758385)
GO:0048589	developmental growth	biological process	2/359	110/16641	0.68995	1	Os06g0716700(1.17074947261),Os07g0209000(1.1018358452)	RICE 90KDA HEAT SHOCK PROTEIN(1.17074947261),dolichyl-diphosphooligosaccharide-protein glycosyltransferase 48kDa subunit, dolichyl-diphosphooligosaccharide-protein glycosyltransferase 1, Glycosyltransferase 48 kDa subunit precursor(1.1018358452)
GO:0007034	vacuolar transport	biological process	1/359	54/16641	0.6926	1	Os10g0476400(1.04034398629)	Os10g0476400(1.04034398629)
GO:0046474	glycerophospholipid biosynthetic process	biological process	1/359	54/16641	0.6926	1	Os02g0219400(1.74902031418)	Os02g0219400(1.74902031418)
GO:0051604	protein maturation	biological process	1/359	54/16641	0.6926	1	Os03g0733800(1.56273690004)	ER membrane-localized sulfhydryl oxidase Ero1, ER membrane-localized sulfhydryl oxidase 1(1.56273690004)
GO:0009642	response to light intensity	biological process	1/359	55/16641	0.69925	1	Os03g0291500(2.91637551452)	ASPARAGINE SYNTHETASE 1(2.91637551452)
GO:0032984	macromolecular complex disassembly	biological process	1/359	55/16641	0.69925	1	Os04g0270100(1.26518142155)	Os04g0270100(1.26518142155)
GO:0043087	regulation of GTPase activity	biological process	1/359	55/16641	0.69925	1	Os11g0610700(1.29405967685)	OsWD40-190(1.29405967685)
GO:0017038	protein import	biological process	2/359	112/16641	0.69942	1	Os05g0513200(1.18444802825),Os07g0243100(1.20677652648)	Os05g0513200(1.18444802825),Os07g0243100(1.20677652648)
GO:0050790	regulation of catalytic activity	biological process	8/359	425/16641	0.7013	1	Os01g0123900(-1.12731622667),Os01g0124650(4.56817633051),Os01g0267300(3.51741187865),Os01g0269100(1.35573300008),Os01g0615050(6.24144673466),Os06g0147800(2.07677211791),Os08g0122000(2.0955599668),Os11g0610700(1.29405967685)	BOWMAN-BIRK INHIBITOR 2-2(-1.12731622667),BOWMAN-BIRK INHIBITOR 2-3(4.56817633051),serpin-Z12(3.51741187865),Os01g0269100(1.35573300008),Os01g0615050(6.24144673466),MITOGEN-ACTIVATED PROTEIN KINASE KINASE 1(2.07677211791),PROTEIN PHOSPHATASE 2A REGULATORY SUBUNIT B' teta(2.0955599668),OsWD40-190(1.29405967685)
GO:0015849	organic acid transport	biological process	2/359	113/16641	0.70406	1	Os01g0225000(-1.18575420244),Os06g0228500(-1.39829782632)	Os01g0225000(-1.18575420244),amino acid transporter-like 12(-1.39829782632)
GO:0046942	carboxylic acid transport	biological process	2/359	113/16641	0.70406	1	Os01g0225000(-1.18575420244),Os06g0228500(-1.39829782632)	Os01g0225000(-1.18575420244),amino acid transporter-like 12(-1.39829782632)
GO:0009737	response to abscisic acid	biological process	3/359	168/16641	0.70607	1	Os05g0585500(1.23352870484),Os07g0161600(1.39964836455),Os07g0409900(1.52058575902)	CALCIUM-DEPENDENT PROTEIN KINASE 15(1.23352870484),CALCIUM-DEPENDENT PROTEIN KINASE 17(1.39964836455),CALCIUM-DEPENDENT PROTEIN KINASE 18(1.52058575902)
GO:0048580	regulation of post-embryonic development	biological process	2/359	114/16641	0.70865	1	Os01g0748800(-1.28650951398),Os04g0683700(2.6510814398)	Os01g0748800(-1.28650951398),Acyl-Activating Enzyme 3, adenosine monophosphate binding protein 3(2.6510814398)
GO:0000278	mitotic cell cycle	biological process	3/359	169/16641	0.70985	1	Os06g0147800(2.07677211791),Os09g0478100(1.4528104348),Os12g0498400(2.21993355427)	MITOGEN-ACTIVATED PROTEIN KINASE KINASE 1(2.07677211791),CELLULOSE SYNTHASE LIKE E1(1.4528104348),Os12g0498400(2.21993355427)
GO:0000041	transition metal ion transport	biological process	1/359	57/16641	0.71213	1	Os08g0455900(-1.25340393535)	COPPER TRANSPORTER 6(-1.25340393535)
GO:0009753	response to jasmonic acid	biological process	1/359	57/16641	0.71213	1	Os01g0192000(1.49903522078)	DELAY OF THE ONSET OF SENESCENCE(1.49903522078)
GO:0010564	regulation of cell cycle process	biological process	1/359	57/16641	0.71213	1	Os12g0498400(2.21993355427)	Os12g0498400(2.21993355427)
GO:0019318	hexose metabolic process	biological process	2/359	115/16641	0.71317	1	Os04g0682300(1.23654142804),Os09g0323000(1.15188765379)	phosphomannomutase(1.23654142804),UDP-glucose epimerase 4(1.15188765379)
GO:0032259	methylation	biological process	7/359	379/16641	0.71337	1	Os01g0307686(3.66168645743),Os01g0589200(2.05271740787),Os06g0313440(5.00714769613),Os06g0474200(1.26907626396),Os08g0157500(3.17221285575),Os08g0498400(2.73540323241),Os12g0623900(1.49553284085)	Os01g0307686(3.66168645743),Os01g0589200(2.05271740787),Os06g0313440(5.00714769613),SKIP interacting protein 2, SKIPa-interacting protein 2, SKIPa-interacting protein 2(1.26907626396),O-METHYLTRANSFERASE 9(3.17221285575),caffeoyl CoA O-methyltransferase 1, Caffeoyl-CoA O-methyltransferase 2(2.73540323241),Os12g0623900(1.49553284085)
GO:0044093	positive regulation of molecular function	biological process	3/359	170/16641	0.7136	1	Os06g0147800(2.07677211791),Os07g0687400(1.66753914117),Os11g0610700(1.29405967685)	MITOGEN-ACTIVATED PROTEIN KINASE KINASE 1(2.07677211791),VQ motif-containing protein 31(1.66753914117),OsWD40-190(1.29405967685)
GO:0009416	response to light stimulus	biological process	5/359	277/16641	0.71683	1	Os01g0178000(1.45822593076),Os01g0748800(-1.28650951398),Os01g0757200(-2.9859544665),Os03g0291500(2.91637551452),Os04g0662600(4.49209292108)	Os01g0178000(1.45822593076),Os01g0748800(-1.28650951398),GIBBERELLIN 2-OXIDASE 3(-2.9859544665),ASPARAGINE SYNTHETASE 1(2.91637551452),FLAVANONE 3-HYDROXYLASE 1(4.49209292108)
GO:0006664	glycolipid metabolic process	biological process	1/359	58/16641	0.71836	1	Os02g0219400(1.74902031418)	Os02g0219400(1.74902031418)
GO:0006778	porphyrin-containing compound metabolic process	biological process	1/359	58/16641	0.71836	1	Os10g0502400(2.61974288578)	glutamyl-tRNA reductase(2.61974288578)
GO:0043094	cellular metabolic compound salvage	biological process	1/359	58/16641	0.71836	1	Os04g0623500(2.05097123651)	GLYCOLATE OXIDASE 3(2.05097123651)
GO:1903509	liposaccharide metabolic process	biological process	1/359	58/16641	0.71836	1	Os02g0219400(1.74902031418)	Os02g0219400(1.74902031418)
GO:0008219	cell death	biological process	1/359	59/16641	0.72446	1	Os03g0758300(-1.35491298956)	CYCLIC NUCLEOTIDE GATED CHANNEL 7(-1.35491298956)
GO:0033013	tetrapyrrole metabolic process	biological process	1/359	59/16641	0.72446	1	Os10g0502400(2.61974288578)	glutamyl-tRNA reductase(2.61974288578)
GO:0051640	organelle localization	biological process	1/359	59/16641	0.72446	1	Os11g0610700(1.29405967685)	OsWD40-190(1.29405967685)
GO:0097305	response to alcohol	biological process	3/359	173/16641	0.72462	1	Os05g0585500(1.23352870484),Os07g0161600(1.39964836455),Os07g0409900(1.52058575902)	CALCIUM-DEPENDENT PROTEIN KINASE 15(1.23352870484),CALCIUM-DEPENDENT PROTEIN KINASE 17(1.39964836455),CALCIUM-DEPENDENT PROTEIN KINASE 18(1.52058575902)
GO:0006629	lipid metabolic process	biological process	15/359	789/16641	0.72935	1	Os01g0757200(-2.9859544665),Os02g0194700(-2.9658063402),Os02g0205500(1.27968874442),Os02g0219400(1.74902031418),Os02g0570700(3.92624048373),Os03g0700700(2.32239218995),Os06g0569500(3.61522491145),Os06g0599200(3.09172246223),Os06g0600400(1.57325221127),Os07g0140232(-1.1986371722),Os07g0482900(5.87419000966),Os08g0327400(1.01385241957),Os08g0508800(2.57888888834),Os08g0509100(2.44332210434),Os12g05…	GIBBERELLIN 2-OXIDASE 3(-2.9859544665),LIPOXYGENASE 1(-2.9658063402),Os02g0205500(1.27968874442),Os02g0219400(1.74902031418),P-450 71Z7(3.92624048373),LIPOXYGENASE 1(2.32239218995),ENT-KAURENE OXIDASE 4(3.61522491145),CYP76M7(3.09172246223),CYTOCHROME P450 HYDROXYLASE 734A4(1.57325221127),Os07g0140232(-1.1986371722),Os07g0482900(5.87419000966),Os08g0327400(1.01385241957),lipoxygenase Lox2:Os:1, l…
GO:0051274	beta-glucan biosynthetic process	biological process	1/359	60/16641	0.73043	1	Os09g0478100(1.4528104348)	CELLULOSE SYNTHASE LIKE E1(1.4528104348)
GO:1903047	mitotic cell cycle process	biological process	2/359	119/16641	0.73068	1	Os09g0478100(1.4528104348),Os12g0498400(2.21993355427)	CELLULOSE SYNTHASE LIKE E1(1.4528104348),Os12g0498400(2.21993355427)
GO:0099402	plant organ development	biological process	4/359	229/16641	0.73145	1	Os01g0192000(1.49903522078),Os03g0195100(3.16965806418),Os07g0608300(1.5105824322),Os08g0167000(1.29415084816)	DELAY OF THE ONSET OF SENESCENCE(1.49903522078),AGD2-LIKE DEFENSE RESPONSE PROTEIN1, ABERRANT GROWTH AND DEATH2 [AGD2]-LIKE DEFENSE1(3.16965806418),Prolyl Oligopeptidase 16, PROLYL OLIGOPEPTIDASE 16(1.5105824322),ABC TRANSPORTER G FAMILY MEMBER 18(1.29415084816)
GO:0044275	cellular carbohydrate catabolic process	biological process	1/359	61/16641	0.73626	1	Os02g0738600(1.87649959434)	glycoside hydrolase OsGH9B8(1.87649959434)
GO:0045860	positive regulation of protein kinase activity	biological process	1/359	62/16641	0.74197	1	Os06g0147800(2.07677211791)	MITOGEN-ACTIVATED PROTEIN KINASE KINASE 1(2.07677211791)
GO:0070085	glycosylation	biological process	3/359	179/16641	0.74566	1	Os04g0675500(1.46263174358),Os04g0682300(1.23654142804),Os07g0209000(1.1018358452)	oligosaccharyltransferase subunit Stt3a(1.46263174358),phosphomannomutase(1.23654142804),dolichyl-diphosphooligosaccharide-protein glycosyltransferase 48kDa subunit, dolichyl-diphosphooligosaccharide-protein glycosyltransferase 1, Glycosyltransferase 48 kDa subunit precursor(1.1018358452)
GO:0001934	positive regulation of protein phosphorylation	biological process	1/359	63/16641	0.74756	1	Os06g0147800(2.07677211791)	MITOGEN-ACTIVATED PROTEIN KINASE KINASE 1(2.07677211791)
GO:0006081	cellular aldehyde metabolic process	biological process	1/359	64/16641	0.75303	1	Os07g0529000(-2.93524797579)	isocitrate lyase, endosperm-specific gene 107(-2.93524797579)
GO:0033674	positive regulation of kinase activity	biological process	1/359	64/16641	0.75303	1	Os06g0147800(2.07677211791)	MITOGEN-ACTIVATED PROTEIN KINASE KINASE 1(2.07677211791)
GO:0090698	post-embryonic plant morphogenesis	biological process	1/359	64/16641	0.75303	1	Os08g0167000(1.29415084816)	ABC TRANSPORTER G FAMILY MEMBER 18(1.29415084816)
GO:0070647	protein modification by small protein conjugation or removal	biological process	13/359	705/16641	0.75764	1	Os02g0249200(-1.06946617516),Os02g0249300(-1.11036999796),Os02g0738200(3.03478456766),Os03g0190800(1.47860018765),Os03g0712300(1.26314403402),Os03g0776400(3.66372181202),Os04g0450400(1.69542749051),Os04g0487400(3.15381426174),Os05g0439000(-1.3382517944),Os06g0125800(2.14932496077),Os06g0159600(1.40049933097),Os12g0432600(3.32919912204),Os12g0631600(1.38677246116)	Os02g0249200(-1.06946617516),Os02g0249300(-1.11036999796),plant U-box-containing protein 40, U-box protein 40(3.03478456766),Os03g0190800(1.47860018765),Os03g0712300(1.26314403402),Os03g0776400(3.66372181202),Os04g0450400(1.69542749051),Os04g0487400(3.15381426174),Os05g0439000(-1.3382517944),BLAST AND BTH INDUCED 1(2.14932496077),plant U-box-containing protein 64, U-box protein 64(1.40049933097),…
GO:0000160	phosphorelay signal transduction system	biological process	1/359	65/16641	0.75838	1	Os01g0743800(-1.09287176968)	PSEUDO-PHOSPHOTRANSFER PROTEIN 1(-1.09287176968)
GO:0034599	cellular response to oxidative stress	biological process	1/359	65/16641	0.75838	1	Os04g0434800(1.58660922367)	ASCORBATE PEROXIDASE 7(1.58660922367)
GO:0042327	positive regulation of phosphorylation	biological process	1/359	65/16641	0.75838	1	Os06g0147800(2.07677211791)	MITOGEN-ACTIVATED PROTEIN KINASE KINASE 1(2.07677211791)
GO:0051345	positive regulation of hydrolase activity	biological process	1/359	65/16641	0.75838	1	Os11g0610700(1.29405967685)	OsWD40-190(1.29405967685)
GO:0042546	cell wall biogenesis	biological process	2/359	126/16641	0.75914	1	Os07g0690900(1.98994738854),Os09g0478100(1.4528104348)	Os07g0690900(1.98994738854),CELLULOSE SYNTHASE LIKE E1(1.4528104348)
GO:0006906	vesicle fusion	biological process	1/359	66/16641	0.76361	1	Os12g0639800(2.49130543117)	Os12g0639800(2.49130543117)
GO:0010228	vegetative to reproductive phase transition of meristem	biological process	1/359	66/16641	0.76361	1	Os01g0748800(-1.28650951398)	Os01g0748800(-1.28650951398)
GO:0010562	positive regulation of phosphorus metabolic process	biological process	1/359	66/16641	0.76361	1	Os06g0147800(2.07677211791)	MITOGEN-ACTIVATED PROTEIN KINASE KINASE 1(2.07677211791)
GO:0045017	glycerolipid biosynthetic process	biological process	1/359	66/16641	0.76361	1	Os02g0219400(1.74902031418)	Os02g0219400(1.74902031418)
GO:0045937	positive regulation of phosphate metabolic process	biological process	1/359	66/16641	0.76361	1	Os06g0147800(2.07677211791)	MITOGEN-ACTIVATED PROTEIN KINASE KINASE 1(2.07677211791)
GO:0006457	protein folding	biological process	3/359	185/16641	0.7654	1	Os03g0733800(1.56273690004),Os05g0507300(2.128154493),Os06g0716700(1.17074947261)	ER membrane-localized sulfhydryl oxidase Ero1, ER membrane-localized sulfhydryl oxidase 1(1.56273690004),Os05g0507300(2.128154493),RICE 90KDA HEAT SHOCK PROTEIN(1.17074947261)
GO:0001510	RNA methylation	biological process	1/359	67/16641	0.76873	1	Os06g0474200(1.26907626396)	SKIP interacting protein 2, SKIPa-interacting protein 2, SKIPa-interacting protein 2(1.26907626396)
GO:0090174	organelle membrane fusion	biological process	1/359	67/16641	0.76873	1	Os12g0639800(2.49130543117)	Os12g0639800(2.49130543117)
GO:0009314	response to radiation	biological process	5/359	297/16641	0.77131	1	Os01g0178000(1.45822593076),Os01g0748800(-1.28650951398),Os01g0757200(-2.9859544665),Os03g0291500(2.91637551452),Os04g0662600(4.49209292108)	Os01g0178000(1.45822593076),Os01g0748800(-1.28650951398),GIBBERELLIN 2-OXIDASE 3(-2.9859544665),ASPARAGINE SYNTHETASE 1(2.91637551452),FLAVANONE 3-HYDROXYLASE 1(4.49209292108)
GO:0009639	response to red or far red light	biological process	1/359	68/16641	0.77374	1	Os01g0178000(1.45822593076)	Os01g0178000(1.45822593076)
GO:0022411	cellular component disassembly	biological process	1/359	68/16641	0.77374	1	Os04g0270100(1.26518142155)	Os04g0270100(1.26518142155)
GO:0044801	single-organism membrane fusion	biological process	1/359	68/16641	0.77374	1	Os12g0639800(2.49130543117)	Os12g0639800(2.49130543117)
GO:0048831	regulation of shoot system development	biological process	1/359	68/16641	0.77374	1	Os01g0748800(-1.28650951398)	Os01g0748800(-1.28650951398)
GO:0009651	response to salt stress	biological process	2/359	131/16641	0.77785	1	Os04g0682300(1.23654142804),Os06g0716700(1.17074947261)	phosphomannomutase(1.23654142804),RICE 90KDA HEAT SHOCK PROTEIN(1.17074947261)
GO:1902582	single-organism intracellular transport	biological process	2/359	132/16641	0.78144	1	Os05g0513200(1.18444802825),Os07g0243100(1.20677652648)	Os05g0513200(1.18444802825),Os07g0243100(1.20677652648)
GO:0016579	protein deubiquitination	biological process	1/359	70/16641	0.78343	1	Os03g0190800(1.47860018765)	Os03g0190800(1.47860018765)
GO:1902580	single-organism cellular localization	biological process	2/359	133/16641	0.78497	1	Os05g0513200(1.18444802825),Os07g0243100(1.20677652648)	Os05g0513200(1.18444802825),Os07g0243100(1.20677652648)
GO:0070838	divalent metal ion transport	biological process	1/359	71/16641	0.78813	1	Os03g0758300(-1.35491298956)	CYCLIC NUCLEOTIDE GATED CHANNEL 7(-1.35491298956)
GO:0072511	divalent inorganic cation transport	biological process	1/359	71/16641	0.78813	1	Os03g0758300(-1.35491298956)	CYCLIC NUCLEOTIDE GATED CHANNEL 7(-1.35491298956)
GO:0032270	positive regulation of cellular protein metabolic process	biological process	2/359	134/16641	0.78846	1	Os01g0269100(1.35573300008),Os06g0147800(2.07677211791)	Os01g0269100(1.35573300008),MITOGEN-ACTIVATED PROTEIN KINASE KINASE 1(2.07677211791)
GO:0006417	regulation of translation	biological process	2/359	135/16641	0.79189	1	Os03g0121800(-1.57847789883),Os03g0687900(-1.57475439666)	DICER-LIKE 1(-1.57847789883),Os03g0687900(-1.57475439666)
GO:0051247	positive regulation of protein metabolic process	biological process	2/359	135/16641	0.79189	1	Os01g0269100(1.35573300008),Os06g0147800(2.07677211791)	Os01g0269100(1.35573300008),MITOGEN-ACTIVATED PROTEIN KINASE KINASE 1(2.07677211791)
GO:0023014	signal transduction by protein phosphorylation	biological process	1/359	72/16641	0.79272	1	Os06g0147800(2.07677211791)	MITOGEN-ACTIVATED PROTEIN KINASE KINASE 1(2.07677211791)
GO:0090662	ATP hydrolysis coupled transmembrane transport	biological process	1/359	72/16641	0.79272	1	Os06g0665800(2.50302747482)	HEAVY METAL ATPASE 9(2.50302747482)
GO:0099131	ATP hydrolysis coupled ion transmembrane transport	biological process	1/359	72/16641	0.79272	1	Os06g0665800(2.50302747482)	HEAVY METAL ATPASE 9(2.50302747482)
GO:0099132	ATP hydrolysis coupled cation transmembrane transport	biological process	1/359	72/16641	0.79272	1	Os06g0665800(2.50302747482)	HEAVY METAL ATPASE 9(2.50302747482)
GO:0009888	tissue development	biological process	2/359	136/16641	0.79528	1	Os06g0474200(1.26907626396),Os06g0716700(1.17074947261)	SKIP interacting protein 2, SKIPa-interacting protein 2, SKIPa-interacting protein 2(1.26907626396),RICE 90KDA HEAT SHOCK PROTEIN(1.17074947261)
GO:0051347	positive regulation of transferase activity	biological process	1/359	73/16641	0.79721	1	Os06g0147800(2.07677211791)	MITOGEN-ACTIVATED PROTEIN KINASE KINASE 1(2.07677211791)
GO:0010629	negative regulation of gene expression	biological process	5/359	311/16641	0.80445	1	Os02g0523500(1.77110565315),Os02g0736200(1.54417587749),Os03g0121800(-1.57847789883),Os03g0687900(-1.57475439666),Os07g0471300(3.4142190168)	cytoskeleton-associated 120 kDa RNA-binding protein(1.77110565315),RNA-DEPENDENT RNA POLYMERASE 1(1.54417587749),DICER-LIKE 1(-1.57847789883),Os03g0687900(-1.57475439666),ARGONAUTE 18(3.4142190168)
GO:0034248	regulation of cellular amide metabolic process	biological process	2/359	140/16641	0.80834	1	Os03g0121800(-1.57847789883),Os03g0687900(-1.57475439666)	DICER-LIKE 1(-1.57847789883),Os03g0687900(-1.57475439666)
GO:0046467	membrane lipid biosynthetic process	biological process	1/359	76/16641	0.81011	1	Os02g0219400(1.74902031418)	Os02g0219400(1.74902031418)
GO:0061025	membrane fusion	biological process	1/359	76/16641	0.81011	1	Os12g0639800(2.49130543117)	Os12g0639800(2.49130543117)
GO:0007005	mitochondrion organization	biological process	2/359	141/16641	0.81148	1	Os05g0513200(1.18444802825),Os07g0243100(1.20677652648)	Os05g0513200(1.18444802825),Os07g0243100(1.20677652648)
GO:0051049	regulation of transport	biological process	1/359	77/16641	0.81422	1	Os11g0610700(1.29405967685)	OsWD40-190(1.29405967685)
GO:0009725	response to hormone	biological process	9/359	533/16641	0.81658	1	Os01g0192000(1.49903522078),Os01g0743800(-1.09287176968),Os04g0683700(2.6510814398),Os05g0585500(1.23352870484),Os06g0225300(1.81149402947),Os06g0569500(3.61522491145),Os07g0161600(1.39964836455),Os07g0409900(1.52058575902),Os12g0613700(1.70798049657)	DELAY OF THE ONSET OF SENESCENCE(1.49903522078),PSEUDO-PHOSPHOTRANSFER PROTEIN 1(-1.09287176968),Acyl-Activating Enzyme 3, adenosine monophosphate binding protein 3(2.6510814398),CALCIUM-DEPENDENT PROTEIN KINASE 15(1.23352870484),somatic embryogenesis receptor-like kinase 3, somatic embryogenesis receptor kinase 3, SERK-like gene 6, bri1-associated receptor kinase 1 (BAK1) homologue 3, BRASSINOST…
GO:0048284	organelle fusion	biological process	1/359	78/16641	0.81825	1	Os12g0639800(2.49130543117)	Os12g0639800(2.49130543117)
GO:0048523	negative regulation of cellular process	biological process	7/359	427/16641	0.81831	1	Os01g0123900(-1.12731622667),Os01g0124650(4.56817633051),Os01g0178000(1.45822593076),Os01g0267300(3.51741187865),Os01g0615050(6.24144673466),Os03g0121800(-1.57847789883),Os03g0687900(-1.57475439666)	BOWMAN-BIRK INHIBITOR 2-2(-1.12731622667),BOWMAN-BIRK INHIBITOR 2-3(4.56817633051),Os01g0178000(1.45822593076),serpin-Z12(3.51741187865),Os01g0615050(6.24144673466),DICER-LIKE 1(-1.57847789883),Os03g0687900(-1.57475439666)
GO:0000272	polysaccharide catabolic process	biological process	2/359	144/16641	0.82065	1	Os02g0738600(1.87649959434),Os07g0543100(-1.14033600285)	glycoside hydrolase OsGH9B8(1.87649959434),BETA-AMYLASE 1(-1.14033600285)
GO:0009966	regulation of signal transduction	biological process	2/359	144/16641	0.82065	1	Os02g0135800(-2.02091939679),Os07g0124100(2.0428263974)	OsWD40-36(-2.02091939679),PHYTOSULFOKINE 4(2.0428263974)
GO:1905392	plant organ morphogenesis	biological process	1/359	79/16641	0.82219	1	Os08g0167000(1.29415084816)	ABC TRANSPORTER G FAMILY MEMBER 18(1.29415084816)
GO:0023051	regulation of signaling	biological process	2/359	145/16641	0.82362	1	Os02g0135800(-2.02091939679),Os07g0124100(2.0428263974)	OsWD40-36(-2.02091939679),PHYTOSULFOKINE 4(2.0428263974)
GO:0016125	sterol metabolic process	biological process	1/359	80/16641	0.82604	1	Os07g0482900(5.87419000966)	Os07g0482900(5.87419000966)
GO:0005996	monosaccharide metabolic process	biological process	2/359	146/16641	0.82654	1	Os04g0682300(1.23654142804),Os09g0323000(1.15188765379)	phosphomannomutase(1.23654142804),UDP-glucose epimerase 4(1.15188765379)
GO:0010646	regulation of cell communication	biological process	2/359	146/16641	0.82654	1	Os02g0135800(-2.02091939679),Os07g0124100(2.0428263974)	OsWD40-36(-2.02091939679),PHYTOSULFOKINE 4(2.0428263974)
GO:0019220	regulation of phosphate metabolic process	biological process	2/359	146/16641	0.82654	1	Os06g0147800(2.07677211791),Os08g0122000(2.0955599668)	MITOGEN-ACTIVATED PROTEIN KINASE KINASE 1(2.07677211791),PROTEIN PHOSPHATASE 2A REGULATORY SUBUNIT B' teta(2.0955599668)
GO:0051174	regulation of phosphorus metabolic process	biological process	2/359	146/16641	0.82654	1	Os06g0147800(2.07677211791),Os08g0122000(2.0955599668)	MITOGEN-ACTIVATED PROTEIN KINASE KINASE 1(2.07677211791),PROTEIN PHOSPHATASE 2A REGULATORY SUBUNIT B' teta(2.0955599668)
GO:2000026	regulation of multicellular organismal development	biological process	2/359	146/16641	0.82654	1	Os01g0748800(-1.28650951398),Os04g0683700(2.6510814398)	Os01g0748800(-1.28650951398),Acyl-Activating Enzyme 3, adenosine monophosphate binding protein 3(2.6510814398)
GO:0071555	cell wall organization	biological process	6/359	380/16641	0.83229	1	Os01g0327100(4.1699509505),Os01g0327400(3.01449464247),Os02g0738600(1.87649959434),Os07g0209000(1.1018358452),Os07g0690900(1.98994738854),Os09g0478100(1.4528104348)	class III peroxidase 15(4.1699509505),class III peroxidase 16, Peroxidase 1(3.01449464247),glycoside hydrolase OsGH9B8(1.87649959434),dolichyl-diphosphooligosaccharide-protein glycosyltransferase 48kDa subunit, dolichyl-diphosphooligosaccharide-protein glycosyltransferase 1, Glycosyltransferase 48 kDa subunit precursor(1.1018358452),Os07g0690900(1.98994738854),CELLULOSE SYNTHASE LIKE E1(1.4528104…
GO:0048518	positive regulation of biological process	biological process	9/359	545/16641	0.83573	1	Os01g0269100(1.35573300008),Os02g0135800(-2.02091939679),Os02g0736200(1.54417587749),Os03g0421400(2.07588260414),Os04g0493100(-1.77378431943),Os04g0683700(2.6510814398),Os06g0147800(2.07677211791),Os06g0496400(-1.37823412653),Os07g0687400(1.66753914117)	Os01g0269100(1.35573300008),OsWD40-36(-2.02091939679),RNA-DEPENDENT RNA POLYMERASE 1(1.54417587749),Os03g0421400(2.07588260414),basic helix-loop-helix protein 065(-1.77378431943),Acyl-Activating Enzyme 3, adenosine monophosphate binding protein 3(2.6510814398),MITOGEN-ACTIVATED PROTEIN KINASE KINASE 1(2.07677211791),basic helix-loop-helix protein 127(-1.37823412653),VQ motif-containing protein 31…
GO:1901576	organic substance biosynthetic process	biological process	88/359	4432/16641	0.8362	1	Os01g0178000(1.45822593076),Os01g0225000(-1.18575420244),Os01g0269100(1.35573300008),Os01g0289600(2.20139609789),Os01g0559100(1.34591586908),Os01g0584900(3.65669544084),Os01g0730700(2.15657856354),Os01g0757200(-2.9859544665),Os01g0764400(1.64453110727),Os02g0187700(-1.02018644708),Os02g0187800(2.95407380917),Os02g0194700(-2.9658063402),Os02g0205500(1.27968874442),Os02g0219400(1.74902031418),Os02g…	Os01g0178000(1.45822593076),Os01g0225000(-1.18575420244),Os01g0269100(1.35573300008),WRKY GENE 9(2.20139609789),Os01g0559100(1.34591586908),WRKY GENE 77(3.65669544084),WRKY GENE 14(2.15657856354),GIBBERELLIN 2-OXIDASE 3(-2.9859544665),chorismate mutase(1.64453110727),Os02g0187700(-1.02018644708),GOLD HULL AND INTERNODE 2(2.95407380917),LIPOXYGENASE 1(-2.9658063402),Os02g0205500(1.27968874442),Os0…
GO:0048367	shoot system development	biological process	4/359	270/16641	0.83767	1	Os01g0192000(1.49903522078),Os01g0748800(-1.28650951398),Os03g0195100(3.16965806418),Os08g0167000(1.29415084816)	DELAY OF THE ONSET OF SENESCENCE(1.49903522078),Os01g0748800(-1.28650951398),AGD2-LIKE DEFENSE RESPONSE PROTEIN1, ABERRANT GROWTH AND DEATH2 [AGD2]-LIKE DEFENSE1(3.16965806418),ABC TRANSPORTER G FAMILY MEMBER 18(1.29415084816)
GO:0018193	peptidyl-amino acid modification	biological process	6/359	385/16641	0.84124	1	Os03g0772600(1.95476727354),Os04g0675500(1.46263174358),Os05g0585500(1.23352870484),Os07g0161600(1.39964836455),Os07g0209000(1.1018358452),Os07g0409900(1.52058575902)	Os03g0772600(1.95476727354),oligosaccharyltransferase subunit Stt3a(1.46263174358),CALCIUM-DEPENDENT PROTEIN KINASE 15(1.23352870484),CALCIUM-DEPENDENT PROTEIN KINASE 17(1.39964836455),dolichyl-diphosphooligosaccharide-protein glycosyltransferase 48kDa subunit, dolichyl-diphosphooligosaccharide-protein glycosyltransferase 1, Glycosyltransferase 48 kDa subunit precursor(1.1018358452),CALCIUM-DEPEN…
GO:0046488	phosphatidylinositol metabolic process	biological process	1/359	85/16641	0.8441	1	Os02g0219400(1.74902031418)	Os02g0219400(1.74902031418)
GO:0043603	cellular amide metabolic process	biological process	17/359	971/16641	0.84491	1	Os01g0559100(1.34591586908),Os01g0949700(2.27896494993),Os01g0949750(1.96608269078),Os03g0121800(-1.57847789883),Os03g0198400(1.1663626861),Os03g0291500(2.91637551452),Os03g0687900(-1.57475439666),Os03g0815200(1.205488434),Os04g0270100(1.26518142155),Os05g0227700(1.12003583302),Os05g0507300(2.128154493),Os06g0338900(1.40017439485),Os07g0222300(1.18199475133),Os08g0157500(3.17221285575),Os09g04672…	Os01g0559100(1.34591586908),TAU GLUTATHIONE S-TRANSFERASE 7(2.27896494993),TAU GLUTATHIONE S-TRANSFERASE 35(1.96608269078),DICER-LIKE 1(-1.57847789883),Os03g0198400(1.1663626861),ASPARAGINE SYNTHETASE 1(2.91637551452),Os03g0687900(-1.57475439666),Os03g0815200(1.205488434),Os04g0270100(1.26518142155),EUKARYOTIC INITIATION FACTOR 3L(1.12003583302),Os05g0507300(2.128154493),Os06g0338900(1.4001743948…
GO:0000902	cell morphogenesis	biological process	1/359	86/16641	0.84748	1	Os07g0209000(1.1018358452)	dolichyl-diphosphooligosaccharide-protein glycosyltransferase 48kDa subunit, dolichyl-diphosphooligosaccharide-protein glycosyltransferase 1, Glycosyltransferase 48 kDa subunit precursor(1.1018358452)
GO:0050793	regulation of developmental process	biological process	3/359	216/16641	0.84835	1	Os01g0748800(-1.28650951398),Os04g0683700(2.6510814398),Os06g0716700(1.17074947261)	Os01g0748800(-1.28650951398),Acyl-Activating Enzyme 3, adenosine monophosphate binding protein 3(2.6510814398),RICE 90KDA HEAT SHOCK PROTEIN(1.17074947261)
GO:0048316	seed development	biological process	2/359	154/16641	0.84839	1	Os04g0683700(2.6510814398),Os08g0167000(1.29415084816)	Acyl-Activating Enzyme 3, adenosine monophosphate binding protein 3(2.6510814398),ABC TRANSPORTER G FAMILY MEMBER 18(1.29415084816)
GO:0006470	protein dephosphorylation	biological process	3/359	218/16641	0.85271	1	Os05g0513200(1.18444802825),Os08g0122000(2.0955599668),Os12g0580900(1.38372434677)	Os05g0513200(1.18444802825),PROTEIN PHOSPHATASE 2A REGULATORY SUBUNIT B' teta(2.0955599668),protein phosphatase 2C78, protein phosphatase 2C 78, protein phosphatase 131(1.38372434677)
GO:0006694	steroid biosynthetic process	biological process	1/359	88/16641	0.85402	1	Os07g0482900(5.87419000966)	Os07g0482900(5.87419000966)
GO:0032879	regulation of localization	biological process	1/359	88/16641	0.85402	1	Os11g0610700(1.29405967685)	OsWD40-190(1.29405967685)
GO:0006357	regulation of transcription from RNA polymerase II promoter	biological process	6/359	393/16641	0.85475	1	Os02g0187700(-1.02018644708),Os03g0421400(2.07588260414),Os04g0493100(-1.77378431943),Os05g0553400(1.88512134053),Os06g0496400(-1.37823412653),Os09g0532900(2.65301444499)	Os02g0187700(-1.02018644708),Os03g0421400(2.07588260414),basic helix-loop-helix protein 065(-1.77378431943),R2R3-MYB Transcription Factor 55, R2R3-MYB Transcription Factor OsMYB55(1.88512134053),basic helix-loop-helix protein 127(-1.37823412653),myb transcription factor 42/85, transcription factor MYB42/85(2.65301444499)
GO:0009890	negative regulation of biosynthetic process	biological process	3/359	219/16641	0.85484	1	Os01g0178000(1.45822593076),Os03g0121800(-1.57847789883),Os03g0687900(-1.57475439666)	Os01g0178000(1.45822593076),DICER-LIKE 1(-1.57847789883),Os03g0687900(-1.57475439666)
GO:0031327	negative regulation of cellular biosynthetic process	biological process	3/359	219/16641	0.85484	1	Os01g0178000(1.45822593076),Os03g0121800(-1.57847789883),Os03g0687900(-1.57475439666)	Os01g0178000(1.45822593076),DICER-LIKE 1(-1.57847789883),Os03g0687900(-1.57475439666)
GO:0051172	negative regulation of nitrogen compound metabolic process	biological process	3/359	219/16641	0.85484	1	Os01g0178000(1.45822593076),Os03g0121800(-1.57847789883),Os03g0687900(-1.57475439666)	Os01g0178000(1.45822593076),DICER-LIKE 1(-1.57847789883),Os03g0687900(-1.57475439666)
GO:0019684	photosynthesis, light reaction	biological process	1/359	89/16641	0.85719	1	CAA33999(5.67462677699)	ndhJ(5.67462677699)
GO:0016311	dephosphorylation	biological process	6/359	396/16641	0.85957	1	Os03g0386500(4.58901742236),Os03g0737300(2.61172612364),Os05g0513200(1.18444802825),Os07g0204500(1.13877631795),Os08g0122000(2.0955599668),Os12g0580900(1.38372434677)	TREHALOSE-6-PHOSPHATE PHOSHPHATASE 9(4.58901742236),Os03g0737300(2.61172612364),Os05g0513200(1.18444802825),Os07g0204500(1.13877631795),PROTEIN PHOSPHATASE 2A REGULATORY SUBUNIT B' teta(2.0955599668),protein phosphatase 2C78, protein phosphatase 2C 78, protein phosphatase 131(1.38372434677)
GO:0030154	cell differentiation	biological process	4/359	282/16641	0.8612	1	Os02g0187700(-1.02018644708),Os05g0553400(1.88512134053),Os07g0124100(2.0428263974),Os09g0532900(2.65301444499)	Os02g0187700(-1.02018644708),R2R3-MYB Transcription Factor 55, R2R3-MYB Transcription Factor OsMYB55(1.88512134053),PHYTOSULFOKINE 4(2.0428263974),myb transcription factor 42/85, transcription factor MYB42/85(2.65301444499)
GO:0010154	fruit development	biological process	2/359	160/16641	0.86311	1	Os04g0683700(2.6510814398),Os08g0167000(1.29415084816)	Acyl-Activating Enzyme 3, adenosine monophosphate binding protein 3(2.6510814398),ABC TRANSPORTER G FAMILY MEMBER 18(1.29415084816)
GO:0090502	RNA phosphodiester bond hydrolysis, endonucleolytic	biological process	1/359	91/16641	0.86332	1	Os03g0121800(-1.57847789883)	DICER-LIKE 1(-1.57847789883)
GO:0044270	cellular nitrogen compound catabolic process	biological process	2/359	161/16641	0.86543	1	Os01g0178000(1.45822593076),Os02g0523500(1.77110565315)	Os01g0178000(1.45822593076),cytoskeleton-associated 120 kDa RNA-binding protein(1.77110565315)
GO:0046700	heterocycle catabolic process	biological process	2/359	161/16641	0.86543	1	Os01g0178000(1.45822593076),Os02g0523500(1.77110565315)	Os01g0178000(1.45822593076),cytoskeleton-associated 120 kDa RNA-binding protein(1.77110565315)
GO:0045229	external encapsulating structure organization	biological process	6/359	400/16641	0.86579	1	Os01g0327100(4.1699509505),Os01g0327400(3.01449464247),Os02g0738600(1.87649959434),Os07g0209000(1.1018358452),Os07g0690900(1.98994738854),Os09g0478100(1.4528104348)	class III peroxidase 15(4.1699509505),class III peroxidase 16, Peroxidase 1(3.01449464247),glycoside hydrolase OsGH9B8(1.87649959434),dolichyl-diphosphooligosaccharide-protein glycosyltransferase 48kDa subunit, dolichyl-diphosphooligosaccharide-protein glycosyltransferase 1, Glycosyltransferase 48 kDa subunit precursor(1.1018358452),Os07g0690900(1.98994738854),CELLULOSE SYNTHASE LIKE E1(1.4528104…
GO:0048584	positive regulation of response to stimulus	biological process	1/359	92/16641	0.86628	1	Os02g0135800(-2.02091939679)	OsWD40-36(-2.02091939679)
GO:0009165	nucleotide biosynthetic process	biological process	2/359	162/16641	0.86772	1	Os03g0801700(1.43921037497),Os12g0236400(5.20192975467)	RIBF(1.43921037497),ADENYLATE KINASE A(5.20192975467)
GO:0048522	positive regulation of cellular process	biological process	7/359	458/16641	0.86847	1	Os01g0269100(1.35573300008),Os02g0135800(-2.02091939679),Os02g0736200(1.54417587749),Os03g0421400(2.07588260414),Os04g0493100(-1.77378431943),Os06g0147800(2.07677211791),Os06g0496400(-1.37823412653)	Os01g0269100(1.35573300008),OsWD40-36(-2.02091939679),RNA-DEPENDENT RNA POLYMERASE 1(1.54417587749),Os03g0421400(2.07588260414),basic helix-loop-helix protein 065(-1.77378431943),MITOGEN-ACTIVATED PROTEIN KINASE KINASE 1(2.07677211791),basic helix-loop-helix protein 127(-1.37823412653)
GO:0043549	regulation of kinase activity	biological process	1/359	93/16641	0.86918	1	Os06g0147800(2.07677211791)	MITOGEN-ACTIVATED PROTEIN KINASE KINASE 1(2.07677211791)
GO:0045859	regulation of protein kinase activity	biological process	1/359	93/16641	0.86918	1	Os06g0147800(2.07677211791)	MITOGEN-ACTIVATED PROTEIN KINASE KINASE 1(2.07677211791)
GO:0016570	histone modification	biological process	2/359	163/16641	0.86997	1	Os05g0440250(1.08253003689),Os05g0440300(2.64987707545)	Os05g0440250(1.08253003689),Os05g0440300(2.64987707545)
GO:0043085	positive regulation of catalytic activity	biological process	2/359	163/16641	0.86997	1	Os06g0147800(2.07677211791),Os11g0610700(1.29405967685)	MITOGEN-ACTIVATED PROTEIN KINASE KINASE 1(2.07677211791),OsWD40-190(1.29405967685)
GO:1901293	nucleoside phosphate biosynthetic process	biological process	2/359	163/16641	0.86997	1	Os03g0801700(1.43921037497),Os12g0236400(5.20192975467)	RIBF(1.43921037497),ADENYLATE KINASE A(5.20192975467)
GO:0009628	response to abiotic stimulus	biological process	10/359	625/16641	0.87134	1	Os01g0178000(1.45822593076),Os01g0225000(-1.18575420244),Os01g0748800(-1.28650951398),Os01g0757200(-2.9859544665),Os03g0291500(2.91637551452),Os04g0662600(4.49209292108),Os04g0682300(1.23654142804),Os06g0638900(1.06750048658),Os06g0716700(1.17074947261),Os11g0116300(2.70218828668)	Os01g0178000(1.45822593076),Os01g0225000(-1.18575420244),Os01g0748800(-1.28650951398),GIBBERELLIN 2-OXIDASE 3(-2.9859544665),ASPARAGINE SYNTHETASE 1(2.91637551452),FLAVANONE 3-HYDROXYLASE 1(4.49209292108),phosphomannomutase(1.23654142804),Os06g0638900(1.06750048658),RICE 90KDA HEAT SHOCK PROTEIN(1.17074947261),chalcone isomerase(2.70218828668)
GO:0070646	protein modification by small protein removal	biological process	1/359	94/16641	0.87202	1	Os03g0190800(1.47860018765)	Os03g0190800(1.47860018765)
GO:0016569	covalent chromatin modification	biological process	2/359	166/16641	0.87651	1	Os05g0440250(1.08253003689),Os05g0440300(2.64987707545)	Os05g0440250(1.08253003689),Os05g0440300(2.64987707545)
GO:0001932	regulation of protein phosphorylation	biological process	1/359	96/16641	0.87751	1	Os06g0147800(2.07677211791)	MITOGEN-ACTIVATED PROTEIN KINASE KINASE 1(2.07677211791)
GO:0006887	exocytosis	biological process	1/359	96/16641	0.87751	1	Os12g0639800(2.49130543117)	Os12g0639800(2.49130543117)
GO:0044262	cellular carbohydrate metabolic process	biological process	5/359	351/16641	0.87849	1	Os02g0738600(1.87649959434),Os03g0386500(4.58901742236),Os03g0401300(2.32311635478),Os07g0529000(-2.93524797579),Os09g0478100(1.4528104348)	glycoside hydrolase OsGH9B8(1.87649959434),TREHALOSE-6-PHOSPHATE PHOSHPHATASE 9(4.58901742236),SUCROSE SYNTHASE 1(2.32311635478),isocitrate lyase, endosperm-specific gene 107(-2.93524797579),CELLULOSE SYNTHASE LIKE E1(1.4528104348)
GO:0006401	RNA catabolic process	biological process	1/359	97/16641	0.88017	1	Os02g0523500(1.77110565315)	cytoskeleton-associated 120 kDa RNA-binding protein(1.77110565315)
GO:0042325	regulation of phosphorylation	biological process	1/359	97/16641	0.88017	1	Os06g0147800(2.07677211791)	MITOGEN-ACTIVATED PROTEIN KINASE KINASE 1(2.07677211791)
GO:0051239	regulation of multicellular organismal process	biological process	2/359	168/16641	0.8807	1	Os01g0748800(-1.28650951398),Os04g0683700(2.6510814398)	Os01g0748800(-1.28650951398),Acyl-Activating Enzyme 3, adenosine monophosphate binding protein 3(2.6510814398)
GO:0051726	regulation of cell cycle	biological process	2/359	168/16641	0.8807	1	Os06g0147800(2.07677211791),Os12g0498400(2.21993355427)	MITOGEN-ACTIVATED PROTEIN KINASE KINASE 1(2.07677211791),Os12g0498400(2.21993355427)
GO:0006913	nucleocytoplasmic transport	biological process	1/359	99/16641	0.88532	1	Os11g0132700(1.25595111702)	Os11g0132700(1.25595111702)
GO:0051169	nuclear transport	biological process	1/359	99/16641	0.88532	1	Os11g0132700(1.25595111702)	Os11g0132700(1.25595111702)
GO:2000241	regulation of reproductive process	biological process	1/359	99/16641	0.88532	1	Os01g0748800(-1.28650951398)	Os01g0748800(-1.28650951398)
GO:0045893	positive regulation of transcription, DNA-templated	biological process	3/359	235/16641	0.88552	1	Os03g0421400(2.07588260414),Os04g0493100(-1.77378431943),Os06g0496400(-1.37823412653)	Os03g0421400(2.07588260414),basic helix-loop-helix protein 065(-1.77378431943),basic helix-loop-helix protein 127(-1.37823412653)
GO:0009653	anatomical structure morphogenesis	biological process	3/359	236/16641	0.88723	1	Os06g0716700(1.17074947261),Os07g0209000(1.1018358452),Os08g0167000(1.29415084816)	RICE 90KDA HEAT SHOCK PROTEIN(1.17074947261),dolichyl-diphosphooligosaccharide-protein glycosyltransferase 48kDa subunit, dolichyl-diphosphooligosaccharide-protein glycosyltransferase 1, Glycosyltransferase 48 kDa subunit precursor(1.1018358452),ABC TRANSPORTER G FAMILY MEMBER 18(1.29415084816)
GO:0008654	phospholipid biosynthetic process	biological process	1/359	100/16641	0.88781	1	Os02g0219400(1.74902031418)	Os02g0219400(1.74902031418)
GO:0044249	cellular biosynthetic process	biological process	84/359	4333/16641	0.88836	1	Os01g0178000(1.45822593076),Os01g0225000(-1.18575420244),Os01g0269100(1.35573300008),Os01g0289600(2.20139609789),Os01g0559100(1.34591586908),Os01g0584900(3.65669544084),Os01g0730700(2.15657856354),Os01g0757200(-2.9859544665),Os01g0764400(1.64453110727),Os02g0187700(-1.02018644708),Os02g0187800(2.95407380917),Os02g0194700(-2.9658063402),Os02g0205500(1.27968874442),Os02g0219400(1.74902031418),Os02g…	Os01g0178000(1.45822593076),Os01g0225000(-1.18575420244),Os01g0269100(1.35573300008),WRKY GENE 9(2.20139609789),Os01g0559100(1.34591586908),WRKY GENE 77(3.65669544084),WRKY GENE 14(2.15657856354),GIBBERELLIN 2-OXIDASE 3(-2.9859544665),chorismate mutase(1.64453110727),Os02g0187700(-1.02018644708),GOLD HULL AND INTERNODE 2(2.95407380917),LIPOXYGENASE 1(-2.9658063402),Os02g0205500(1.27968874442),Os0…
GO:0006643	membrane lipid metabolic process	biological process	1/359	101/16641	0.89024	1	Os02g0219400(1.74902031418)	Os02g0219400(1.74902031418)
GO:0009734	auxin-activated signaling pathway	biological process	1/359	101/16641	0.89024	1	Os12g0613700(1.70798049657)	AUXIN RESPONSE FACTOR 6B(1.70798049657)
GO:0015074	DNA integration	biological process	1/359	101/16641	0.89024	1	Os03g0284900(1.92249679408)	Os03g0284900(1.92249679408)
GO:0044272	sulfur compound biosynthetic process	biological process	1/359	101/16641	0.89024	1	Os12g0623900(1.49553284085)	Os12g0623900(1.49553284085)
GO:0000209	protein polyubiquitination	biological process	1/359	103/16641	0.89495	1	Os03g0712300(1.26314403402)	Os03g0712300(1.26314403402)
GO:0009793	embryo development ending in seed dormancy	biological process	1/359	103/16641	0.89495	1	Os08g0167000(1.29415084816)	ABC TRANSPORTER G FAMILY MEMBER 18(1.29415084816)
GO:0032989	cellular component morphogenesis	biological process	1/359	103/16641	0.89495	1	Os07g0209000(1.1018358452)	dolichyl-diphosphooligosaccharide-protein glycosyltransferase 48kDa subunit, dolichyl-diphosphooligosaccharide-protein glycosyltransferase 1, Glycosyltransferase 48 kDa subunit precursor(1.1018358452)
GO:0071365	cellular response to auxin stimulus	biological process	1/359	103/16641	0.89495	1	Os12g0613700(1.70798049657)	AUXIN RESPONSE FACTOR 6B(1.70798049657)
GO:0048869	cellular developmental process	biological process	5/359	363/16641	0.89545	1	Os02g0187700(-1.02018644708),Os05g0553400(1.88512134053),Os07g0124100(2.0428263974),Os07g0209000(1.1018358452),Os09g0532900(2.65301444499)	Os02g0187700(-1.02018644708),R2R3-MYB Transcription Factor 55, R2R3-MYB Transcription Factor OsMYB55(1.88512134053),PHYTOSULFOKINE 4(2.0428263974),dolichyl-diphosphooligosaccharide-protein glycosyltransferase 48kDa subunit, dolichyl-diphosphooligosaccharide-protein glycosyltransferase 1, Glycosyltransferase 48 kDa subunit precursor(1.1018358452),myb transcription factor 42/85, transcription facto…
GO:0009266	response to temperature stimulus	biological process	2/359	176/16641	0.89618	1	Os06g0638900(1.06750048658),Os06g0716700(1.17074947261)	Os06g0638900(1.06750048658),RICE 90KDA HEAT SHOCK PROTEIN(1.17074947261)
GO:0046939	nucleotide phosphorylation	biological process	1/359	104/16641	0.89723	1	Os12g0236400(5.20192975467)	ADENYLATE KINASE A(5.20192975467)
GO:0010035	response to inorganic substance	biological process	3/359	243/16641	0.89858	1	Os04g0683700(2.6510814398),Os06g0716700(1.17074947261),Os07g0497400(1.34631747345)	Acyl-Activating Enzyme 3, adenosine monophosphate binding protein 3(2.6510814398),RICE 90KDA HEAT SHOCK PROTEIN(1.17074947261),PNG1(1.34631747345)
GO:0033043	regulation of organelle organization	biological process	1/359	105/16641	0.89946	1	Os11g0610700(1.29405967685)	OsWD40-190(1.29405967685)
GO:0009414	response to water deprivation	biological process	1/359	106/16641	0.90165	1	Os06g0716700(1.17074947261)	RICE 90KDA HEAT SHOCK PROTEIN(1.17074947261)
GO:0009790	embryo development	biological process	1/359	106/16641	0.90165	1	Os08g0167000(1.29415084816)	ABC TRANSPORTER G FAMILY MEMBER 18(1.29415084816)
GO:0022622	root system development	biological process	1/359	106/16641	0.90165	1	Os07g0608300(1.5105824322)	Prolyl Oligopeptidase 16, PROLYL OLIGOPEPTIDASE 16(1.5105824322)
GO:0048364	root development	biological process	1/359	106/16641	0.90165	1	Os07g0608300(1.5105824322)	Prolyl Oligopeptidase 16, PROLYL OLIGOPEPTIDASE 16(1.5105824322)
GO:0051128	regulation of cellular component organization	biological process	2/359	180/16641	0.90321	1	Os11g0610700(1.29405967685),Os12g0498400(2.21993355427)	OsWD40-190(1.29405967685),Os12g0498400(2.21993355427)
GO:0051338	regulation of transferase activity	biological process	1/359	107/16641	0.90378	1	Os06g0147800(2.07677211791)	MITOGEN-ACTIVATED PROTEIN KINASE KINASE 1(2.07677211791)
GO:1901566	organonitrogen compound biosynthetic process	biological process	22/359	1299/16641	0.90648	1	Os01g0178000(1.45822593076),Os01g0225000(-1.18575420244),Os01g0559100(1.34591586908),Os01g0764400(1.64453110727),Os03g0121800(-1.57847789883),Os03g0198400(1.1663626861),Os03g0291500(2.91637551452),Os03g0687900(-1.57475439666),Os03g0718000(2.73986918847),Os03g0801700(1.43921037497),Os04g0270100(1.26518142155),Os04g0406600(2.3860276498),Os05g0227700(1.12003583302),Os05g0507300(2.128154493),Os06g033…	Os01g0178000(1.45822593076),Os01g0225000(-1.18575420244),Os01g0559100(1.34591586908),chorismate mutase(1.64453110727),DICER-LIKE 1(-1.57847789883),Os03g0198400(1.1663626861),ASPARAGINE SYNTHETASE 1(2.91637551452),Os03g0687900(-1.57475439666),ANTHRANILATE SYNTHASE BETA-SUBUNIT 2(2.73986918847),RIBF(1.43921037497),Os04g0270100(1.26518142155),Os04g0406600(2.3860276498),EUKARYOTIC INITIATION FACTOR 3…
GO:0009415	response to water	biological process	1/359	109/16641	0.90792	1	Os06g0716700(1.17074947261)	RICE 90KDA HEAT SHOCK PROTEIN(1.17074947261)
GO:1902680	positive regulation of RNA biosynthetic process	biological process	3/359	250/16641	0.9089	1	Os03g0421400(2.07588260414),Os04g0493100(-1.77378431943),Os06g0496400(-1.37823412653)	Os03g0421400(2.07588260414),basic helix-loop-helix protein 065(-1.77378431943),basic helix-loop-helix protein 127(-1.37823412653)
GO:1903508	positive regulation of nucleic acid-templated transcription	biological process	3/359	250/16641	0.9089	1	Os03g0421400(2.07588260414),Os04g0493100(-1.77378431943),Os06g0496400(-1.37823412653)	Os03g0421400(2.07588260414),basic helix-loop-helix protein 065(-1.77378431943),basic helix-loop-helix protein 127(-1.37823412653)
GO:0031323	regulation of cellular metabolic process	biological process	44/359	2422/16641	0.90963	1	Os01g0123900(-1.12731622667),Os01g0124650(4.56817633051),Os01g0178000(1.45822593076),Os01g0267300(3.51741187865),Os01g0269100(1.35573300008),Os01g0289600(2.20139609789),Os01g0584900(3.65669544084),Os01g0615050(6.24144673466),Os01g0730700(2.15657856354),Os02g0187700(-1.02018644708),Os03g0121800(-1.57847789883),Os03g0182800(2.6115895254),Os03g0270000(2.66940349996),Os03g0335200(4.05138884161),Os03g…	BOWMAN-BIRK INHIBITOR 2-2(-1.12731622667),BOWMAN-BIRK INHIBITOR 2-3(4.56817633051),Os01g0178000(1.45822593076),serpin-Z12(3.51741187865),Os01g0269100(1.35573300008),WRKY GENE 9(2.20139609789),WRKY GENE 77(3.65669544084),Os01g0615050(6.24144673466),WRKY GENE 14(2.15657856354),Os02g0187700(-1.02018644708),DICER-LIKE 1(-1.57847789883),EREBP TRANSCRIPTION FACTOR(2.6115895254),Os03g0270000(2.669403499…
GO:0071704	organic substance metabolic process	biological process	219/359	10689/16641	0.91033	1	Os01g0115800(1.21244896635),Os01g0123900(-1.12731622667),Os01g0124650(4.56817633051),Os01g0138400(2.18078815517),Os01g0178000(1.45822593076),Os01g0225000(-1.18575420244),Os01g0267300(3.51741187865),Os01g0269100(1.35573300008),Os01g0289600(2.20139609789),Os01g0559100(1.34591586908),Os01g0584900(3.65669544084),Os01g0613800(2.03196700745),Os01g0615050(6.24144673466),Os01g0622600(1.11571353226),Os01g…	Tak Receptor-Like Kinase 1(1.21244896635),BOWMAN-BIRK INHIBITOR 2-2(-1.12731622667),BOWMAN-BIRK INHIBITOR 2-3(4.56817633051),Os01g0138400(2.18078815517),Os01g0178000(1.45822593076),Os01g0225000(-1.18575420244),serpin-Z12(3.51741187865),Os01g0269100(1.35573300008),WRKY GENE 9(2.20139609789),Os01g0559100(1.34591586908),WRKY GENE 77(3.65669544084),Os01g0613800(2.03196700745),Os01g0615050(6.241446734…
GO:0080090	regulation of primary metabolic process	biological process	44/359	2425/16641	0.91118	1	Os01g0123900(-1.12731622667),Os01g0124650(4.56817633051),Os01g0178000(1.45822593076),Os01g0267300(3.51741187865),Os01g0269100(1.35573300008),Os01g0289600(2.20139609789),Os01g0584900(3.65669544084),Os01g0615050(6.24144673466),Os01g0730700(2.15657856354),Os02g0187700(-1.02018644708),Os03g0121800(-1.57847789883),Os03g0182800(2.6115895254),Os03g0270000(2.66940349996),Os03g0335200(4.05138884161),Os03g…	BOWMAN-BIRK INHIBITOR 2-2(-1.12731622667),BOWMAN-BIRK INHIBITOR 2-3(4.56817633051),Os01g0178000(1.45822593076),serpin-Z12(3.51741187865),Os01g0269100(1.35573300008),WRKY GENE 9(2.20139609789),WRKY GENE 77(3.65669544084),Os01g0615050(6.24144673466),WRKY GENE 14(2.15657856354),Os02g0187700(-1.02018644708),DICER-LIKE 1(-1.57847789883),EREBP TRANSCRIPTION FACTOR(2.6115895254),Os03g0270000(2.669403499…
GO:0019222	regulation of metabolic process	biological process	48/359	2630/16641	0.91403	1	Os01g0123900(-1.12731622667),Os01g0124650(4.56817633051),Os01g0178000(1.45822593076),Os01g0267300(3.51741187865),Os01g0269100(1.35573300008),Os01g0289600(2.20139609789),Os01g0584900(3.65669544084),Os01g0615050(6.24144673466),Os01g0730700(2.15657856354),Os02g0187700(-1.02018644708),Os02g0523500(1.77110565315),Os02g0736200(1.54417587749),Os03g0121800(-1.57847789883),Os03g0182800(2.6115895254),Os03g…	BOWMAN-BIRK INHIBITOR 2-2(-1.12731622667),BOWMAN-BIRK INHIBITOR 2-3(4.56817633051),Os01g0178000(1.45822593076),serpin-Z12(3.51741187865),Os01g0269100(1.35573300008),WRKY GENE 9(2.20139609789),WRKY GENE 77(3.65669544084),Os01g0615050(6.24144673466),WRKY GENE 14(2.15657856354),Os02g0187700(-1.02018644708),cytoskeleton-associated 120 kDa RNA-binding protein(1.77110565315),RNA-DEPENDENT RNA POLYMERAS…
GO:2000113	negative regulation of cellular macromolecule biosynthetic process	biological process	2/359	187/16641	0.91444	1	Os03g0121800(-1.57847789883),Os03g0687900(-1.57475439666)	DICER-LIKE 1(-1.57847789883),Os03g0687900(-1.57475439666)
GO:0051254	positive regulation of RNA metabolic process	biological process	3/359	255/16641	0.91567	1	Os03g0421400(2.07588260414),Os04g0493100(-1.77378431943),Os06g0496400(-1.37823412653)	Os03g0421400(2.07588260414),basic helix-loop-helix protein 065(-1.77378431943),basic helix-loop-helix protein 127(-1.37823412653)
GO:0008037	cell recognition	biological process	1/359	115/16641	0.91928	1	Os07g0550900(1.78047922497)	Os07g0550900(1.78047922497)
GO:0009875	pollen-pistil interaction	biological process	1/359	115/16641	0.91928	1	Os07g0550900(1.78047922497)	Os07g0550900(1.78047922497)
GO:0048544	recognition of pollen	biological process	1/359	115/16641	0.91928	1	Os07g0550900(1.78047922497)	Os07g0550900(1.78047922497)
GO:0010604	positive regulation of macromolecule metabolic process	biological process	5/359	385/16641	0.92128	1	Os01g0269100(1.35573300008),Os03g0421400(2.07588260414),Os04g0493100(-1.77378431943),Os06g0147800(2.07677211791),Os06g0496400(-1.37823412653)	Os01g0269100(1.35573300008),Os03g0421400(2.07588260414),basic helix-loop-helix protein 065(-1.77378431943),MITOGEN-ACTIVATED PROTEIN KINASE KINASE 1(2.07677211791),basic helix-loop-helix protein 127(-1.37823412653)
GO:0034637	cellular carbohydrate biosynthetic process	biological process	2/359	192/16641	0.9217	1	Os03g0386500(4.58901742236),Os09g0478100(1.4528104348)	TREHALOSE-6-PHOSPHATE PHOSHPHATASE 9(4.58901742236),CELLULOSE SYNTHASE LIKE E1(1.4528104348)
GO:0009108	coenzyme biosynthetic process	biological process	1/359	117/16641	0.92275	1	Os03g0801700(1.43921037497)	RIBF(1.43921037497)
GO:0009250	glucan biosynthetic process	biological process	1/359	117/16641	0.92275	1	Os09g0478100(1.4528104348)	CELLULOSE SYNTHASE LIKE E1(1.4528104348)
GO:0006366	transcription from RNA polymerase II promoter	biological process	6/359	447/16641	0.9232	1	Os02g0187700(-1.02018644708),Os03g0421400(2.07588260414),Os04g0493100(-1.77378431943),Os05g0553400(1.88512134053),Os06g0496400(-1.37823412653),Os09g0532900(2.65301444499)	Os02g0187700(-1.02018644708),Os03g0421400(2.07588260414),basic helix-loop-helix protein 065(-1.77378431943),R2R3-MYB Transcription Factor 55, R2R3-MYB Transcription Factor OsMYB55(1.88512134053),basic helix-loop-helix protein 127(-1.37823412653),myb transcription factor 42/85, transcription factor MYB42/85(2.65301444499)
GO:0045935	positive regulation of nucleobase-containing compound metabolic process	biological process	3/359	262/16641	0.92439	1	Os03g0421400(2.07588260414),Os04g0493100(-1.77378431943),Os06g0496400(-1.37823412653)	Os03g0421400(2.07588260414),basic helix-loop-helix protein 065(-1.77378431943),basic helix-loop-helix protein 127(-1.37823412653)
GO:0006073	cellular glucan metabolic process	biological process	2/359	194/16641	0.92444	1	Os02g0738600(1.87649959434),Os09g0478100(1.4528104348)	glycoside hydrolase OsGH9B8(1.87649959434),CELLULOSE SYNTHASE LIKE E1(1.4528104348)
GO:0051188	cofactor biosynthetic process	biological process	2/359	194/16641	0.92444	1	Os03g0801700(1.43921037497),Os10g0502400(2.61974288578)	RIBF(1.43921037497),glutamyl-tRNA reductase(2.61974288578)
GO:0006518	peptide metabolic process	biological process	14/359	901/16641	0.92504	1	Os01g0559100(1.34591586908),Os01g0949700(2.27896494993),Os01g0949750(1.96608269078),Os03g0121800(-1.57847789883),Os03g0198400(1.1663626861),Os03g0687900(-1.57475439666),Os04g0270100(1.26518142155),Os05g0227700(1.12003583302),Os05g0507300(2.128154493),Os06g0338900(1.40017439485),Os07g0222300(1.18199475133),Os09g0467200(1.76357196936),Os10g0527800(3.61011891698),Os10g0531400(2.4658353177)	Os01g0559100(1.34591586908),TAU GLUTATHIONE S-TRANSFERASE 7(2.27896494993),TAU GLUTATHIONE S-TRANSFERASE 35(1.96608269078),DICER-LIKE 1(-1.57847789883),Os03g0198400(1.1663626861),Os03g0687900(-1.57475439666),Os04g0270100(1.26518142155),EUKARYOTIC INITIATION FACTOR 3L(1.12003583302),Os05g0507300(2.128154493),Os06g0338900(1.40017439485),EUKARYOTIC INITIATION FACTOR 3E(1.18199475133),TAU GLUTATHIONE…
GO:0031325	positive regulation of cellular metabolic process	biological process	5/359	390/16641	0.9263	1	Os01g0269100(1.35573300008),Os03g0421400(2.07588260414),Os04g0493100(-1.77378431943),Os06g0147800(2.07677211791),Os06g0496400(-1.37823412653)	Os01g0269100(1.35573300008),Os03g0421400(2.07588260414),basic helix-loop-helix protein 065(-1.77378431943),MITOGEN-ACTIVATED PROTEIN KINASE KINASE 1(2.07677211791),basic helix-loop-helix protein 127(-1.37823412653)
GO:0010628	positive regulation of gene expression	biological process	3/359	265/16641	0.92787	1	Os03g0421400(2.07588260414),Os04g0493100(-1.77378431943),Os06g0496400(-1.37823412653)	Os03g0421400(2.07588260414),basic helix-loop-helix protein 065(-1.77378431943),basic helix-loop-helix protein 127(-1.37823412653)
GO:0060255	regulation of macromolecule metabolic process	biological process	46/359	2563/16641	0.92888	1	Os01g0123900(-1.12731622667),Os01g0124650(4.56817633051),Os01g0267300(3.51741187865),Os01g0269100(1.35573300008),Os01g0289600(2.20139609789),Os01g0584900(3.65669544084),Os01g0615050(6.24144673466),Os01g0730700(2.15657856354),Os02g0187700(-1.02018644708),Os02g0523500(1.77110565315),Os02g0736200(1.54417587749),Os03g0121800(-1.57847789883),Os03g0182800(2.6115895254),Os03g0270000(2.66940349996),Os03g…	BOWMAN-BIRK INHIBITOR 2-2(-1.12731622667),BOWMAN-BIRK INHIBITOR 2-3(4.56817633051),serpin-Z12(3.51741187865),Os01g0269100(1.35573300008),WRKY GENE 9(2.20139609789),WRKY GENE 77(3.65669544084),Os01g0615050(6.24144673466),WRKY GENE 14(2.15657856354),Os02g0187700(-1.02018644708),cytoskeleton-associated 120 kDa RNA-binding protein(1.77110565315),RNA-DEPENDENT RNA POLYMERASE 1(1.54417587749),DICER-LIK…
GO:0006650	glycerophospholipid metabolic process	biological process	1/359	122/16641	0.93079	1	Os02g0219400(1.74902031418)	Os02g0219400(1.74902031418)
GO:0015931	nucleobase-containing compound transport	biological process	1/359	122/16641	0.93079	1	Os03g0265300(1.76185758385)	Os03g0265300(1.76185758385)
GO:0022618	ribonucleoprotein complex assembly	biological process	2/359	199/16641	0.9309	1	Os05g0227700(1.12003583302),Os07g0222300(1.18199475133)	EUKARYOTIC INITIATION FACTOR 3L(1.12003583302),EUKARYOTIC INITIATION FACTOR 3E(1.18199475133)
GO:0010557	positive regulation of macromolecule biosynthetic process	biological process	3/359	268/16641	0.9312	1	Os03g0421400(2.07588260414),Os04g0493100(-1.77378431943),Os06g0496400(-1.37823412653)	Os03g0421400(2.07588260414),basic helix-loop-helix protein 065(-1.77378431943),basic helix-loop-helix protein 127(-1.37823412653)
GO:0044042	glucan metabolic process	biological process	2/359	200/16641	0.93213	1	Os02g0738600(1.87649959434),Os09g0478100(1.4528104348)	glycoside hydrolase OsGH9B8(1.87649959434),CELLULOSE SYNTHASE LIKE E1(1.4528104348)
GO:0006399	tRNA metabolic process	biological process	2/359	202/16641	0.93453	1	Os01g0559100(1.34591586908),Os03g0198400(1.1663626861)	Os01g0559100(1.34591586908),Os03g0198400(1.1663626861)
GO:0034655	nucleobase-containing compound catabolic process	biological process	1/359	125/16641	0.9352	1	Os02g0523500(1.77110565315)	cytoskeleton-associated 120 kDa RNA-binding protein(1.77110565315)
GO:0071826	ribonucleoprotein complex subunit organization	biological process	2/359	203/16641	0.93569	1	Os05g0227700(1.12003583302),Os07g0222300(1.18199475133)	EUKARYOTIC INITIATION FACTOR 3L(1.12003583302),EUKARYOTIC INITIATION FACTOR 3E(1.18199475133)
GO:0009658	chloroplast organization	biological process	1/359	126/16641	0.93661	1	Os06g0506000(-1.17516134948)	Os06g0506000(-1.17516134948)
GO:0018130	heterocycle biosynthetic process	biological process	45/359	2532/16641	0.93665	1	Os01g0178000(1.45822593076),Os01g0225000(-1.18575420244),Os01g0289600(2.20139609789),Os01g0584900(3.65669544084),Os01g0730700(2.15657856354),Os02g0187700(-1.02018644708),Os02g0736200(1.54417587749),Os03g0182800(2.6115895254),Os03g0183100(2.31158166984),Os03g0270000(2.66940349996),Os03g0335200(4.05138884161),Os03g0421400(2.07588260414),Os03g0718000(2.73986918847),Os03g0801700(1.43921037497),Os04g0…	Os01g0178000(1.45822593076),Os01g0225000(-1.18575420244),WRKY GENE 9(2.20139609789),WRKY GENE 77(3.65669544084),WRKY GENE 14(2.15657856354),Os02g0187700(-1.02018644708),RNA-DEPENDENT RNA POLYMERASE 1(1.54417587749),EREBP TRANSCRIPTION FACTOR(2.6115895254),BINDING PROTEIN 73(2.31158166984),Os03g0270000(2.66940349996),WRKY GENE 79(4.05138884161),Os03g0421400(2.07588260414),ANTHRANILATE SYNTHASE BET…
GO:0071822	protein complex subunit organization	biological process	3/359	274/16641	0.93744	1	Os04g0270100(1.26518142155),Os05g0112101(2.23568593771),Os11g0610700(1.29405967685)	Os04g0270100(1.26518142155),Os05g0112101(2.23568593771),OsWD40-190(1.29405967685)
GO:1901657	glycosyl compound metabolic process	biological process	1/359	127/16641	0.93799	1	Os04g0474900(1.75066095019)	BETA-GLUCOSIDASE 13(1.75066095019)
GO:0009891	positive regulation of biosynthetic process	biological process	3/359	275/16641	0.93843	1	Os03g0421400(2.07588260414),Os04g0493100(-1.77378431943),Os06g0496400(-1.37823412653)	Os03g0421400(2.07588260414),basic helix-loop-helix protein 065(-1.77378431943),basic helix-loop-helix protein 127(-1.37823412653)
GO:0031328	positive regulation of cellular biosynthetic process	biological process	3/359	275/16641	0.93843	1	Os03g0421400(2.07588260414),Os04g0493100(-1.77378431943),Os06g0496400(-1.37823412653)	Os03g0421400(2.07588260414),basic helix-loop-helix protein 065(-1.77378431943),basic helix-loop-helix protein 127(-1.37823412653)
GO:0016051	carbohydrate biosynthetic process	biological process	3/359	277/16641	0.94036	1	Os03g0386500(4.58901742236),Os04g0682300(1.23654142804),Os09g0478100(1.4528104348)	TREHALOSE-6-PHOSPHATE PHOSHPHATASE 9(4.58901742236),phosphomannomutase(1.23654142804),CELLULOSE SYNTHASE LIKE E1(1.4528104348)
GO:0010558	negative regulation of macromolecule biosynthetic process	biological process	2/359	208/16641	0.94124	1	Os03g0121800(-1.57847789883),Os03g0687900(-1.57475439666)	DICER-LIKE 1(-1.57847789883),Os03g0687900(-1.57475439666)
GO:0009893	positive regulation of metabolic process	biological process	5/359	407/16641	0.94131	1	Os01g0269100(1.35573300008),Os03g0421400(2.07588260414),Os04g0493100(-1.77378431943),Os06g0147800(2.07677211791),Os06g0496400(-1.37823412653)	Os01g0269100(1.35573300008),Os03g0421400(2.07588260414),basic helix-loop-helix protein 065(-1.77378431943),MITOGEN-ACTIVATED PROTEIN KINASE KINASE 1(2.07677211791),basic helix-loop-helix protein 127(-1.37823412653)
GO:0071554	cell wall organization or biogenesis	biological process	7/359	533/16641	0.94444	1	Os01g0327100(4.1699509505),Os01g0327400(3.01449464247),Os02g0738600(1.87649959434),Os05g0470000(2.31170607419),Os07g0209000(1.1018358452),Os07g0690900(1.98994738854),Os09g0478100(1.4528104348)	class III peroxidase 15(4.1699509505),class III peroxidase 16, Peroxidase 1(3.01449464247),glycoside hydrolase OsGH9B8(1.87649959434),trichome birefringence-like 11(2.31170607419),dolichyl-diphosphooligosaccharide-protein glycosyltransferase 48kDa subunit, dolichyl-diphosphooligosaccharide-protein glycosyltransferase 1, Glycosyltransferase 48 kDa subunit precursor(1.1018358452),Os07g0690900(1.989…
GO:0051173	positive regulation of nitrogen compound metabolic process	biological process	3/359	282/16641	0.94495	1	Os03g0421400(2.07588260414),Os04g0493100(-1.77378431943),Os06g0496400(-1.37823412653)	Os03g0421400(2.07588260414),basic helix-loop-helix protein 065(-1.77378431943),basic helix-loop-helix protein 127(-1.37823412653)
GO:0031326	regulation of cellular biosynthetic process	biological process	36/359	2114/16641	0.95099	1	Os01g0178000(1.45822593076),Os01g0269100(1.35573300008),Os01g0289600(2.20139609789),Os01g0584900(3.65669544084),Os01g0730700(2.15657856354),Os02g0187700(-1.02018644708),Os03g0121800(-1.57847789883),Os03g0182800(2.6115895254),Os03g0270000(2.66940349996),Os03g0335200(4.05138884161),Os03g0421400(2.07588260414),Os03g0687900(-1.57475439666),Os04g0493100(-1.77378431943),Os05g0322900(2.94604331739),Os05…	Os01g0178000(1.45822593076),Os01g0269100(1.35573300008),WRKY GENE 9(2.20139609789),WRKY GENE 77(3.65669544084),WRKY GENE 14(2.15657856354),Os02g0187700(-1.02018644708),DICER-LIKE 1(-1.57847789883),EREBP TRANSCRIPTION FACTOR(2.6115895254),Os03g0270000(2.66940349996),WRKY GENE 79(4.05138884161),Os03g0421400(2.07588260414),Os03g0687900(-1.57475439666),basic helix-loop-helix protein 065(-1.7737843194…
GO:1901137	carbohydrate derivative biosynthetic process	biological process	4/359	357/16641	0.95168	1	Os02g0219400(1.74902031418),Os04g0675500(1.46263174358),Os04g0682300(1.23654142804),Os07g0209000(1.1018358452)	Os02g0219400(1.74902031418),oligosaccharyltransferase subunit Stt3a(1.46263174358),phosphomannomutase(1.23654142804),dolichyl-diphosphooligosaccharide-protein glycosyltransferase 48kDa subunit, dolichyl-diphosphooligosaccharide-protein glycosyltransferase 1, Glycosyltransferase 48 kDa subunit precursor(1.1018358452)
GO:0009889	regulation of biosynthetic process	biological process	36/359	2117/16641	0.952	1	Os01g0178000(1.45822593076),Os01g0269100(1.35573300008),Os01g0289600(2.20139609789),Os01g0584900(3.65669544084),Os01g0730700(2.15657856354),Os02g0187700(-1.02018644708),Os03g0121800(-1.57847789883),Os03g0182800(2.6115895254),Os03g0270000(2.66940349996),Os03g0335200(4.05138884161),Os03g0421400(2.07588260414),Os03g0687900(-1.57475439666),Os04g0493100(-1.77378431943),Os05g0322900(2.94604331739),Os05…	Os01g0178000(1.45822593076),Os01g0269100(1.35573300008),WRKY GENE 9(2.20139609789),WRKY GENE 77(3.65669544084),WRKY GENE 14(2.15657856354),Os02g0187700(-1.02018644708),DICER-LIKE 1(-1.57847789883),EREBP TRANSCRIPTION FACTOR(2.6115895254),Os03g0270000(2.66940349996),WRKY GENE 79(4.05138884161),Os03g0421400(2.07588260414),Os03g0687900(-1.57475439666),basic helix-loop-helix protein 065(-1.7737843194…
GO:0046486	glycerolipid metabolic process	biological process	1/359	139/16641	0.95237	1	Os02g0219400(1.74902031418)	Os02g0219400(1.74902031418)
GO:0000398	mRNA splicing, via spliceosome	biological process	1/359	140/16641	0.95341	1	Os06g0474200(1.26907626396)	SKIP interacting protein 2, SKIPa-interacting protein 2, SKIPa-interacting protein 2(1.26907626396)
GO:0051252	regulation of RNA metabolic process	biological process	33/359	1970/16641	0.95463	1	Os01g0289600(2.20139609789),Os01g0584900(3.65669544084),Os01g0730700(2.15657856354),Os02g0187700(-1.02018644708),Os03g0182800(2.6115895254),Os03g0270000(2.66940349996),Os03g0335200(4.05138884161),Os03g0421400(2.07588260414),Os04g0493100(-1.77378431943),Os05g0322900(2.94604331739),Os05g0440250(1.08253003689),Os05g0440300(2.64987707545),Os05g0474800(2.06713860156),Os05g0530400(1.82552874293),Os05g0…	WRKY GENE 9(2.20139609789),WRKY GENE 77(3.65669544084),WRKY GENE 14(2.15657856354),Os02g0187700(-1.02018644708),EREBP TRANSCRIPTION FACTOR(2.6115895254),Os03g0270000(2.66940349996),WRKY GENE 79(4.05138884161),Os03g0421400(2.07588260414),basic helix-loop-helix protein 065(-1.77378431943),WRKY GENE 45(2.94604331739),Os05g0440250(1.08253003689),Os05g0440300(2.64987707545),WRKY GENE 70(2.06713860156)…
GO:0045454	cell redox homeostasis	biological process	1/359	142/16641	0.95541	1	Os03g0405500(3.75489332988)	Os03g0405500(3.75489332988)
GO:0010468	regulation of gene expression	biological process	38/359	2232/16641	0.95588	1	Os01g0289600(2.20139609789),Os01g0584900(3.65669544084),Os01g0730700(2.15657856354),Os02g0187700(-1.02018644708),Os02g0523500(1.77110565315),Os02g0736200(1.54417587749),Os03g0121800(-1.57847789883),Os03g0182800(2.6115895254),Os03g0270000(2.66940349996),Os03g0335200(4.05138884161),Os03g0421400(2.07588260414),Os03g0687900(-1.57475439666),Os04g0493100(-1.77378431943),Os05g0322900(2.94604331739),Os05…	WRKY GENE 9(2.20139609789),WRKY GENE 77(3.65669544084),WRKY GENE 14(2.15657856354),Os02g0187700(-1.02018644708),cytoskeleton-associated 120 kDa RNA-binding protein(1.77110565315),RNA-DEPENDENT RNA POLYMERASE 1(1.54417587749),DICER-LIKE 1(-1.57847789883),EREBP TRANSCRIPTION FACTOR(2.6115895254),Os03g0270000(2.66940349996),WRKY GENE 79(4.05138884161),Os03g0421400(2.07588260414),Os03g0687900(-1.5747…
GO:2000112	regulation of cellular macromolecule biosynthetic process	biological process	35/359	2078/16641	0.95605	1	Os01g0269100(1.35573300008),Os01g0289600(2.20139609789),Os01g0584900(3.65669544084),Os01g0730700(2.15657856354),Os02g0187700(-1.02018644708),Os03g0121800(-1.57847789883),Os03g0182800(2.6115895254),Os03g0270000(2.66940349996),Os03g0335200(4.05138884161),Os03g0421400(2.07588260414),Os03g0687900(-1.57475439666),Os04g0493100(-1.77378431943),Os05g0322900(2.94604331739),Os05g0440250(1.08253003689),Os05…	Os01g0269100(1.35573300008),WRKY GENE 9(2.20139609789),WRKY GENE 77(3.65669544084),WRKY GENE 14(2.15657856354),Os02g0187700(-1.02018644708),DICER-LIKE 1(-1.57847789883),EREBP TRANSCRIPTION FACTOR(2.6115895254),Os03g0270000(2.66940349996),WRKY GENE 79(4.05138884161),Os03g0421400(2.07588260414),Os03g0687900(-1.57475439666),basic helix-loop-helix protein 065(-1.77378431943),WRKY GENE 45(2.9460433173…
GO:0097659	nucleic acid-templated transcription	biological process	35/359	2081/16641	0.95698	1	Os01g0289600(2.20139609789),Os01g0584900(3.65669544084),Os01g0730700(2.15657856354),Os02g0187700(-1.02018644708),Os02g0736200(1.54417587749),Os03g0182800(2.6115895254),Os03g0183100(2.31158166984),Os03g0270000(2.66940349996),Os03g0335200(4.05138884161),Os03g0421400(2.07588260414),Os04g0493100(-1.77378431943),Os05g0322900(2.94604331739),Os05g0440250(1.08253003689),Os05g0440300(2.64987707545),Os05g0…	WRKY GENE 9(2.20139609789),WRKY GENE 77(3.65669544084),WRKY GENE 14(2.15657856354),Os02g0187700(-1.02018644708),RNA-DEPENDENT RNA POLYMERASE 1(1.54417587749),EREBP TRANSCRIPTION FACTOR(2.6115895254),BINDING PROTEIN 73(2.31158166984),Os03g0270000(2.66940349996),WRKY GENE 79(4.05138884161),Os03g0421400(2.07588260414),basic helix-loop-helix protein 065(-1.77378431943),WRKY GENE 45(2.94604331739),Os0…
GO:0044237	cellular metabolic process	biological process	204/359	10166/16641	0.95763	1	CAA33999(5.67462677699),Os01g0115800(1.21244896635),Os01g0123900(-1.12731622667),Os01g0124650(4.56817633051),Os01g0138400(2.18078815517),Os01g0178000(1.45822593076),Os01g0225000(-1.18575420244),Os01g0267300(3.51741187865),Os01g0269100(1.35573300008),Os01g0289600(2.20139609789),Os01g0327100(4.1699509505),Os01g0327400(3.01449464247),Os01g0559100(1.34591586908),Os01g0584900(3.65669544084),Os01g06138…	ndhJ(5.67462677699),Tak Receptor-Like Kinase 1(1.21244896635),BOWMAN-BIRK INHIBITOR 2-2(-1.12731622667),BOWMAN-BIRK INHIBITOR 2-3(4.56817633051),Os01g0138400(2.18078815517),Os01g0178000(1.45822593076),Os01g0225000(-1.18575420244),serpin-Z12(3.51741187865),Os01g0269100(1.35573300008),WRKY GENE 9(2.20139609789),class III peroxidase 15(4.1699509505),class III peroxidase 16, Peroxidase 1(3.0144946424…
GO:0006461	protein complex assembly	biological process	2/359	226/16641	0.95767	1	Os05g0112101(2.23568593771),Os11g0610700(1.29405967685)	Os05g0112101(2.23568593771),OsWD40-190(1.29405967685)
GO:0070271	protein complex biogenesis	biological process	2/359	226/16641	0.95767	1	Os05g0112101(2.23568593771),Os11g0610700(1.29405967685)	Os05g0112101(2.23568593771),OsWD40-190(1.29405967685)
[truncated: 717 more rows]
