# Supplementary material for: RNA-Seq-Based Profiling of pl Mutant Reveals Transcriptional Regulation of Anthocyanin Biosynthesis in Rice (Oryza sativa L.)
Source: Int J Mol Sci. 2021 Sep 10;22(18):9787. doi: 10.3390/ijms22189787 (PMC8466560; doi:10.3390/ijms22189787)
Supplement: Supplementary file 1 [file ijms-22-09787-s001.zip › Table S7 List of the gene number with KEGG term used in KEGG barplot analysis.xlsx]

## Sheet: Sheet1
Table S7 List of the gene number with KEGG term used in KEGG barplot analysis
Group	Subgroup	Sign	Anno
Cellular Processes	Cell growth and death	1	96
Cellular Processes	Cell motility	0	22
Cellular Processes	Cellular community	4	76
Cellular Processes	Transport and catabolism	5	276
Environmental Information Processing	Membrane transport	1	19
Environmental Information Processing	Signal transduction	14	470
Genetic Information Processing	Folding sorting and degradation	12	417
Genetic Information Processing	Replication and repair	0	99
Genetic Information Processing	Transcription	0	206
Genetic Information Processing	Translation	6	536
Metabolism	Amino acid metabolism	20	321
Metabolism	Biosynthesis of other secondary metabolites	25	221
Metabolism	Carbohydrate metabolism	11	544
Metabolism	Energy metabolism	8	355
Metabolism	Glycan biosynthesis and metabolism	3	64
Metabolism	Lipid metabolism	8	266
Metabolism	Metabolism of cofactors and vitamins	6	173
Metabolism	Metabolism of other amino acids	5	158
Metabolism	Metabolism of terpenoids and polyketides	3	130
Metabolism	Nucleotide metabolism	1	140
Metabolism	Overview	14	347
Metabolism	Xenobiotics biodegradation and metabolism	3	85
