# Supplementary material for: RNA-Seq-Based Profiling of pl Mutant Reveals Transcriptional Regulation of Anthocyanin Biosynthesis in Rice (Oryza sativa L.)
Source: Int J Mol Sci. 2021 Sep 10;22(18):9787. doi: 10.3390/ijms22189787 (PMC8466560; doi:10.3390/ijms22189787)
Supplement: Supplementary file 1 [file ijms-22-09787-s001.zip › Table S8 List of the genes identified with annotated functions in the pl vs. WT for KEGG scattered plot analyses.xlsx]

## Sheet: Sheet1
Table S8 List of the genes identified with annotated functions in the pl vs. WT for KEGG scattered plot analyses
id	Description	Significant	SigGene	Total.Gene	MySiG	Annotated	Sig	Total	Ratio	Pvalue	Qvalue	Signi_id	Signi_symbol
ko00360	Phenylalanine metabolism	11	11	96	11/96	33/3335	33	3335	33/3335	7.23709e-10	4.87552e-08	Os08g0140300(6.97397013081),Os02g0177600(3.50277264353),Os02g0626400(2.10996231097),Os02g0626100(3.19286832249),Os08g0140500(2.24504669156),Os06g0548000(2.01971396907),Os04g0518400(5.02738052203),Os05g0320700(1.82828648124),Os08g0448000(4.87114854673),Os05g0427400(3.03883343322),Os02g0627100(4.27711900315)	TRYPTOPHAN DECARBOXYLASE 1(6.97397013081),4-COUMARATE:COENZYME A LIGASE 3(3.50277264353),PHENYLALANINE AMMONIA-LYASE(2.10996231097),PHENYLALANINE AMMONIA-LYASE 1(3.19286832249),Os08g0140500(2.24504669156),Os06g0548000(2.01971396907),Phenylalanine ammonia-lyase 07(5.02738052203),cinnamate 4-hydroxylase 2, C4H-like gene, Cinnamate-4-Hydroxylase like gene(1.82828648124),4-COUMARATE:COENZYME A LIGASE…
ko00940	Phenylpropanoid biosynthesis	21	21	96	21/96	163/3335	163	3335	163/3335	2.73576e-09	9.21519e-08	Os02g0187800(2.95407380917),Os07g0677500(2.4360191374),Os01g0591300(1.14163036907),Os04g0229100(3.38664545159),Os02g0177600(3.50277264353),Os02g0626400(2.10996231097),Os02g0626100(3.19286832249),Os07g0677400(-1.2707979721),Os04g0518400(5.02738052203),Os05g0320700(1.82828648124),Os08g0448000(4.87114854673),Os02g0240300(-1.56800545948),Os02g0611800(2.38197885646),Os08g0441500(4.488650319),Os01g0327…	GOLD HULL AND INTERNODE 2(2.95407380917),PEROXIDASE 3006(2.4360191374),Os01g0591300(1.14163036907),CINNAMYL ALCOHOL DEHYDROGENASE 6(3.38664545159),4-COUMARATE:COENZYME A LIGASE 3(3.50277264353),PHENYLALANINE AMMONIA-LYASE(2.10996231097),PHENYLALANINE AMMONIA-LYASE 1(3.19286832249),PEROXIDASE 5.1(-1.2707979721),Phenylalanine ammonia-lyase 07(5.02738052203),cinnamate 4-hydroxylase 2, C4H-like gene,…
ko00945	Stilbenoid, diarylheptanoid and gingerol biosynthesis	4	4	96	4/96	3335-09-01	9	3335	9/3335	7.27655e-05	0.00163403	Os05g0320700(1.82828648124),Os02g0611800(2.38197885646),Os04g0500700(2.40860117449),Os05g0494000(1.32344484425)	cinnamate 4-hydroxylase 2, C4H-like gene, Cinnamate-4-Hydroxylase like gene(1.82828648124),HYDROXYCINNAMOYLTRANSFERASE 2(2.38197885646),HYDROXYCINNAMOYLTRANSFERASE 1(2.40860117449),p-coumaroyl shikimate/quinate 3-hydroxylase 1(1.32344484425)
ko00941	Flavonoid biosynthesis	5	5	96	5/96	20/3335	20	3335	20/3335	0.000195906	0.00329947	Os11g0116300(2.70218828668),Os05g0320700(1.82828648124),Os02g0611800(2.38197885646),Os04g0500700(2.40860117449),Os05g0494000(1.32344484425)	chalcone isomerase(2.70218828668),cinnamate 4-hydroxylase 2, C4H-like gene, Cinnamate-4-Hydroxylase like gene(1.82828648124),HYDROXYCINNAMOYLTRANSFERASE 2(2.38197885646),HYDROXYCINNAMOYLTRANSFERASE 1(2.40860117449),p-coumaroyl shikimate/quinate 3-hydroxylase 1(1.32344484425)
ko00591	Linoleic acid metabolism	4	4	96	4/96	3335-12-01	12	3335	12/3335	0.000267408	0.00360297	Os08g0508800(2.57888888834),Os08g0509100(2.44332210434),Os03g0700700(2.32239218995),Os02g0194700(-2.9658063402)	lipoxygenase Lox2:Os:1, lipoxygenase 9, lipoxygenase 8, herbivore-induced type 2 13-lipoxygenase, RLL2 lipoxygenase(2.57888888834),LIPOXYGENASE 8(2.44332210434),LIPOXYGENASE 1(2.32239218995),LIPOXYGENASE 1(-2.9658063402)
ko00901	Indole alkaloid biosynthesis	2	2	96	2/96	3335-03-01	3	3335	3/3335	0.00241441	0.0271092	Os08g0140300(6.97397013081),Os08g0140500(2.24504669156)	TRYPTOPHAN DECARBOXYLASE 1(6.97397013081),Os08g0140500(2.24504669156)
ko00950	Isoquinoline alkaloid biosynthesis	3	3	96	3/96	3335-11-01	11	3335	11/3335	0.00322493	0.031037	Os08g0140300(6.97397013081),Os08g0140500(2.24504669156),Os06g0548000(2.01971396907)	TRYPTOPHAN DECARBOXYLASE 1(6.97397013081),Os08g0140500(2.24504669156),Os06g0548000(2.01971396907)
ko00400	Phenylalanine, tyrosine and tryptophan biosynthesis	5	5	96	5/96	37/3335	37	3335	37/3335	0.00373866	0.0314834	Os03g0718000(2.73986918847),Os06g0548000(2.01971396907),Os04g0406600(2.3860276498),Os01g0764400(1.64453110727),Os07g0622200(2.25915189865)	ANTHRANILATE SYNTHASE BETA-SUBUNIT 2(2.73986918847),Os06g0548000(2.01971396907),Os04g0406600(2.3860276498),chorismate mutase(1.64453110727),phospho-2-dehydro-3-deoxyheptonate aldolase, 3-deoxy-D-arabinoheptulosonate 7-phosphate synthase, 3-deoxy-D-arabino-heptulosonate 7-phosphate synthase 2(2.25915189865)
ko00965	Betalain biosynthesis	2	2	96	2/96	3335-05-01	5	3335	5/3335	0.00774922	0.0580058	Os08g0140300(6.97397013081),Os08g0140500(2.24504669156)	TRYPTOPHAN DECARBOXYLASE 1(6.97397013081),Os08g0140500(2.24504669156)
ko02024	Quorum sensing	4	4	96	4/96	38/3335	38	3335	38/3335	0.0225103	0.151648	Os03g0718000(2.73986918847),Os07g0622200(2.25915189865),Os05g0509500(1.86434675503),Os09g0453400(1.44796977228)	ANTHRANILATE SYNTHASE BETA-SUBUNIT 2(2.73986918847),phospho-2-dehydro-3-deoxyheptonate aldolase, 3-deoxy-D-arabinoheptulosonate 7-phosphate synthase, 3-deoxy-D-arabino-heptulosonate 7-phosphate synthase 2(2.25915189865),Os05g0509500(1.86434675503),Type I Signal Peptidase 6, TYPE I SIGNAL PEPTIDASE 6(1.44796977228)
ko04141	Protein processing in endoplasmic reticulum	9	9	96	9/96	156/3335	156	3335	156/3335	0.0337938	0.206967	Os04g0675500(1.46263174358),Os06g0716700(1.17074947261),Os07g0209000(1.1018358452),Os02g0135800(-2.02091939679),Os10g0542200(1.18391156348),Os03g0733800(1.56273690004),Os11g0610700(1.29405967685),Os02g0710900(1.42996011647),Os02g0435000(1.42004224719)	oligosaccharyltransferase subunit Stt3a(1.46263174358),RICE 90KDA HEAT SHOCK PROTEIN(1.17074947261),dolichyl-diphosphooligosaccharide-protein glycosyltransferase 48kDa subunit, dolichyl-diphosphooligosaccharide-protein glycosyltransferase 1, Glycosyltransferase 48 kDa subunit precursor(1.1018358452),OsWD40-36(-2.02091939679),Os10g0542200(1.18391156348),ER membrane-localized sulfhydryl oxidase Ero…
ko00350	Tyrosine metabolism	3	3	96	3/96	28/3335	28	3335	28/3335	0.0450153	0.252718	Os08g0140300(6.97397013081),Os08g0140500(2.24504669156),Os06g0548000(2.01971396907)	TRYPTOPHAN DECARBOXYLASE 1(6.97397013081),Os08g0140500(2.24504669156),Os06g0548000(2.01971396907)
ko00130	Ubiquinone and other terpenoid-quinone biosynthesis	3	3	96	3/96	30/3335	30	3335	30/3335	0.0535523	0.277518	Os02g0177600(3.50277264353),Os05g0320700(1.82828648124),Os08g0448000(4.87114854673)	4-COUMARATE:COENZYME A LIGASE 3(3.50277264353),cinnamate 4-hydroxylase 2, C4H-like gene, Cinnamate-4-Hydroxylase like gene(1.82828648124),4-COUMARATE:COENZYME A LIGASE 5(4.87114854673)
ko00380	Tryptophan metabolism	3	3	96	3/96	34/3335	34	3335	34/3335	0.0727563	0.326765	Os08g0140300(6.97397013081),Os08g0140500(2.24504669156),Os01g0273800(1.60869018988)	TRYPTOPHAN DECARBOXYLASE 1(6.97397013081),Os08g0140500(2.24504669156),YUCCA-LIKE GENE 9(1.60869018988)
ko00592	alpha-Linolenic acid metabolism	3	3	96	3/96	34/3335	34	3335	34/3335	0.0727563	0.326765	Os08g0508800(2.57888888834),Os08g0509100(2.44332210434),Os02g0194700(-2.9658063402)	lipoxygenase Lox2:Os:1, lipoxygenase 9, lipoxygenase 8, herbivore-induced type 2 13-lipoxygenase, RLL2 lipoxygenase(2.57888888834),LIPOXYGENASE 8(2.44332210434),LIPOXYGENASE 1(-2.9658063402)
ko00250	Alanine, aspartate and glutamate metabolism	3	3	96	3/96	36/3335	36	3335	36/3335	0.0833625	0.351	Os10g0390500(1.64961574936),Os06g0548000(2.01971396907),Os03g0291500(2.91637551452)	ALANINE AMINOTRANSFERASE(1.64961574936),Os06g0548000(2.01971396907),ASPARAGINE SYNTHETASE 1(2.91637551452)
ko00340	Histidine metabolism	2	2	96	2/96	18/3335	18	3335	18/3335	0.0931008	0.357905	Os08g0140300(6.97397013081),Os08g0140500(2.24504669156)	TRYPTOPHAN DECARBOXYLASE 1(6.97397013081),Os08g0140500(2.24504669156)
ko03060	Protein export	3	3	96	3/96	40/3335	40	3335	40/3335	0.106409	0.357905	Os05g0509500(1.86434675503),Os09g0453400(1.44796977228),Os02g0435000(1.42004224719)	Os05g0509500(1.86434675503),Type I Signal Peptidase 6, TYPE I SIGNAL PEPTIDASE 6(1.44796977228),NONSELECTIVE CATION CHANNEL 2(1.42004224719)
ko00513	Various types of N-glycan biosynthesis	2	2	96	2/96	20/3335	20	3335	20/3335	0.111468	0.357905	Os04g0675500(1.46263174358),Os07g0209000(1.1018358452)	oligosaccharyltransferase subunit Stt3a(1.46263174358),dolichyl-diphosphooligosaccharide-protein glycosyltransferase 48kDa subunit, dolichyl-diphosphooligosaccharide-protein glycosyltransferase 1, Glycosyltransferase 48 kDa subunit precursor(1.1018358452)
ko00720	Carbon fixation pathways in prokaryotes	2	2	96	2/96	20/3335	20	3335	20/3335	0.111468	0.357905	Os03g0337900(1.70219253185),Os03g0815200(1.205488434)	Os03g0337900(1.70219253185),Os03g0815200(1.205488434)
ko04016	MAPK signaling pathway - plant	5	5	96	5/96	89/3335	89	3335	89/3335	0.111566	0.357905	Os07g0129300(6.66589035235),Os05g0474800(2.06713860156),Os01g0382000(6.44031234314),Os06g0147800(2.07677211791),Os07g0129200(4.19801250683)	PATHOGEN RESPONSE GENE 1, PATHOGENESIS-RELATED 1a(6.66589035235),WRKY GENE 70(2.06713860156),PATHOGENESIS-RELATED GENE 1B(6.44031234314),MITOGEN-ACTIVATED PROTEIN KINASE KINASE 1(2.07677211791),PATHOGENESIS-RELATED GENE 1A(4.19801250683)
ko00220	Arginine biosynthesis	2	2	96	2/96	22/3335	22	3335	22/3335	0.130683	0.378066	Os10g0390500(1.64961574936),Os06g0548000(2.01971396907)	ALANINE AMINOTRANSFERASE(1.64961574936),Os06g0548000(2.01971396907)
ko01230	Biosynthesis of amino acids	8	8	96	8/96	177/3335	177	3335	177/3335	0.134687	0.378066	Os10g0390500(1.64961574936),Os12g0623900(1.49553284085),Os03g0718000(2.73986918847),Os03g0195100(3.16965806418),Os06g0548000(2.01971396907),Os04g0406600(2.3860276498),Os01g0764400(1.64453110727),Os07g0622200(2.25915189865)	ALANINE AMINOTRANSFERASE(1.64961574936),Os12g0623900(1.49553284085),ANTHRANILATE SYNTHASE BETA-SUBUNIT 2(2.73986918847),AGD2-LIKE DEFENSE RESPONSE PROTEIN1, ABERRANT GROWTH AND DEATH2 [AGD2]-LIKE DEFENSE1(3.16965806418),Os06g0548000(2.01971396907),Os04g0406600(2.3860276498),chorismate mutase(1.64453110727),phospho-2-dehydro-3-deoxyheptonate aldolase, 3-deoxy-D-arabinoheptulosonate 7-phosphate syn…
ko00904	Diterpenoid biosynthesis	2	2	96	2/96	23/3335	23	3335	23/3335	0.140561	0.378066	Os01g0757200(-2.9859544665),Os06g0599200(3.09172246223)	GIBBERELLIN 2-OXIDASE 3(-2.9859544665),CYP76M7(3.09172246223)
ko00510	N-Glycan biosynthesis	2	2	96	2/96	24/3335	24	3335	24/3335	0.150594	0.378066	Os04g0675500(1.46263174358),Os07g0209000(1.1018358452)	oligosaccharyltransferase subunit Stt3a(1.46263174358),dolichyl-diphosphooligosaccharide-protein glycosyltransferase 48kDa subunit, dolichyl-diphosphooligosaccharide-protein glycosyltransferase 1, Glycosyltransferase 48 kDa subunit precursor(1.1018358452)
ko00980	Metabolism of xenobiotics by cytochrome P450	3	3	96	3/96	47/3335	47	3335	47/3335	0.151823	0.378066	Os10g0531400(2.4658353177),Os09g0467200(1.76357196936),Os01g0949700(2.27896494993)	TAU GLUTATHIONE S-TRANSFERASE 10(2.4658353177),TAU GLUTATHIONE S-TRANSFERASE 17(1.76357196936),TAU GLUTATHIONE S-TRANSFERASE 7(2.27896494993)
ko00982	Drug metabolism - cytochrome P450	3	3	96	3/96	47/3335	47	3335	47/3335	0.151823	0.378066	Os10g0531400(2.4658353177),Os09g0467200(1.76357196936),Os01g0949700(2.27896494993)	TAU GLUTATHIONE S-TRANSFERASE 10(2.4658353177),TAU GLUTATHIONE S-TRANSFERASE 17(1.76357196936),TAU GLUTATHIONE S-TRANSFERASE 7(2.27896494993)
ko00480	Glutathione metabolism	4	4	96	4/96	73/3335	73	3335	73/3335	0.157134	0.378066	Os10g0531400(2.4658353177),Os04g0434800(1.58660922367),Os09g0467200(1.76357196936),Os01g0949700(2.27896494993)	TAU GLUTATHIONE S-TRANSFERASE 10(2.4658353177),ASCORBATE PEROXIDASE 7(1.58660922367),TAU GLUTATHIONE S-TRANSFERASE 17(1.76357196936),TAU GLUTATHIONE S-TRANSFERASE 7(2.27896494993)
ko03070	Bacterial secretion system	1	1	96	1/96	3335-08-01	8	3335	8/3335	0.20857	0.484518	Os05g0509500(1.86434675503)	Os05g0509500(1.86434675503)
ko01220	Degradation of aromatic compounds	1	1	96	1/96	3335-09-01	9	3335	9/3335	0.231406	0.519649	Os05g0320700(1.82828648124)	cinnamate 4-hydroxylase 2, C4H-like gene, Cinnamate-4-Hydroxylase like gene(1.82828648124)
ko00905	Brassinosteroid biosynthesis	1	1	96	1/96	3335-10-01	10	3335	10/3335	0.253591	0.551097	Os06g0600400(1.57325221127)	CYTOCHROME P450 HYDROXYLASE 734A4(1.57325221127)
ko00520	Amino sugar and nucleotide sugar metabolism	5	5	96	5/96	122/3335	122	3335	122/3335	0.273537	0.567055	Os01g0660200(1.51731916157),Os01g0687400(4.20696285904),Os04g0682300(1.23654142804),Os05g0247100(4.07049577065),Os09g0323000(1.15188765379)	C10728, OsChib3a(1.51731916157),Os01g0687400(4.20696285904),phosphomannomutase(1.23654142804),drought-induced protein 3, Xylanase inhibitor protein 2(4.07049577065),UDP-glucose epimerase 4(1.15188765379)
ko01210	2-Oxocarboxylic acid metabolism	2	2	96	2/96	36/3335	36	3335	36/3335	0.277768	0.567055	Os10g0390500(1.64961574936),Os06g0548000(2.01971396907)	ALANINE AMINOTRANSFERASE(1.64961574936),Os06g0548000(2.01971396907)
ko00300	Lysine biosynthesis	1	1	96	1/96	3335-12-01	12	3335	12/3335	0.296076	0.580692	Os03g0195100(3.16965806418)	AGD2-LIKE DEFENSE RESPONSE PROTEIN1, ABERRANT GROWTH AND DEATH2 [AGD2]-LIKE DEFENSE1(3.16965806418)
ko00450	Selenocompound metabolism	1	1	96	1/96	13/3335	13	3335	13/3335	0.316412	0.580692	Os12g0623900(1.49553284085)	Os12g0623900(1.49553284085)
ko04070	Phosphatidylinositol signaling system	2	2	96	2/96	40/3335	40	3335	40/3335	0.320809	0.580692	Os12g0562400(1.60866190889),Os04g0634700(1.4811597985)	PHOSPHOLIPASE C3(1.60866190889),benzothiadiazole-inducible Diacylglycerol Kinase 1, BTH-inducible Diacylglycerol Kinase 1(1.4811597985)
ko04151	PI3K-Akt signaling pathway	2	2	96	2/96	40/3335	40	3335	40/3335	0.320809	0.580692	Os06g0716700(1.17074947261),Os08g0122000(2.0955599668)	RICE 90KDA HEAT SHOCK PROTEIN(1.17074947261),PROTEIN PHOSPHATASE 2A REGULATORY SUBUNIT B' teta(2.0955599668)
ko00960	Tropane, piperidine and pyridine alkaloid biosynthesis	1	1	96	1/96	14/3335	14	3335	14/3335	0.336166	0.580692	Os06g0548000(2.01971396907)	Os06g0548000(2.01971396907)
ko04020	Calcium signaling pathway	1	1	96	1/96	14/3335	14	3335	14/3335	0.336166	0.580692	Os12g0562400(1.60866190889)	PHOSPHOLIPASE C3(1.60866190889)
ko00563	Glycosylphosphatidylinositol(GPI)-anchor biosynthesis	1	1	96	1/96	15/3335	15	3335	15/3335	0.355356	0.598494	Os02g0219400(1.74902031418)	Os02g0219400(1.74902031418)
ko04071	Sphingolipid signaling pathway	2	2	96	2/96	45/3335	45	3335	45/3335	0.3737	0.599893	Os01g0624000(1.95262273404),Os08g0122000(2.0955599668)	Os01g0624000(1.95262273404),PROTEIN PHOSPHATASE 2A REGULATORY SUBUNIT B' teta(2.0955599668)
ko00670	One carbon pool by folate	1	1	96	1/96	16/3335	16	3335	16/3335	0.373996	0.599893	Os03g0815200(1.205488434)	Os03g0815200(1.205488434)
ko00780	Biotin metabolism	1	1	96	1/96	17/3335	17	3335	17/3335	0.392103	0.61431	Os08g0327400(1.01385241957)	Os08g0327400(1.01385241957)
ko03013	RNA transport	4	4	96	4/96	118/3335	118	3335	118/3335	0.443648	0.679269	Os02g0135800(-2.02091939679),Os11g0132700(1.25595111702),Os07g0222300(1.18199475133),Os06g0338900(1.40017439485)	OsWD40-36(-2.02091939679),Os11g0132700(1.25595111702),EUKARYOTIC INITIATION FACTOR 3E(1.18199475133),Os06g0338900(1.40017439485)
ko04075	Plant hormone signal transduction	6	6	96	6/96	188/3335	188	3335	188/3335	0.458854	0.681063	Os06g0614100(1.62015581095),Os07g0129300(6.66589035235),Os03g0667100(1.67329112278),Os01g0382000(6.44031234314),Os01g0743800(-1.09287176968),Os07g0129200(4.19801250683)	b-ZIP TRANSCRIPTION FACTOR 49(1.62015581095),PATHOGEN RESPONSE GENE 1, PATHOGENESIS-RELATED 1a(6.66589035235),NPR1-like gene 3(1.67329112278),PATHOGENESIS-RELATED GENE 1B(6.44031234314),PSEUDO-PHOSPHOTRANSFER PROTEIN 1(-1.09287176968),PATHOGENESIS-RELATED GENE 1A(4.19801250683)
ko00630	Glyoxylate and dicarboxylate metabolism	2	2	96	2/96	55/3335	55	3335	55/3335	0.473919	0.681063	Os04g0623500(2.05097123651),Os07g0529000(-2.93524797579)	GLYCOLATE OXIDASE 3(2.05097123651),isocitrate lyase, endosperm-specific gene 107(-2.93524797579)
ko00062	Fatty acid elongation	1	1	96	1/96	22/3335	22	3335	22/3335	0.475148	0.681063	Os02g0205500(1.27968874442)	Os02g0205500(1.27968874442)
ko00600	Sphingolipid metabolism	1	1	96	1/96	24/3335	24	3335	24/3335	0.505129	0.6954	Os01g0624000(1.95262273404)	Os01g0624000(1.95262273404)
ko01200	Carbon metabolism	6	6	96	6/96	203/3335	203	3335	203/3335	0.535179	0.6954	Os10g0390500(1.64961574936),Os04g0623500(2.05097123651),Os07g0529000(-2.93524797579),Os03g0337900(1.70219253185),Os06g0548000(2.01971396907),Os03g0815200(1.205488434)	ALANINE AMINOTRANSFERASE(1.64961574936),GLYCOLATE OXIDASE 3(2.05097123651),isocitrate lyase, endosperm-specific gene 107(-2.93524797579),Os03g0337900(1.70219253185),Os06g0548000(2.01971396907),Os03g0815200(1.205488434)
ko00860	Porphyrin and chlorophyll metabolism	1	1	96	1/96	27/3335	27	3335	27/3335	0.54695	0.6954	Os10g0502400(2.61974288578)	glutamyl-tRNA reductase(2.61974288578)
ko04072	Phospholipase D signaling pathway	1	1	96	1/96	27/3335	27	3335	27/3335	0.54695	0.6954	Os04g0634700(1.4811597985)	benzothiadiazole-inducible Diacylglycerol Kinase 1, BTH-inducible Diacylglycerol Kinase 1(1.4811597985)
ko00710	Carbon fixation in photosynthetic organisms	2	2	96	2/96	64/3335	64	3335	64/3335	0.555553	0.6954	Os10g0390500(1.64961574936),Os06g0548000(2.01971396907)	ALANINE AMINOTRANSFERASE(1.64961574936),Os06g0548000(2.01971396907)
ko04150	mTOR signaling pathway	1	1	96	1/96	28/3335	28	3335	28/3335	0.560098	0.6954	Os02g0135800(-2.02091939679)	OsWD40-36(-2.02091939679)
ko00195	Photosynthesis	2	2	96	2/96	66/3335	66	3335	66/3335	0.572457	0.6954	Os07g0147900(1.90998705312),Os11g0592350(7.69434531088)	Os07g0147900(1.90998705312),psbK(7.69434531088)
ko04146	Peroxisome	2	2	96	2/96	68/3335	68	3335	68/3335	0.588896	0.6954	Os04g0623500(2.05097123651),Os03g0265300(1.76185758385)	GLYCOLATE OXIDASE 3(2.05097123651),Os03g0265300(1.76185758385)
ko00061	Fatty acid biosynthesis	1	1	96	1/96	31/3335	31	3335	31/3335	0.597318	0.6954	Os08g0327400(1.01385241957)	Os08g0327400(1.01385241957)
ko04144	Endocytosis	3	3	96	3/96	107/3335	107	3335	107/3335	0.60174	0.6954	Os10g0476400(1.04034398629),Os10g0495300(2.00717214488),Os01g0499300(1.26898248679)	Os10g0476400(1.04034398629),Os10g0495300(2.00717214488),Os01g0499300(1.26898248679)
ko04113	Meiosis - yeast	1	1	96	1/96	32/3335	32	3335	32/3335	0.609018	0.6954	Os08g0122000(2.0955599668)	PROTEIN PHOSPHATASE 2A REGULATORY SUBUNIT B' teta(2.0955599668)
ko04152	AMPK signaling pathway	1	1	96	1/96	32/3335	32	3335	32/3335	0.609018	0.6954	Os08g0122000(2.0955599668)	PROTEIN PHOSPHATASE 2A REGULATORY SUBUNIT B' teta(2.0955599668)
ko00270	Cysteine and methionine metabolism	2	2	96	2/96	73/3335	73	3335	73/3335	0.627956	0.705073	Os12g0623900(1.49553284085),Os06g0548000(2.01971396907)	Os12g0623900(1.49553284085),Os06g0548000(2.01971396907)
ko00562	Inositol phosphate metabolism	1	1	96	1/96	35/3335	35	3335	35/3335	0.642138	0.709177	Os12g0562400(1.60866190889)	PHOSPHOLIPASE C3(1.60866190889)
ko04130	SNARE interactions in vesicular transport	1	1	96	1/96	38/3335	38	3335	38/3335	0.672478	0.725787	Os12g0639800(2.49130543117)	Os12g0639800(2.49130543117)
ko00330	Arginine and proline metabolism	1	1	96	1/96	39/3335	39	3335	39/3335	0.682015	0.725787	Os06g0548000(2.01971396907)	Os06g0548000(2.01971396907)
ko00053	Ascorbate and aldarate metabolism	1	1	96	1/96	40/3335	40	3335	40/3335	0.691277	0.725787	Os04g0434800(1.58660922367)	ASCORBATE PEROXIDASE 7(1.58660922367)
ko00052	Galactose metabolism	1	1	96	1/96	41/3335	41	3335	41/3335	0.700271	0.725787	Os09g0323000(1.15188765379)	UDP-glucose epimerase 4(1.15188765379)
ko03015	mRNA surveillance pathway	2	2	96	2/96	86/3335	86	3335	86/3335	0.716099	0.730946	Os07g0584500(1.35524717189),Os08g0122000(2.0955599668)	Os07g0584500(1.35524717189),PROTEIN PHOSPHATASE 2A REGULATORY SUBUNIT B' teta(2.0955599668)
ko00020	Citrate cycle (TCA cycle)	1	1	96	1/96	48/3335	48	3335	48/3335	0.756371	0.747891	Os03g0337900(1.70219253185)	Os03g0337900(1.70219253185)
ko00051	Fructose and mannose metabolism	1	1	96	1/96	48/3335	48	3335	48/3335	0.756371	0.747891	Os04g0682300(1.23654142804)	phosphomannomutase(1.23654142804)
ko01212	Fatty acid metabolism	1	1	96	1/96	50/3335	50	3335	50/3335	0.770396	0.747891	Os08g0327400(1.01385241957)	Os08g0327400(1.01385241957)
ko00561	Glycerolipid metabolism	1	1	96	1/96	51/3335	51	3335	51/3335	0.777106	0.747891	Os04g0634700(1.4811597985)	benzothiadiazole-inducible Diacylglycerol Kinase 1, BTH-inducible Diacylglycerol Kinase 1(1.4811597985)
ko04114	Oocyte meiosis	1	1	96	1/96	55/3335	55	3335	55/3335	0.802059	0.761035	Os08g0122000(2.0955599668)	PROTEIN PHOSPHATASE 2A REGULATORY SUBUNIT B' teta(2.0955599668)
ko00564	Glycerophospholipid metabolism	1	1	96	1/96	68/3335	68	3335	68/3335	0.865565	0.800944	Os04g0634700(1.4811597985)	benzothiadiazole-inducible Diacylglycerol Kinase 1, BTH-inducible Diacylglycerol Kinase 1(1.4811597985)
ko00620	Pyruvate metabolism	1	1	96	1/96	69/3335	69	3335	69/3335	0.869515	0.800944	Os03g0337900(1.70219253185)	Os03g0337900(1.70219253185)
ko00190	Oxidative phosphorylation	2	2	96	2/96	124/3335	124	3335	124/3335	0.879786	0.800944	CAA33999(5.67462677699),Os01g0337500(2.75855851084)	ndhJ(5.67462677699),Os01g0337500(2.75855851084)
ko00230	Purine metabolism	1	1	96	1/96	105/3335	105	3335	105/3335	0.955685	0.858439	Os12g0236400(5.20192975467)	ADENYLATE KINASE A(5.20192975467)
ko00500	Starch and sucrose metabolism	1	1	96	1/96	155/3335	155	3335	155/3335	0.990311	0.877838	Os03g0401300(2.32311635478)	SUCROSE SYNTHASE 1(2.32311635478)
