# Supplementary material for: RNA-Seq-Based Profiling of pl Mutant Reveals Transcriptional Regulation of Anthocyanin Biosynthesis in Rice (Oryza sativa L.)
Source: Int J Mol Sci. 2021 Sep 10;22(18):9787. doi: 10.3390/ijms22189787 (PMC8466560; doi:10.3390/ijms22189787)
Supplement: Supplementary file 1 [file ijms-22-09787-s001.zip › Table S9 List of the genes and their annotated function in KOG enrichment analyses of DEGs.xlsx]

## Sheet: Sheet1
Table S9 List of the genes and their annotated function in KOG enrichment analyses of DEGs
Abbr	Category	Sign	Anno
A	RNA processing and modification	4	600
B	Chromatin structure and dynamics	2	205
C	Energy production and conversion	15	645
D	Cell cycle control, cell division, chromosome partitioning	1	317
E	Amino acid transport and metabolism	17	621
F	Nucleotide transport and metabolism	1	158
G	Carbohydrate transport and metabolism	10	832
H	Coenzyme transport and metabolism	0	131
I	Lipid transport and metabolism	12	591
J	Translation, ribosomal structure and biogenesis	8	725
K	Transcription	10	896
L	Replication, recombination and repair	0	373
M	Cell wall/membrane/envelope biogenesis	8	270
N	Cell motility	0	4
O	Posttranslational modification, protein turnover, chaperones	51	1750
P	Inorganic ion transport and metabolism	14	421
Q	Secondary metabolites biosynthesis, transport and catabolism	38	772
R	General function prediction only	39	1859
S	Function unknown	11	824
T	Signal transduction mechanisms	67	2409
U	Intracellular trafficking, secretion, and vesicular transport	17	709
V	Defense mechanisms	4	188
W	Extracellular structures	1	56
Y	Nuclear structure	0	35
Z	Cytoskeleton	1	322
